# Supplementary material for: Systematic analysis of the Hippo pathway organization and oncogenic alteration in evolution
Source: Sci Rep. 2020 Feb 21;10:3173. doi: 10.1038/s41598-020-60120-4 (PMC7035326; doi:10.1038/s41598-020-60120-4)
Supplement: Supplementary file 2 — Supplemental Information 2. [file 41598_2020_60120_MOESM2_ESM.xlsx]

## Sheet: Source
Table S1. A Complete List of DNA Sequences Used in Phylogenetic Analysis
			Amount of paralogous hippo pathway components
Download links of genomes			Species from Drosophila melanogaster to Homo sapiens
Species from Drosophila melanogaster to Homo sapiens				Scalloped	Mats	Warts	Hippo	Kibra	Misshapen	Happyhour	Merlin	Yorkie	Taz	Salvador
Homo sapiens:ftp://ftp.ncbi.nlm.nih.gov/genomes/all/GCF/000/001/405/GCF_000001405.38_GRCh38.p12/GCF_000001405.38_GRCh38.p12_genomic.fna.gz			Homo sapiens	4	2	2	2	3	3	4	1	1	1	1
Mus musculus:ftp://ftp.ncbi.nlm.nih.gov/genomes/all/GCF/000/001/635/GCF_000001635.26_GRCm38.p6/GCF_000001635.26_GRCm38.p6_genomic.fna.gz			Mus musculus	4	2	2	2	3	3	4	1	1	1	1
Gallus gallus:ftp://ftp.ncbi.nlm.nih.gov/genomes/all/GCF/000/002/315/GCF_000002315.6_GRCg6a/GCF_000002315.6_GRCg6a_genomic.fna.gz			Gallus gallus	4	2	2	2	3	2	4	2	1	1	1
Alligator sinensis:ftp://ftp.ncbi.nlm.nih.gov/genomes/all/GCF/000/455/745/GCF_000455745.1_ASM45574v1/GCF_000455745.1_ASM45574v1_genomic.fna.gz			Alligator sinensis	4	2	2	2	3	2	3	2	1	1	1
Pseudonaja textilis:ftp://ftp.ncbi.nlm.nih.gov/genomes/all/GCF/900/518/735/GCF_900518735.1_EBS10Xv2-PRI/GCF_900518735.1_EBS10Xv2-PRI_genomic.fna.gz			Pseudonaja textilis	4	2	2	2	3	3	4	1	1	1	1
Xenopus laevis:ftp://ftp.ncbi.nlm.nih.gov/genomes/all/GCF/001/663/975/GCF_001663975.1_Xenopus_laevis_v2/GCF_001663975.1_Xenopus_laevis_v2_genomic.fna.gz			Xenopus laevis	4	2	2	2	3	3	4	2	1	1	1
Xenopus tropicalis:ftp://ftp.ncbi.nlm.nih.gov/genomes/all/GCF/000/004/195/GCF_000004195.3_Xenopus_tropicalis_v9.1/GCF_000004195.3_Xenopus_tropicalis_v9.1_genomic.fna.gz			Xenopus tropicalis	4	2	2	2	3	3	2	1	1	1	1
Nothobranchius furzeri:ftp://ftp.ncbi.nlm.nih.gov/genomes/all/GCF/001/465/895/GCF_001465895.1_Nfu_20140520/GCF_001465895.1_Nfu_20140520_genomic.fna.gz			Nothobranchius furzeri	4	2	2	2	2	3	4	2	2	1	1
Danio rerio:ftp://ftp.ncbi.nlm.nih.gov/genomes/all/GCF/000/002/035/GCF_000002035.6_GRCz11/GCF_000002035.6_GRCz11_genomic.fna.gz			Danio rerio	4	3	2	2	2	3	4	2	2	1	1
Callorhinchus milii:ftp://ftp.ncbi.nlm.nih.gov/genomes/all/GCF/000/165/045/GCF_000165045.1_Callorhinchus_milii-6.1.3/GCF_000165045.1_Callorhinchus_milii-6.1.3_genomic.fna.gz			Callorhinchus milii	2	2	2	2	3	2	2	1	2	1	1
Rhincodon typus:ftp://ftp.ncbi.nlm.nih.gov/genomes/all/GCF/001/642/345/GCF_001642345.1_ASM164234v2/GCF_001642345.1_ASM164234v2_genomic.fna.gz			Rhincodon typus	3	2	2	2	3	3	1	1	1	1	1
Branchiostoma belcheri:ftp://ftp.ncbi.nlm.nih.gov/genomes/all/GCF/001/625/305/GCF_001625305.1_Haploidv18h27/GCF_001625305.1_Haploidv18h27_genomic.fna.gz			Branchiostoma_beleheri	1	1	1	1	1	1	1	1	1	0	1
Branchiostoma floridae:ftp://ftp.ncbi.nlm.nih.gov/genomes/all/GCF/000/003/815/GCF_000003815.1_Version_2/GCF_000003815.1_Version_2_genomic.fna.gz			Branchiostoma floridae	1	1	1	1	1	1	0	1	1	0	1
Acanthaster planci:ftp://ftp.ncbi.nlm.nih.gov/genomes/all/GCF/001/949/145/GCF_001949145.1_OKI-Apl_1.0/GCF_001949145.1_OKI-Apl_1.0_genomic.fna.gz			Acanthaster planci	1	1	1	1	1	1	1	1	1	0	1
Strongylocentrotus purpuratus:ftp://ftp.ncbi.nlm.nih.gov/genomes/all/GCF/000/002/235/GCF_000002235.4_Spur_4.2/GCF_000002235.4_Spur_4.2_genomic.fna.gz			Strongylocentrotus purpuratus	1	1	1	1	1	1	1	1	1	0	1
Pomacea canaliculata:ftp://ftp.ncbi.nlm.nih.gov/genomes/all/GCF/003/073/045/GCF_003073045.1_ASM307304v1/GCF_003073045.1_ASM307304v1_genomic.fna.gz			Pomacea canaliculata	1	1	1	1	1	1	1	1	1	0	1
Pinctada martensii:ftp://ftp.ncbi.nlm.nih.gov/genomes/all/GCA/002/216/045/GCA_002216045.1_PinMar1.0/GCA_002216045.1_PinMar1.0_genomic.fna.gz			Pinctada martensii	1	1	1	1	0	1	1	1	1	0	1
Octopus bimaculoides:ftp://ftp.ncbi.nlm.nih.gov/genomes/all/GCF/001/194/135/GCF_001194135.1_Octopus_bimaculoides_v2_0/GCF_001194135.1_Octopus_bimaculoides_v2_0_genomic.fna.gz			Octopus bimaculoides	1	1	1	1	0	1	1	1	1	0	1
Helobdella robusta:ftp://ftp.ncbi.nlm.nih.gov/genomes/all/GCF/000/326/865/GCF_000326865.1_Helobdella_robusta_v1.0/GCF_000326865.1_Helobdella_robusta_v1.0_genomic.fna.gz			Helobdella robusta	1	1	1	1	0	1	1	1	1	0	0
Capitella teleta:ftp://ftp.ncbi.nlm.nih.gov/genomes/all/GCA/000/328/365/GCA_000328365.1_Capca1/GCA_000328365.1_Capca1_genomic.fna.gz			Capitella teleta	1	1	1	1	1	1	1	1	1	0	1
Daphnia pulex:ftp://ftp.ncbi.nlm.nih.gov/genomes/all/GCA/000/187/875/GCA_000187875.1_V1.0/GCA_000187875.1_V1.0_genomic.fna.gz			Daphnia pulex	1	1	1	1	1	1	1	1	1	0	1
Drosophila melanogaster:ftp://ftp.ncbi.nlm.nih.gov/genomes/all/GCF/000/001/215/GCF_000001215.4_Release_6_plus_ISO1_MT/GCF_000001215.4_Release_6_plus_ISO1_MT_genomic.fna.gz			Drosophila melanogaster	1	1	1	1	1	1	1	1	1	0	1
Species from Tetrahymena thermophila to Drosophila melanogaster			Species from Tetrahymena thermophila to Drosophila melanogaster
Drosophila melanogaster:ftp://ftp.ncbi.nlm.nih.gov/genomes/all/GCF/000/001/215/GCF_000001215.4_Release_6_plus_ISO1_MT/GCF_000001215.4_Release_6_plus_ISO1_MT_genomic.fna.gz				Scalloped	Mats	Warts	Hippo	Kibra	Misshapen	Happyhour	Merlin	Yorkie	Taz	Salvador
Schmidtea mediterranea:ftp://ftp.ncbi.nlm.nih.gov/genomes/all/GCA/002/600/895/GCA_002600895.1_ASM260089v1/GCA_002600895.1_ASM260089v1_genomic.fna.gz			Drosophila melanogaster	1	1	1	1	1	1	1	1	1	0	1
Caenorhabditis elegans:ftp://ftp.ncbi.nlm.nih.gov/genomes/all/GCF/000/002/985/GCF_000002985.6_WBcel235/GCF_000002985.6_WBcel235_genomic.fna.gz			Schmidtea mediterranea	1	1	1	0	0	0	0	0	0	0	0
Nematostella vectensis:ftp://ftp.ncbi.nlm.nih.gov/genomes/all/GCF/000/209/225/GCF_000209225.1_ASM20922v1/GCF_000209225.1_ASM20922v1_genomic.fna.gz			Caenorhabditis elegans	1	1	1	1	0	1	1	1	1	0	1
Amphimedon queenslandica:ftp://ftp.ncbi.nlm.nih.gov/genomes/all/GCF/000/090/795/GCF_000090795.1_v1.0/GCF_000090795.1_v1.0_genomic.fna.gz			Nematostella vectensis	1	1	1	1	0	1	1	1	1	0	1
Salpingoeca rosetta:ftp://ftp.ncbi.nlm.nih.gov/genomes/all/GCF/000/188/695/GCF_000188695.1_Proterospongia_sp_ATCC50818/GCF_000188695.1_Proterospongia_sp_ATCC50818_genomic.fna.gz			Amphimedon queenslandica	1	1	1	1	0	1	2	1	0	0	1
Monosiga brevicollis:ftp://ftp.ncbi.nlm.nih.gov/genomes/all/GCF/000/002/865/GCF_000002865.3_V1.0/GCF_000002865.3_V1.0_genomic.fna.gz			Salpingoeca rosetta	1	1	1	1	0	1	0	1	1	0	1
Capsapsora owczarzaki:ftp://ftp.ncbi.nlm.nih.gov/genomes/all/GCF/000/151/315/GCF_000151315.2_C_owczarzaki_V2/GCF_000151315.2_C_owczarzaki_V2_genomic.fna.gz			Monosiga brevicollis	1	1	1	1	0	1	0	1	1	0	1
Corallochytrium Limacisporum:ftp://ftp.ncbi.nlm.nih.gov/genomes/all/GCA/002/811/645/GCA_002811645.1_ASM281164v1/GCA_002811645.1_ASM281164v1_genomic.fna.gz			Capsapsora owczarzaki	2	2	1	1	0	1	0	1	4	0	0
Saccharomyces cerevisiae:ftp://ftp.ncbi.nlm.nih.gov/genomes/all/GCF/000/146/045/GCF_000146045.2_R64/GCF_000146045.2_R64_genomic.fna.gz			Corallochytrium Limacisporum	1	1	1	0	0	0	0	1	0	0	0
Neurospora crassa:ftp://ftp.ncbi.nlm.nih.gov/genomes/all/GCF/000/182/925/GCF_000182925.2_NC12/GCF_000182925.2_NC12_genomic.fna.gz			Saccharomyces cerevisiae	1	2	1	0	0	0	0	0	0	0	0
Vanrija humicola:ftp://ftp.ncbi.nlm.nih.gov/genomes/all/GCA/001/600/235/GCA_001600235.1_JCM_1457_assembly_v001/GCA_001600235.1_JCM_1457_assembly_v001_genomic.fna.gz			Neurospora crassa	1	1	1	0	0	0	0	0	0	0	0
Ustilago maydis:ftp://ftp.ncbi.nlm.nih.gov/genomes/all/GCF/000/328/475/GCF_000328475.2_Umaydis521_2.0/GCF_000328475.2_Umaydis521_2.0_genomic.fna.gz			Vanrija humicola	1	1	1	0	0	0	0	0	0	0	0
Spizellomyces punctatus:ftp://ftp.ncbi.nlm.nih.gov/genomes/all/GCF/000/182/565/GCF_000182565.1_S_punctatus_V1/GCF_000182565.1_S_punctatus_V1_genomic.fna.gz			Ustilago maydis	1	1	1	0	0	0	0	0	0	0	0
Fonticula alba:ftp://ftp.ncbi.nlm.nih.gov/genomes/all/GCF/000/388/065/GCF_000388065.1_Font_alba_ATCC_38817_V2/GCF_000388065.1_Font_alba_ATCC_38817_V2_genomic.fna.gz			Spizellomyces punctatus	0	2	1	1	0	1	0	0	0	0	0
Thecamonas trahens:ftp://ftp.ncbi.nlm.nih.gov/genomes/all/GCF/000/142/905/GCF_000142905.1_TheTra_May2010/GCF_000142905.1_TheTra_May2010_genomic.fna.gz			Fonticula alba	1	1	1	0	0	0	0	0	0	0	0
Dictyostelium discoideum:ftp://ftp.ncbi.nlm.nih.gov/genomes/all/GCF/000/004/695/GCF_000004695.1_dicty_2.7/GCF_000004695.1_dicty_2.7_genomic.fna.gz			Thecamonas trahens	0	2	0	1	0	1	0	0		0	0
Acanthamoeba castellanii:ftp://ftp.ncbi.nlm.nih.gov/genomes/all/GCF/000/313/135/GCF_000313135.1_Acastellanii.strNEFF_v1/GCF_000313135.1_Acastellanii.strNEFF_v1_genomic.fna.gz			Dictyostelium discoideum	0	3	0	1	0	0	0	0	0	0	0
Arabidopsis thaliana:ftp://ftp.ncbi.nlm.nih.gov/genomes/all/GCF/000/001/735/GCF_000001735.4_TAIR10.1/GCF_000001735.4_TAIR10.1_genomic.fna.gz			Acanthamoeba castellanii	0	2	0	1	0	0	0	0	0	0	0
Naegleria gruberi:ftp://ftp.ncbi.nlm.nih.gov/genomes/all/GCF/000/004/985/GCF_000004985.1_V1.0/GCF_000004985.1_V1.0_genomic.fna.gz			Arabidopsis thaliana	0	2	0	0	0	0	0	0	0	0	0
Trichomonas vaginalis:ftp://ftp.ncbi.nlm.nih.gov/genomes/all/GCF/000/002/825/GCF_000002825.2_ASM282v1/GCF_000002825.2_ASM282v1_genomic.fna.gz			Naegleria gruberi	0	3	0	0	0	0	0	0	0	0	0
Chlamydomonas reindhartii:ftp://ftp.ncbi.nlm.nih.gov/genomes/all/GCF/000/002/595/GCF_000002595.1_v3.0/GCF_000002595.1_v3.0_genomic.fna.gz			Trichomonas vaginalis	0	1	0	0	0	0	0	0	0	0	0
Thalassiossira pseudonana:ftp://ftp.ncbi.nlm.nih.gov/genomes/all/GCF/000/149/405/GCF_000149405.2_ASM14940v2/GCF_000149405.2_ASM14940v2_genomic.fna.gz			Chlamydomonas reindhartii	0	1	0	0	0	0	0	0	0	0	0
Tetrahymena thermophila:ftp://ftp.ncbi.nlm.nih.gov/genomes/all/GCF/000/189/635/GCF_000189635.1_JCVI-TTA1-2.2/GCF_000189635.1_JCVI-TTA1-2.2_genomic.fna.gz			Thalassiossira pseudonana	0	1	0	0	0	0	0	0	0	0	0
			Tetrahymena thermophila	0	1	0	0	0	0	0	0	0	0	0
Fishes
Danio rerio:ftp://ftp.ncbi.nlm.nih.gov/genomes/all/GCF/000/002/035/GCF_000002035.6_GRCz11/GCF_000002035.6_GRCz11_genomic.fna.gz			Fishes
Cyprinus carpio:ftp://ftp.ncbi.nlm.nih.gov/genomes/all/GCF/000/951/615/GCF_000951615.1_common_carp_genome/GCF_000951615.1_common_carp_genome_genomic.fna.gz				Scalloped	Mats	Warts	Hippo	Kibra	Misshapen	Happyhour	Merlin	Yorkie	Taz	Salvador
Salmo salar:ftp://ftp.ncbi.nlm.nih.gov/genomes/all/GCF/000/233/375/GCF_000233375.1_ICSASG_v2/GCF_000233375.1_ICSASG_v2_genomic.fna.gz			Danio rerio	4	3	2	2	2	3	4	2	2	1	1
Oncorhynchus mykiss:ftp://ftp.ncbi.nlm.nih.gov/genomes/all/GCF/002/163/495/GCF_002163495.1_Omyk_1.0/GCF_002163495.1_Omyk_1.0_genomic.fna.gz			Cyprinus carpio	8	4	4	2	2	4	1	4	3	3	1
Neurospora crassa:ftp://ftp.ncbi.nlm.nih.gov/genomes/all/GCF/000/182/925/GCF_000182925.2_NC12/GCF_000182925.2_NC12_genomic.fna.gz			Salmo salar	7	3	4	2	3	7	9	2	2	2	1
Seriola lalandi:ftp://ftp.ncbi.nlm.nih.gov/genomes/all/GCF/002/814/215/GCF_002814215.1_Sedor1/GCF_002814215.1_Sedor1_genomic.fna.gz			Oncorhynchus mykiss	7	4	4	2	3	6	7	2	4	2	1
Lepisosteus oculatus:ftp://ftp.ncbi.nlm.nih.gov/genomes/all/GCF/000/242/695/GCF_000242695.1_LepOcu1/GCF_000242695.1_LepOcu1_genomic.fna.gz			Nothobranchius furzeri	4	2	2	2	2	3	4	2	2	1	1
Rhincodon typus:ftp://ftp.ncbi.nlm.nih.gov/genomes/all/GCF/001/642/345/GCF_001642345.1_ASM164234v2/GCF_001642345.1_ASM164234v2_genomic.fna.gz			Seriola lalandi	5	2	2	2	3	5	3	2	1	0	1
Callorhinchus milii:ftp://ftp.ncbi.nlm.nih.gov/genomes/all/GCF/000/165/045/GCF_000165045.1_Callorhinchus_milii-6.1.3/GCF_000165045.1_Callorhinchus_milii-6.1.3_genomic.fna.gz			Lepisosteus oculatus	3	2	2	3	3	3	3	2	1	1	1
Branchiostoma belcheri:ftp://ftp.ncbi.nlm.nih.gov/genomes/all/GCF/001/625/305/GCF_001625305.1_Haploidv18h27/GCF_001625305.1_Haploidv18h27_genomic.fna.gz			Rhincodon typus	2	2	2	2	3	3	1	1	1	1	1
Branchiostoma floridae:ftp://ftp.ncbi.nlm.nih.gov/genomes/all/GCF/000/003/815/GCF_000003815.1_Version_2/GCF_000003815.1_Version_2_genomic.fna.gz			Callorhinchus milii	3	2	2	2	3	2	2	1	2	1	1
			Branchiostoma floridae	1	1	1	1	1	1	0	1	1	0	1
			Branchiostoma belcheri	1	1	1	1	1	1	1	1	1	0	1

## Sheet: Scalloped
Scalloped
Species from Drosophila melanogaster to Homo sapiens
Species	Sequences
Homo sapiens1	ATTGAGCCCAGCAGCTGGAGCGGCAGTGAGAGCCCTGCCGAAAACATGGAAAGGATGAGTGACTCTGCAGATAAGCCAATTGACAATGATGCAGAAGGGGTCTGGAGCCCCGACATCGAGCAAAGCTTTCAGGAGGCCCTGGCTATCTATCCACCATGTGGGAGGAGGAAAATCATCTTATCAGACGAAGGCAAAATGTATGGTAGGAATGAATTGATAGCCAGATACATCAAACTCAGGACAGGCAAGACGAGGACCAGAAAACAGGTGTCTAGTCACATTCAGGTTCTTGCCAGAAGGAAATCTCGTGATTTTCATTCCAAGCTAAAGGATCAGACTGCAAAGGATAAGGCCCTGCAGCACATGGCGGCCATGTCCTCAGCCCAGATCGTCTCGGCC…
Homo sapiens2	ATGGGGGAACCCCGGGCTGGGGCCGCCCTGGACGATGGCAGCGGCTGGACGGGCAGTGAGGAAGGCAGTGAGGAGGGTACCGGCGGCAGTGAGGGGGCTGGGGGTGACGGGGGCCCGGATGCAGAGGGGGTGTGGAGCCCAGACATTGAGCAGAGCTTCCAGGAGGCCCTGGCCATCTATCCACCCTGCGGCCGCCGGAAAATAATTTTGTCTGATGAAGGCAAGATGTATGGTCGGAATGAACTGATCGCCCGCTACATCAAGCTGAGAACGGGGAAGACCCGAACTCGAAAACAGGTTTCTAGTCACATCCAGGTTTTGGCCCGAAGGAAATCAAGGGAAATCCAGTCCAAGTTGAAGGACCAGGTTTCCAAGGACAAGGCTTTCCAGACAATGGCA…
Homo sapiens3	ATAGCGTCCAACAGCTGGAACGCCAGCAGCAGCCCCGGGGAGGCCCGGGAGGATGGGCCCGAGGGCCTGGACAAGGGGCTGGACAACGATGCGGAGGGCGTGTGGAGCCCGGACATCGAGCAGAGCTTCCAGGAGGCCCTGGCCATCTACCCGCCCTGCGGCCGGCGGAAGATCATCCTGTCAGACGAGGGCAAGATGTACGGCCGAAATGAGTTGATTGCACGCTATATTAAACTGAGGACGGGGAAGACTCGGACGAGAAAACAGGTGTCCAGCCACATACAGGTTCTAGCTCGGAAGAAGGTGCGGGAGTACCAGGTTGGCATCAAGGCCATGAACCTGGACCAGGTCTCCAAGGACAAAGCCCTTCAGAGCATGGCGTCCATGTCCTCTGCCCAG…
Homo sapiens4	ATGGCTGCCATGTCGTCTGCACAGATCATCTCCGCCACGGCCTTCCACAGTAGCATGGCCCTCGCCCGGGGCCCCGGCCGCCCAGCAGTCTCAGGGTTTTGGCAAGGAGCTTTGCCAGGCCAAGCCGGAACGTCCCATGATGTGAAGCCTTTCTCTCAGCAAACCTATGCTGTCCAGCCTCCGCTGCCTCTGCCAGGGTTTGAGTCTCCTGCAGGGCCCGCCCCATCGCCCTCTGCGCCCCCGGCACCCCCATGGCAGGGCCGCAGCGTGGCCAGCTCCAAGCTCTGGATGTTGGAGTTCTCTGCCTTCCTGGAGCAGCAGCAGGACCCGGACACGTACAACAAGCACCTGTTCGTGCACATTGGCCAGTCCAGCCCAAGCTACAGCGACCCCTACCTC…
Mus musculus1	ATGGAAAGGATGAGCGACTCGGCAGATAAGCCGATTGACAACGACGCGGAGGGCGTCTGGAGTCCTGATATTGAGCAGAGTTTCCAGGAGGCCCTGGCTATCTATCCGCCGTGTGGGAGGAGAAAAATCATCTTATCAGACGAAGGCAAAATGTATGGTAGAAATGAATTGATAGCCAGATACATCAAACTCAGGACGGGAAAGACAAGGACCAGGAAGCAGGTGTCTAGTCATATACAGGTCTTAGCAAGAAAGAAAGTTCGAGAAATTCAAGCCGCCATTAAGGTGTCTAGTCACATTCAGGTTCTTGCCAGAAGGAAATCTCGTGATTTTCATTCCAAGCTGAAGGTAACAAGCATGGATCAGACTGCCAAGGACAAGGCCCTGCAGCACATGGCT…
Mus musculus2	ATGGGGGATCCCCGGACTGGGGCCCCCCTGGATGATGGCGGGGGCTGGACAGGTAGCGAGGAAGGCAGCGAAGAGGGCACCGGAGGCAGCGAGGGCGTTGGAGGTGATGGCAGCCCTGATGCAGAAGGTGTGTGGAGCCCCGACATTGAGCAGAGTTTTCAGGAGGCCCTGGCCATCTACCCTCCCTGTGGCCGTCGCAAGATCATCCTGTCAGATGAGGGCAAGATGTATGGCCGGAACGAACTCATTGCCCGTTACATCAAGCTGAGGACAGGGAAGACGAGAACGCGAAAGCAGGTCTCCAGCCATATTCAGGTTTTGGCTCGAAGGAAATCGAGAGAAATTCAGTCCAAGCTGAAGGACCAAGTCTCCAAGGACAAGGCCTTCCAGACGATGGCC…
Mus musculus3	ATGCAACTCGGAGGCCTCGCGCGCAGAGGCTCAGGCCATCCAGGGGGCTCAGGCCCAGAGCCCAAAGCAACCAGCACAATAGCGTCCAACAGCTGGACCGCCAACAGCAGCCCCGGGGAGGCCCGGGAAGATGGGTCCGAAGGCCTGGACAAGGGTCTGGACAACGATGCGGAGGGAGTGTGGAGCCCGGACATCGAGCAGAGCTTTCAGGAGGCCCTGGCCATCTACCCGCCTTGCGGACGGCGCAAGATCATCCTGTCAGATGAGGGCAAGATGTACGGTCGAAATGAGCTGATTGCCCGCTACATCAAGCTGAGGACTGGAAAAACCAGGACAAGAAAACAGGTGTCCAGCCACATACAGGTTCTAGCTCGGAAGAAGGTTCGGGAATACCAGGTT…
Mus musculus4	ATTACCTCCAACGAGTGGAGCTCTCCCGACTCCCCCGAGGGGAGCAGCATCTCTGGGGGCAGCCAGGCACTGGACAAGCCCATCGACAATGATGCAGAGGGTGTATGGAGCCCCGAAATTGAGCGAAGCTTCCAGGAGGCCCTGGCCATCTACCCACCCTGCGGCCGCCGCAAAATTATCCTGACGGAGGAAGGCAAGATGTATGGTCGGAATGAGCTGATCGCACGCCATATCAAGCTCAGGACAGGGAAGACGCGCACAAGGAAGCAGGTCTCCAGCCACATCCAGGTGCTTGCCCGTCGAAAAGCCCGGGAGATCCAGGCCAAACTCAAGGACCAGGCAGCTAAGAACAAGGCCCTGCAGAGCATGGCTGCCATGTCGTCCGCACAGATCGTCTCG…
Gallus gallus1	ATGAGCGATTCTGCAGATAAACCTATTGACAACGATGCAGAAGGTGTCTGGAGCCCTGACATAGAGCAGAGCTTTCAGGAGGCTCTAGCTATCTATCCACCGTGTGGGAGGAGGAAAATCATCTTATCAGATGAAGGCAAAATGTATGGTAGGAATGAATTGATAGCCAGATACATCAAACTTAGAACAGGGAAGACACGGACCAGGAAGCAGGTGTCTAGTCACATTCAGGTTCTTGCCAGAAGGAAATCTCGTGATTTTCATTCCAAGCTGAAGGTAACAAGCATGGATCAGACAGCAAAGGACAAAGCACTCCAGCACATGGCAGCAATGTCATCAGCTCAGATAGTCTCAGCTACTGCTATTCACAACAAGCTGGGCCTGCCAGGAATTCCCCGT…
Gallus gallus3	ATGGACAAGAGCCTGGACAATGACGCCGAGGGAGTGTGGAGCCCGGACATTGAGCAGAGCTTCCAGGAGGCTCTGGCAATCTACCCCCCCTGCGGCCGGCGGAAGATCATCCTCTCGGATGAAGGCAAGATGTACGGTCGTAACGAACTGATTGCGCGCTACATCAAGCTGCGGACAGGGAAGACACGGACAAGGAAGCAGGTGTCCAGCCACATCCAGGTTCTAGCTCGGAAGAAGGTGCGGGAGTACCAGGTTGGCATCAAGGTCTCTAGCCACTTGCAGGTTCTTGCCCGACGGAAATCTCGGGAGATTCAGTCCAAGCTGAAGGCCATGAACTTGGACCAAGTCTCCAAAGACAAGGCTTTGCAGAGCATGGCGTCCATGTCTTCTGCTCAGATT…
Gallus gallus4	TTGGAGCTTCTAGCTGGCACCATTACCTCCGAGTGGAGCTCTCCTGCCTCCCCTGAGGGGAGCAACGATTCAGGGGGCAGTGAGGCCTTGGACAAACCAATTGACAATGATGCTGAGGGTGTATGGAGTCCAGACATTGAGCAGAGCTTCCAGGAAGCGCTAGCCATCTACCCACCATGTGGACGGCGGAAGATTATCTTGTCAGACGAAGGCAAGATGTATGGCCGAAATGAGCTGATTGCCCGTTATATTAAGCTGAGAACAGGGAAAACACGCACAAGGAAACAGGTATCTAGTCACATCCAGGTCCTGGCAAGGCGGAAAGCCAGAGAGATCCAAGCCAAGCTCAAGGACCAGACAGCTAAAGATAAAGCTATGCAGAGTATCGCTACAATGTCA…
Alligator sinensis1	ATGAGTGATTCTGCAGATAAACCTATTGACAATGATGCAGAAGGTGTCTGGAGCCCTGACATTGAACAGAGCTTTCAGGAGGCTCTAGCTATCTATCCACCATGTGGGAGGAGGAAAATAATCTTATCAGATGAAGGCAAAATGTATGGTAGGAATGAATTGATAGCCAGATACATCAAACTTAGAACGGGAAAGACACGGACCAGGAAACAGGTGTCTAGTCACATACAGGTCTTAGCAAGAAAGAAAGTTCGAGAAATTCAAGCCGCCATTAAGGTGTCTAGTCACATTCAGGTTCTTGCCAGAAGGAAATCTCGTGATTTTCATTCCAAGCTGAAGGTAACAAGCATGGATCAGACTGCAAAGGACAAAGCACTCCAACACATGGCAGCAATGTCA…
Alligator sinensis2	ATGAGGCTGAGGGCGTCTGGAGCCCCGACATTGAGCAGAGCTTCCAGGAAGCACTGGCTGTGTATCCCCCCTGTGGGCGGCGCAAGATTATTCTGTCTGATGAGGGCAAGATGTACGGTGAGTGCCAGACACCTGGGTCCATTACCACCTCAGCCAGACACCTGGGTCCTGTATTCATCCTACCCAGATGCTCAGGTCCCTGCCAGACACTTGGGTTCTGTAACAGCTCACCTGGGTCCTACACTCACCCTGCTCAGGTCTCATGCTGCCTGGACACTATACCACCGTGCCTGGATGCCTGGCTCCCATACTTCTTATCTCTCCTGGTCACCTTATCCAGATGCCTCAGTCCCAAGCTCCTTGGGTGCCATGCTTCATCACCCCTTGTCTGGCTTCGCC…
Alligator sinensis3	ATGGACAAGAGCCTGGACAATGATGCCGAGGGGGTGTGGAGTCCGGACATCGAGCAGAGCTTCCAGGAGGCGCTGGCGATCTACCCGCCCTGCGGCCGGCGGAAAATCATCCTCTCGGACGAGGGCAAGATGTACGGTCGTAATGAATTGATAGCAAGATACATCAAGTTGCGGACAGGGAAAACACGGACGAGAAAACAGGTCTCTAGCCACTTGCAGGTTCTAGCCAGACGGAAATCTCGCGAGATTCAGTCCAAGCTGAAGGCCATGAACTTGGATCAGGTCTCAAAGGACAAAGCCCTGCAAAGTATGGCCTCCATGTCATCTGCACAGATCGTATCAGCCAGCGTCCTGCAGAACAAACTCAGTCCTCCTCCTCCTCTTCCTCAGGCTGTCTTC…
Alligator sinensis4	ATGCAGAGTATGGCCACAATGTCATCTGCCCAGATCATCTCCGCAACTGCCTTCCACAGTAAAATGGCATTGCCTGGCCTCCCACGACCAGCCTACCCTGCTGTTTCTGGGCTCTTCCAAGACCTATCTGAACCACTGCAGGAGGATACAGGCTTCCTTGGCCATCGTTACAGACTTGTGTTTTGGCAAGGAGCTTTGCCTGGCCAAGCTGGACCCTCTCAAGACGTGAAGCCATTTTCTCAGCAACCCTATGCTGTTCAACCTCCACTCCCATTACCAGTGTTTGAGTCTCCTGCTGGACTCTCACCGTCACCATCAGCTCCACCATGGCAAGGACGAAGGGTTGCCAGCTCCAAACTGTGGATGTTAGAATTTTCTGCATTCTTGGAACAACAACAA…
Pseudonaja textilis1	ATGAGCGATTCTGCAGATAAACCTATTGACAATGACGCAGAAGGGGTCTGGAGCCCAGATATTGAGCAGAGCTTTCAGGAGGCCCTAGCTATATATCCCCCTTGTGGGAGGAGGAAAATCATATTGTCTGATGAAGGCAAAATGTATGGTAGGAATGAACTGATAGCCAGATACATCAAACTTAGGACGGGAAAGACACGGACCAGGAAACAGGTGTCTAGTCACATTCAGGTTCTTGCCAGAAGGAAATCTCGTGATTTTCATTCCAAGCTGAAGGATCAGACTGCAAAGGACAAAGCACTCCAGCACATGGCAGCCATGTCCTCCGCTCAAATAGTGTCTGCAACAGCGATTCACAATAAGTTGGGTTTGCCAGGAATTCCCCGTCCGACGTTCCCT…
Pseudonaja textilis2	GACACAGCAAACAGCTATAAATGCAGATTAGGAGCCACCCAAAATTTGATAGAGATGGGGGAAGCTGGGGGAAAGGGTCTGGATAGTGATGCCGAAGGAATATGGAGCGCGGACATTGAGCAGAGTTTCCAGGAGGCGCTGGCAATCTACCCACCCTGCGGGAGGCGCAAAATCATTCTTTCAGATGACGGAAAGATGTATGGTCGTAATGAGCTCATTGCCCGTTATATTAAGTTGAGGACTGGGAAAACACGGACAAGGAAACAGGTCTCCAGTCACATCCAGGTGTTGGCCCGGCGAAAAACACGGGAAATTCAAACCAAGCTCAAAGATGAAATGGAAAAGGACGAAGAACTGCAGAATATGGCAGCCGTGACTTCTGCTCAGCTTGCTTCGGTC…
Pseudonaja textilis3	GAAGGGGCGTTCTGGAACACCAGCGGCAGCCCTGGGGAGGGGCGAGAAGATGGACAAGAGGGAATGGACAAAAGTCTGGACAATGATGCCGAAGGAGTGTGGAGTCCAGACATTGAACAAAGCTTCCAGGAGGCACTGGCAATATATCCGCCCTGTGGTCGGCGGAAGATTATCCTCTCAGATGAAGGCAAAATGTATGGACGCAATGAACTGATAGCAAGATACATCAAGCTACGGACAGGGAAGACAAGGACTAGAAAACAGGTCTCTAGCCACTTGCAGGTTCTAGCCAGACGGAAATCTCGTGAGATTCAGTCCAAGCTGAAGGATCAAGTCTCAAAGGACAAGGCTTTGCAGAGTATGGCTTCCATGTCTTCAGCACAGATTGTATCTGCCAGT…
Pseudonaja textilis4	TCTGTGAAATCCTGGAACACCAGCGGCAGCCCTGGGGAGGGGCGAGAAGATGGACAAGAGGGAATGGACAAAAGTCTGGACAATGATGCCGAAGGAGTGTGGAGTCCAGACATTGAACAAAGCTTCCAGGAGGCACTGGCAATATATCCGCCCTGTGGTCGGCGGAAGATTATCCTCTCAGATGAAGGCAAAATGTATGGACGCAATGAACTGATAGCAAGATACATCAAGCTACGGACAGGGAAGACAAGGACTAGAAAACAGGTCTCTAGCCACTTGCAGGTTCTAGCCAGACGGAAATCTCGTGAGATTCAGTCCAAGCTGAAGGATCAAGTCTCAAAGGACAAGGCTTTGCAGAGTATGGCTTCCATGTCTTCAGCACAGATTGTATCTGCCAGT…
Xenopus laevis1	ATGGAGCCGAGCAGTTGGAGCGGCAGCGATAGTCCTGCCGATGACATTGAGAGGATGAGCGATTCGGCAGATAAACCCATGGACAATGACGCCGAGGGGGTCTGGAGCCCGGACATTGAGCAGAGCTTTCAGGAGGCCCTGGCCATCTATCCCCCCTGCGGCCGTAGGAAAATTATCTTGTCTGACGAAGGCAAAATGTATGGTAGGAATGAACTGATAGCCCGATATATCAAATTAAGGACAGGGAAAACGCGGACCAGGAAACAGGTGTCTAGTCACATTCAGGTTCTTGCCAGAAGGAAATCTCGTGATTTTCATTCCAAGCTAAAGGATCAGACATCAAAGGACAAAGCACTGCAACACATGGCGGCCATGTCATCTGCTCAGATCGTGTCGGCT…
Xenopus laevis2	ATATTTACTAGTTCACTATGGAGGGGGTTGTTGTTATACAGGACAACTAATTACATAATAAAGGATAATAAGCAAATACCTGTGTCCTCCTCCTCTCCGATTTTACGCACACCTTCTAACGCACAATTTGTATTGTATCTAGGTGACAAACATGGGATACTGTCATGGGAAAACATTTTTTTTTTCAAAACACATCAGTTAATAGCGCTGCTCCTGCAGAATTCTGCACTGAAATCCTTCTTAAAAGATCAAACAGGTCATTTTGGCTGGTCATGTGCTTTCAGAAAGAGTCAGCACTTTAAGATGGAACTGCTGGATCAGACGTCAAAGGACAAAGCACTGCAACACATGGCAGCCATGTCGTCTGCTCAGATCGTGTCGGCTACTGCAATTCACAAC…
Xenopus laevis3	ATGGACCCAAACGGGTGGAGTGAGGCCGGGAGCCCGGCGGAGAGCACCGGCGACTTGGGAGATTCCATGGAGAAGAGTTTGGACAACGACGCAGAAGGCGTGTGGAGTCCTGACATAGAGCAGAGCTTTCAGGAAGCCTTGGCTATTTACCCACCATGTGGACGGCGCAAAATTATATTATCAGATGAAGGCAAAATGTATGGCCGGAATGAGTTGATAGCCAGATACATAAAACTTCGAACAGGAAAGACACGTACTAGGAAACAGGTGTCCAGCCACATACAAGTTCTAGCACGGAGGAAATCCCGTGAGATCCAGTCCAAGCTGAAGGATCAGGTAGCCAAGGATAAAGCCCTTCAGAGTATGGCGGCAATGTCCTCGGCACAGCTTATATCCGCC…
Xenopus laevis4	ATGGACCCAAATGGGTGGAGTGAGGCCGGGAGCCCGGCGGAGAGCACAGATGACTTGGGAGATTCTATGGAGAAGAGTTTAGACAATGATGCAGAAGGCGTGTGGAGTCCTGACATAGAGCAGAGCTTTCATGAAGCCTTGGCTATTTACCCACCATGTGGAAGACGCAAAATTATATTATCGGATGAAGGCAAAATGTATGGCCGGAATGAGTTGATAGCCAGATACATAAAACTTCGAACAGGAAAGACACGTACTAGAAAACAGGTGTCCAGCCACATACAAGTCCTGGCACGGAGGAAATCCCGTGAGATCCAGTCCAAGCTGAAGGATCAGGTAGCCAAGGATAAAGCTCTTCAGAGTATGGCAGCAATGTCCTCGGCACAGCTTATATCTGCC…
Xenopus tropicalis1	ATGGCCAACGATAACCCAGTCCACTACTGTTTAAACCAGCGTGAACGTTCCAGTAGCCAAAAACTGTGTTTATCTTATTATTTACCGATAATTCAGACGCATCCCATAATATCTTGCCTTCTCTATCCCACCCCCCACCCCAGGTTTCTCTTTGTGCAGAATCCAGGCCTCGGCTTGGATTACCCAACCGCAATCATTGAGCCGAGCAGTTGGAGCGGCAGCGACAGTCCTGCCGATGACATCGAAAGGATGAGCGATTCCGCCGACAAACCCATGGACAACGACGCCGAGGGGGTCTGGAGCCCGGACATTGAGCAGAGCTTTCAGGAAGCCCTGGCCATCTATCCCCCCTGCGGCCGGAGGAAAATTATCTTATCAGATGAAGGCAAAATGTATGGT…
Xenopus tropicalis4	ATGGACCCAAACGGGTGGAGTGAAGCCGGGAGCCCGGCGGAGAGCACAGGCGACTTGGGAGATTCCATGGAAAAGAGTTTGGACAATGATGCAGAAGGCGTGTGGAGTCCTGATATAGAGCAGAGCTTTCAGGAAGCCTTGGCCATTTACCCACCGTGTGGAAGGCGCAAAATTATCTTGTCAGATGAAGGCAAAATGTATGGCCGGAATGAGTTGATAGCCAGATACATAAAACTTCGAACAGGAAAGACACGTACTAGAAAACAGGTGTCCAGCCACATACAAGTCCTAGCACGGAGGAAATCCCGCGAGATCCAGTCCAAGCTGAAGACCCCAGACTTTTTCCAGTTCTGGCCAGGTGGTGGCCAGCCCCGACCAACACAGGACGTTAAGCCGTTT…
Nothobranchius furzeri 1	ATAGTTTACACCTGGCAGCAGACTGCATTGTCTGAGTCAGATTCTGGGGAAGCAGAGGGACACTTCCCTGAATGGATGAAAATGTCCTTCAAGAACACGCTGCTAATGCATAAACAATGTGTTGCGCTTTCTTTGATTTTGTCCATTTGTTTATCACTGTTAGGTCGAAACGAGCTGATAGCTCGCTACATAAAACTGCGAACGGGGAAGACGCGTACCCGCAAGCAGGTCTCTAGTCACCTGCAGGTCTTGGCCAAAAGAAAGTCTCGTGAGATTCAGTCTAAGCTGAAGGATCAGGTATCCAAAGACAAGGCACTCCAGACTGTGGCCAACCTCTCATCAGCTCAGATTGTGTCTGCCAGTGTAATGAAGCCTCAGACTTCCTTCCCTCCACCATAT…
Nothobranchius furzeri 2	ATTGATCCCAGCAGCTGGAGTGGCAGCGAGAGCCCTGCCGAGGACATGGAGAGGATGAGCGACACGGCAGACAAGCCCGTGGACAACGACGCCGAAGGGGTTTGGAGTCCTGATATAGAGCAGAGTTTCCAAGAGGCCCTGGCCATCTACCCTCCATGTGGGCGCAGGAAGATCATCCTATCAGATGAAGGGAAGATGTATGGTCGAAATGAGCTGATAGCCAGATACATCAAGCTTCGTACCGGAAAGACGAGGACTCGCAAGCAGGTGTCTAGTCACATTCAGGTTCTTGCCAGAAGAAAATCTCGTGAGTTTCATTCCAAGCTAAAGGACCAAGCCGTGAAGGACAAAGCCCTCCAGAGCATGGCCTCCATGTCCTCGGCTCAGATCGTCTCTGCC…
Nothobranchius furzeri 3	ATTGCGTCCAACGAGTGGAGCGCCAGCGGTAGCCCAGAAGATGGGCTGGATGGAGACAATGAGGAGAAGACCATGGACGGGGATGCCGAGGGCGTTTGGAGCCCGGATATTGAGCAGAGTTTCCAGGAGGCCCTCGCTATTTACCCGCCCTGTGGCAGGAGAAAAATCATCCTATCAGACGAGGGAAAGATGTACGGTCGCAATGAATTGATTGCAAGGTACATCAAGCTGAGGACAGGCAAAACCCGCACACGAAAGCAGGTTTCTAGCCACTTGCAGGTTCTCGCCCGGAGAAAATCTCGCGAGATCCAGTCAAAGCTAAAGGATCAGGCGTCTAAAGACAAAGCGCTGCAGAACATGGCAGCACTGTCCTCGGCACAGATCGTCTCCCCAAGTATG…
Nothobranchius furzeri 4	CTGTCTATACACCTTTTTTTAAAAATTTCCCCATGTAATCCGATTAATCGATTAATCGTGTCGAGACCCCATCCGATTAATCGATTATCCAAGACTTTGGAGTCCTCTGATTCTGAAAGGCGCTATACAAGTGCAGAAGTTTCCTGGAGTTCCTGTAGTGGGAACGAGCTTAATTTAATAATCCGGGCCCAGCTATGGAGCCGAAACGAGCTGATAGCCAGATACATCAAACTACGAACCGGCAAGACGCGGACAAGAAAACAGGTATCCAGTCATATCCAGGTCTTGGCTAGAAGAAAATCCAGGGAATTTCAGTCCAAACTAAAGCAGAGTGCCAAGGAGAAAGCTCTGCAAAGCATCTCCACCATGTCCTCGGCTCAGATCGTCTCGGCCACGGCC…
Danio rerio1	ATGGATCCCAGCAGCTGGAGCGGCAGTGAAAGTGCCGGGGAGGACATTGAGAGAATGAGTGACTCTGCTGATAAGCCCATGGACAATGACGCGGAGGGCGTGTGGAGCCCTGACATTGAGCAGAGCTTTCAGGAGGCTCTGGCCATCTACCCTCCCTGTGGCCGGCGGAAAATTATCCTGTCTGATGAGGGCAAAATGTATGGTCGCAACGAACTCATCGCCAGATACATCAAACTGCGAACGGGCAAGACACGGACAAGAAAGCAGGTCTCCAGTCATATCCAGGTTCTTGCCCGGCGGAAATCCAGAGAATTTCACTCCAAGCTGAAGGATCATACGGTGAAGAACGATGCCATCAACAGAATGGGAGGCATTTCTTCAGCGCAGATTGTCTCCGCC…
Danio rerio2	ATGAGCGACTCGGCAGACAAGCCCATCGACAATGATGCTGAGGGGGTGTGGAGCCCTGACATAGAGCAGAGCTTCCAGGAGGCGCTGGCCATCTACCCGCCCTGTGGACGCCGCAAAATTATCCTCTCAGATGAAGGAAAGATGTATGGTCGAAACGAGCTGATTGCCCGATACATTAAACTCAGAACCGGGAAGACAAGGACACGGAAGCAGGTGTCTAGTCACATTCAGGTTCTTGCCAGAAGGAAATCTCGTGAATTACATTCCAAGCTAAAGGATCAGAGCGTGAAGGACAAAGCTCTTCAGACTATGGCCTCCATGTCCTCTGCCCAGATCGTTTCTGCCACCGCCATCCACAACAAGCTGGGACTTCCAGGCATCCCGCGTCCTGCCTTCCCA…
Danio rerio3	ATTGCAGCCAACGAGTGGAGCACCAGCGAGAGCCCGGAGGAGGGCCAGGAGGATGAGGTGGACGGGATGGACAAAACCATGGACGGGGATGCGGAGGGCGTCTGGAGTCCTGACATTGAACAAAGCTTCCAGGAGGCTCTGGCCATTTATCCACCCTGTGGCCGCAGAAAGATCATCCTCTCAGATGAAGGAAAGATGTATGGTCGTAATGAATTGATAGCAAGATATATAAAGCTGCGAACTGGAAAAACACGCACACGGAAACAGGTATCTAGTCACATACAGGTGTTAGCAAGGAAGAAAATGCGGGAATATCAAGCAGGCATAAAGGATCAGGCTTCAAAAGACAAAGCTCTTCAGAACATGGCGGCTCTGTCCTCAGCTCAGATCGTGTCTGCC…
Danio rerio4	ATGGACGGAGATGCAGAGGGCGTGTGGAGCCCCGACATCGAGCAGAGCTTTCAGGAGGCACTGGCCATCTACCCGCCCTGTGGTCGCCGCAAAATCATCCTGTCAGATGAGGGGAAGATGTACGGTCGCAATGAGCTTATTGCCAGATATATCAAGCTGAGGACAGGCAAAACCCGCACAAGAAAACAGGTTTCTAGCCACTTGCAGGTTCTTGCCTGGAGAAAATCTCGTGAGATTCAGTCAAAGCTGAAGGATCAAGCGTCTAAAGACAAGGCTCTCCAGAACATGGCGGCTCTTTCCTCTGCTCAGATTGTGTCTCCGAGTCTCATCAAGACCTCCCTTCCACCTCTTCCACAGTCCCCTTACCCTCCAGCCGCATTCTGGCCGACCCCCATCCCA…
Callorhinchus milii1	ATGGACAGAATGACCGATTCTGCGGACAAGCCCATGGACAATGATGCGGAAGGGGTCTGGAGCCCTGACATCGAGCAGAGCTTCCAGGAGGCGTTGGCCATCTACCCGCCGTGTGGCAGGAGGAAAATCATTCTCTCGGACGAAGGCAAAATGTACGGTCGTAACGAGTTGATAGCCAGGTACATAAAGCTCAGGACGGGAAAGACACGGACCCGGAAGCAGGTGTCTAGTCACATTCAGGTTCTTGCCAGAAGGAAATCTCGTGAGATTCATTCCAAGCTAAAGGTAACACATATGGATCAAGCTGTGAAGGACAAAGCACTTCAGAGTATGGCTGCAATGTCATCTGCACAGATCGTGTCGGCCACTGCCATCCAGCACAAGCTAGGCCTCCCAGGG…
Callorhinchus milii2	ATGAGCGACTCCATCGACAAGAGCCTGGACAGCGACGCCGAAGGGGTGTGGAGCCCCGACATCGAGCAGAGCTTCCAGGAGGCCCTGGCTATCTATCCGCCCTGCGGCCGACGCAAGATCATCCTGTCGGACGAGGGAAAGATGTACGGGCGTAACGAGTTGATAGCCAGATACATCAAGCTCCGGACTGGGAAAACGCGGACGAGAAAACAGGTATCGAGTCACATACAAGTCCTTGCCCGGAGGAAATCACGTGAGATTCACAGCAAGTTAAAGGCAATCAATATGGATCAGTCAGCGAAGGACAAGGCCCTGGCAAGCATGGCTGCCATGTCATCTGCACAGATCGTCTCAGCGACAGCCATTCAGAGCAAGCTGGGCATGCCCAGCCTTTCCCGA…
Callorhinchus milii3	ATGGACAATGACGCGGAGGGAGTGTGGAGCCCTGACATCGAACAGAGCTTCCAGGAGGCCTTGGCCATTTACCCACCCTGCGGGAGACGGAAAATCATACTGTCCGATGAGGGGAAGATGTACGGCCGCAATGAGTTGATAGCCAGATACATCAAGCTACGGACTGGGAAAACACGAACGAGGAAGCAGGTGTCTAGTCACATACAGGTGTTAGCAAGGAAGAAAGTGAGAGAATACCAAGCAAGCATCAAGGTGTCTAGTCATATGCAGGTTCTTGCCCGAAGAAAGGCTCGTGAGATTCAGTCCAAACTGAAGGCCATGAATGTGGATCAAGCCTCGAAAGACAAAGCCCTGCAGAACATGGCGGCTATGTCCTCAGCACAGATTGTCTCAGCGACC…
Rhincodon typus1	ATGAGTGACTCAATTGAGAAGAATTTGGATAATGATGCAGAGGGTGTGTGGAGTCCTGACATCGAGCAAAGTTTCCAGGAAGCTTTAGCCATTTACCCACCATGTGGCAGGCGAAAAATTATCCTATCGGATGAAGGAAAAATGTATGGTCGCAATGAATTAATCGCTAGGTATATCAAATTGCGTACAGGAAAAACACGGACACGCAAACAGGTATCGAGTCACATTCAGGTGCTCGCTCGAAGAAAGTCACGTGAGATTCACAGCAAGTTAAAGGATCAGTCAGCAAAGGACAAGGCCCTTGCCAGTATGGCAGCCATGTCATCAGCACAGATCGTATCAGCGACTGCAATTCAAAACAAACTAGGCATGTCACATATGTCTCGTCCTTTTCCCGTC…
Rhincodon typus2	CCAAAGAATAGTTCTCCACACACAAAAAACAACAGCACACTATGGAAATCTGAAATTAAACAGAAAACCCTGGAAATACTCATCAGCACTGAGACACATTGCAGAGTCTATTCCACCATTTTGATAAAAGCTGCTAAACTTTCCTGGACAGCTCAACTATTCTCCTGATTTGTGGGATTGACTGAATCACCACTCACAACCAGATTTAGTATGTTTCTCCATTTAAAAGACGATTCTATATGTAAGAGTATGTTGTGTTCTGTTGTATTCAAGGATCAAGCGGTGAAGGATAAAGCCCTTCAGAGCATGGCGGCAATGTCTTCTGCACAGATTGTATCAGCAACAACTATCCAGCATAAGCTGGGCCTACCAGGTATCGCTCGCCCATCCTTTCAAGCA…
Branchiostoma floridae	TCTCCAGCCACAAAAGAGAACTGGGGCAGCCCCTCCGCCTCGGCGGGGGCGGTGGACTCCAAGGGCTGCGAAGACGCAGAGGGGGTGTGGAGTCCCGACATCGAGCAGAGCTTCCAGGAGGCCTTGGCAATATACCCACCCTGTGGCAGAAGGAAGATCATCCTGTCAGACGAAGGAAAGATGTATGGAAGAAACGAGCTGATTGCGAGGTACATAAAACTGAGAACGGGGAAGACGCGAACAAGGAAACAGGTGTCCAGTCACATCCAGGTCCTTGCTAGGAGGAAAGCGCGAGAGCTCCAAGCCAAGCTGAAGTACGGGATGTGGCCGGGCGCCATGCCACAGACTTCTCAGGACGTTAAACCATTCGCAGGGTCACAACCGTACGGTCTCCAGCCG…
Branchiostoma belcheri	TCCCCGAGCAACGCATCACAACGGAACAAAGAGAACTGGGGAAGCCCCTCCGCCTCGGCGGGGGCGGTGGACTCCAAGGGATGCGAGGACGCGGAGGGCGTGTGGAGCCCCGACATCGAGCAGAGCTTCCAGGAGGCCTTGGCGATATACCCACCCTGCGGGAGAAGGAAGATCATCCTATCAGACGAAGGAAAGATGTATGGAAGAAATGAGCTGATTGCGAGGTACATAAAACTGAGAACGGGGAAGACGCGGACAAGGAAACAGGTGTCCAGTCACATCCAGGTCCTTGCTAGGAGGAAAGCGCGAGAGCTCCAAGCCAAGCTGAAGTATGGGATGTGGCCCGGCGCCATGCCACAGACTTCTCAGGACGTTAAACCATTCGCAGGGTCCCAACCG…
Acanthaster planci	ATGTCGTCGGAAAACTGGAGCCAAAGCACCCCCAGCCAGCAGCCGCAGCACTCACCCGGTCAGACCAACGAAGATGATCTGGCCAACGATGCAGAAGGGGTGTGGAGCCCCGACATCGAGCAGAGCTTCCAGGAGGCACTGGCCATCTACCCTCCCTGTGGCCGACGGAAGATCATCCTGTCTGACGAAGGCAAGATGTATGGTCGCAACGAACTCATTGCAAGGTACATTAAGCTAAGAACGGGAAAGACGAGAACAAGGAAGCAGGTGTCCAGTCACATTCAGGTGTTAGCTCGGAGAAAATCAAGGGAACTTCAGTCATTATGCAAGGACCAGAGCACCAAGGACAAAGCCCTGCAGAGTATGGCGGCCATGTCGTCAGCGCAGATCGTCTCAGCT…
Strongylocentrotus purpuratus	ATGGCAGCGATGTCATCAGCGCAGATCGTCTCGGCCACTGCCTTACAGAACAAAGCTGCTGCCATGGGGCTTGGGGGTTTAGGGTTACCGGGTGCAGCCCCTCTCAGACCGCCCTACCCAGGAACACCGTTTTTGAGGAGATGGGAGCTAGAGGGACAAAATCAGTTAGAATTAAAGCAATTATGGCAACCCGGGCTCACACAAGCAGGACCATCTCATGACATCAAACCATTCACATCAGCCCAGCCTTACCCTCCGACGGCGACGACGGTCAGCGAGTACGCGTCGGCCACACCCGCGTGGGAAGGAAGGTCAATCGGCATGAGGAAGCTACGGCTCGTCGAGTTCCAAGCCTTCATCGAGAGGACGAGAGAACCAGACAGCTATAACAAGCATTTC…
Pomacea canaliculata	ATGGACATGGTGTCGGGACAGTCAGAAATGTCAGGTGCCTGGAGCAGCAATGGAGAAGGTGCACCACCAGCTGGAGACTCGTTGGGCAGTGATGACAAAGGGGAACCTGGCGAGGACTTGTCTGATGCAGAGGGTGTTTGGAGTCCTGATATTGAACAAAGCTTTCAGGAGGCGCTAGCCATCTATCCGCCATGTGGCCGTCGAAAAATTATATTGTCAGATGAAGGAAAGATGTATGGTCGCAATGAACTTATTGCAAGGTACATCAAACTTCGCACAGGGAAAACACGTACTCGTAAACAAGTGTCATCCCACATCCAGGTGCTAGCACGGAGGAAAGCAAAAGAGATCCAGTCACAGTTGAAGACAAACCTTCAGGATCAGGCAGCACGAGACAAA…
Pinctada martensii	GATGCTGAGGGCGTGTGGAGTCCCGACATCGAACAGAGCTTCCAAGAGGCACTTGCCATATACCCTCCTTGTGGGAGGAGGAAAATTATCCTGTCTGACGAGGGAAAAATGTATGGTAGAAATGAATTGATAGCGAGATACATCAAACTCCGAACAGGAAAAAGTCGCTCTAGAAAGCAAGTTTCTAGCCATATTCAAGTATTGGCTCGTCGTAAATCCAAAGAAATTCAAGCGCAGCTCAAGGACCAGGCGGCCAAGGACAAGGCCTTACAAAGTATGGCGTCCATGTCCTCAGCTCAGATAGTGTCTGCTAGTGCTATACACAACAAAGCCCTATCCCAGGGCATGCCCGTCCCTCCCATGGGGGTCAGACCCGCCTACCCTGGACCAGGGGGATCT…
Octopus bimaculoides	ATGAACATTGTAAGTTTACCGATAACTACGTCAGAGATTTACAGCTGGCAGCAGAATATGTCATCCAGCTGGAATCACAGCGGGGAGAGCAATGCAAGTAATCCAGCCACAAACAACAACAATTCCGATAATGTATCCGAGGATTTGTCCAATGATGCAGAAGGTGTATGGAGTCCGGACATTGAACAGAGTTTCCAGGAAGCTTTGGCTATTTACCCTCCCTGTGGTCGAAGAAAAATTATTTTGTCAGATGAAGGGAAAATGTATGGCCGAAACGAATTAATAGCACGTTACATCAAATTGCGTACAGGTAAAACGCGTACACGGAAACAAGTATCAAGTCATATACAAGTCCTAGCTCGAAGAAAAGCAAAAGAGATCCAAGCACAGTTTAAAGTT…
Helobdella robusta	CATACATACATACATACATACATACATACAATGTCGCAAGGGGACGCAAGCAGCAACAACACCACAAGCGACGAAGACAGCAACAGCAGCTGCGGTAGTAACGACAACGTCGGCAACAACTACAGCAGCAGCAACCACAACTACGACAACAGCCACAACGACAACGACGACGACCAGCTACACGGTGGTGTGGATAGTGATGGGATTTGGAGTCCGGATATCGAGCAGAGTTTCTTGGAAGCTCTTGCCATCTACCCCCCGTGCGGTAGGAGGAAGATCATCCTCTCGGAAGAGGGGAAGATGTATGGCCGGAACGAGCTGATTGCAAGGTATATAAAGTTGAGAACTGGGAAGACACGAACAAGAAAACAAGTGTCAAGCCATATACAGGTTCTCGCC…
Capitella teleta	GCGACGGTCGCCAACGCGAACGGAACTCCGATGGATGAGGACGACATGGACGAACACGGAGACCCTGATGACCTGGGCAACGACGCCGAGGGCGTGTGGAGTCCGGACATCGAGCAGAGCTTCCAGGAGGCGCTGGCCATCTACCCGCCATGTGGCCGCAGGAAGATCATCCTGTCGGACGAGGGCAAGATGTATGGGCGAAATGAGCTCATTGCGAGGTACATCAAACTGCGCACGGGGAAAACGCGTACCCGGAAGCAGGTATCCAGCCACATCCAGGTGTTGGCCCGGAGGAAAGCCAAAGATATCCAAGCACAGATCAAAGACCAGAGTTCTCGTGACCGCGCCCTGCAGTCGATGGCGTCCATGTCTTCAGCCCAGATTGTGTCTGCGTCTGCC…
Daphnia pulex	GGGGCGCCAAAATGTTCCTCTTCTTGTGTACAACAACTTCCCCCCCTCCGGTTGTTGGACGAAAAAGATTTGGCGTCGGCCGACGCCGAGGGCGTTTGGAGTCCCGACATTGAGCAAAGCTTCCAAGAGGCTTTGGCCATTTATCCGCCTTGCGGCAGACGGAAAATCATCCTCTCTGACGAAGGGAAGATGTACGGTCGCAACGAACTCATTGCCCGTTACATCAAGTTGAGGACGGGCAAGACGCGGACGAGAAAACAAGTCAGTTCGCACATCCAGGTCCTGGCCAGACGGAAATTGCGTGAAATTCAATCGAAAATCAAGGATCAGGCCACCAAGGAGAAAACGTTGCAAAACATGTCCAGCATGTCCAGCGCCCAAATTGTCTCGGCCAGTTCA…
Drosophila melanogaster	ATGGATTGTGATTACTCGAAGTTTCTGTACAAAATTGGACCCGGCACCATACCATCACCGTGGACACCAGTGAATGCCGGTCCTCCAGGCGCACTTGGATCGGCAGACACAAATGGCAGCATGGTGGATAGCAAAAACCTGGATGTCGGTGATATGAGCGATGACGAAAAGGACTTGTCATCCGCTGATGCCGAAGGTGTATGGAGTCCAGATATCGAGCAGAGCTTTCAAGAGGCTTTATCTATATATCCGCCGTGCGGACGTAGAAAAATCATTTTATCCGACGAGGGTAAAATGTACGGTCGCAACGAGCTAATCGCACGATATATAAAACTGCGCACAGGCAAAACGAGAACCAGGAAGCAAGTCAGTTCGCACATCCAAGTGCTGGCTCGCCGT…
Species from Tetrahymena thermophila to Drosophila melanogaster
Species	Sequences
Drosophila melanogaster	ATGGATTGTGATTACTCGAAGTTTCTGTACAAAATTGGACCCGGCACCATACCATCACCGTGGACACCAGTGAATGCCGGTCCTCCAGGCGCACTTGGATCGGCAGACACAAATGGCAGCATGGTGGATAGCAAAAACCTGGATGTCGGTGATATGAGCGATGACGAAAAGGACTTGTCATCCGCTGATGCCGAAGGTGTATGGAGTCCAGATATCGAGCAGAGCTTTCAAGAGGCTTTATCTATATATCCGCCGTGCGGACGTAGAAAAATCATTTTATCCGACGAGGGTAAAATGTACGGTCGCAACGAGCTAATCGCACGATATATAAAACTGCGCACAGGCAAAACGAGAACCAGGAAGCAAGTCAGTTCGCACATCCAAGTGCTGGCTCGCCGT…
Schmidtea mediterranea	ATCCATCAGCAAGAAATGGAATGTAGTACCACTTGTAGCAGCAATGAAAATATCTGTGATAGTAATAACAAAAATGATTTTGATGAGTCAAAAGAAGCTGAAGGTGTATGGTCACCGGATATAGAAAACAGCTTCAACGAAGCATTGCAACTTTATCCACCATGTGGGCGTCGTAAAATCGTGTTGAGTGAAGAAGGAAAAATGTATGGTCGAAATGAATTGATTGCAAGGTACATAAAAATGCAAACCGGCAAAAGTCGATCACGAAAACAAGTGTCTAGTCACATTCAAGTTTTGGCTCGAAGGAAATCGAAAGAAATCCAAAATCAAATCCAGGAGAAACACACTAGAGAGCAAGCAAGACAACAGTTGGCCAACATGAGCAGTGCCCAAATCGTT…
Caenorhabditis elegans	AAGTGTGCACTCTCCCCTCCCGCCGGTGACGGACCAGGTTCCGCTGGCTCAATGGCTCCCGAATCGACTTCTTCCCTTTCCGACTTGTCTGGTGACGCGGAAGGTGTGTGGAGTATAGACATTGATCAAGCATTTCAAGAAGCGTTAGCCATCTATCCACCTTGTGGACGAAGGAAAATTATCATCAGTGACGAAGGGAAAATGTATGGAAGGAACGAACTAATCGCTAGGTATATCAAATTGCGATGTGGAAAAACGAGGACTCGGAAACAAGTGTCATCACATATTCAAGTACTTGCTAGGAAAAAGCTCAGAGACGAACAAGCAAAAAATCTTCTTCAACAAGCTTCACCTCCAGGAGGAGTTAAATCTCCATCAGCTGTAGTATTTCCGCCTGTT…
Nematostella vectensis	CCGCATCCCCGTGGAAAAAGCCAAGAAAGTCCAAGCAGTAACATTGAGAATGTCCATGCTAAGGCGAAGAGCCCGACTGATATGGCAAACGATGCTGAGGGCGTTTGGAGCCCAGATATAGAACAATCCTTCCAGGAAGCTTTAGCCATATATCCTCCCTGTGGGAGAAGGAAAATTATTCTCTCCGATGAAGGGAAAATGTATGGTCGCAATGAACTTATAGCTAGGTATATCAAACTGCGGACAGGCAAAACAAGAACTAGAAAACAGGTTTCAAGTCACTTGCAAGTTCTAGCCAGGAAAAAGGCGCGGGAAATACAAGGCAAAATCAAGGATCAGGCCGCTCGGGACAAAGCACTCCAGACTATGGCCTCCATGTCCTCGGCACAAATCGTCTCT…
Amphimedon queenslandica	TTATTGTGTGAAGTTGCTTCATGGAAACGGGTACCTTTTCTGGTTTGCAATCTTGAAAGAGAGAGTGATGGTGGGGATGGTATTTCATCTGACGTTAATAATGACGCTGAGGGGGTTTGGTCCCCTGATATAGAGCAAGCGTTTCAAGAGGCTCTAGCGATATACCCTCCCTGCGGTCGGAGGAAGATCATCCTCTCGGACGAGGGAAAGATGTATGGTAGGAATGAGCTAATAGCAAGATACATAAAATTAAGAACTGGCAAACAAAGAACAAGAAAACAAGTATCCAGCCACATTCAAGTGTTGGCCAGGAAGAAAGCAAGAGAAATACAGGGAAAGATAAAAAAGGACCAGGCTGCAAAGGACAAGGTTATGGCTGGCATATCAAGCATGTCTTCA…
Salpingoeca rosetta	TCACCACAGTCTGCCTCCCTGGACCCACAGCCCCACGCGCAGGAGACCAGGAGGATCAATAGAATGTCGAACAACGTGACTGCCGAAGACGGCGATGGCGTATGGTCCGCCGATATCGAGGAGGCGTTTGAGGAGGCCCTCAAGATCTACCCGCCATGTGGCCGCCGCAAGATCATCCTGTCCGAAGAGGGCAAGATGTATGGTCGTAACGAGCTCATCGCCAGGTACATCAAGATGAAGACGGGCAAAGTCAGGTCAAGAAAACAAGTCTCCAGCCACATTCAAGTGCTTGCCCGCAAGAAGCAACGCGAGTTGCAGAGCCAACTCAAGGCCAACCCTCAAGCAGCAGAAAAGCTGGCTGAAACACTCAAGGGCCTCTCCTCGGCCGAGATTGTGAGC…
Monosiga brevicollis	AAGAGGAGGGCAACATTTGAAGGACTTGGAGAGAAGATGGCCCACGGCTCAAGTAGTGCCATGAAGGCCATTCCCCTGGATGATGGCGACGGTATATGGTCTCCTGACATTGAACAGGCCTTTGCGGAGGCGTTGCAGATTTACCCCCCCTGTGGTCGTCGTAAAATCATCCTGTCCGAAGAGGGCAAGATGTACGGGCGCAACGAGCTAATTGCACGCTACATCAAACTCAAAACGGGCAAGACACGCAGCCGCAAACAAGTCTCGAGTCACATTCAAGTGCTGGCGCGCAAAAAGCAACGCGAGCTTCAGACCAAGCTCAAAGAAAACCCGGCGGCGGCCCAGCAGTTAGCGCACACTCTCAGCGGACTTTCCTCGGCCGAGATTGTCAGCAGCACC…
Capsapsora owczarzaki1	CTCACTGCTGCGTTCTCGGGAGGCCAAGGGTCGGACGAAGGCGACGGCAGTGATGGCGAAGGCGGCGAGGACGGCGAGGATGACGGTGTCTGGACCAAAGAGGTGGAAGATGCCTTCGAGGAAGCCTTTGCCCTGTACCCGCCCTGTGGCCGTCGCAAAATCATCCTCAACAACGAAGGAAAAATGTTTGGGCGAAACGAGCTTATTGCCAGGTATATCCGAATGAAAACTGGCAAAGGACGATCCCGCAAGCAAGTGAGCAGCCACATCCAAGTTATTGCTCGCAAGCGCCAACGCGAGATCGGGGAACGTCTGAAGCATTGCAATCAAGATATGCAGCGTGCAGCGATGGAAAATCTCGCAACCATGTCGTCGGCACAGCTGGTCTCTGCCACATTG…
Capsapsora owczarzaki2	GGAGCTCATCAATGGAGGCGCGATGACAATGATGACGAGAACGAGGACAACAGCTCGGACGAGGATGGCGATGGCGAGGGCGGCGACGAGGAAGGCAGCGACAACGAGACCATCTGGTCGCGCGACATTGAGGACGCCTTCGACGAGGCCATGGCGCTCTATCCGCCGTGCGGGCGCCGCAAGATTGTGCTGCCCGAGGACGGCAAGGCGTACGGCCGCAACGAGCTCGTCGCACAGCACATTTTCAAGCGGACGGGCAAGCTGCGCACCCGCAAGCAGGTCTCCAGCCACATCCAAGTGGTCAACCGCAAGCGCGTGCGGGTGGACAAGATTCCCCGCGGCAACCGACGCTCGCTCGCACGCACGCAGGGACCTCGGAAGATGGACGGAAAGTCGCCA…
Corallochytrium limacisporum	ATGAGAAGTTTTGATAGCGTCTCAAGCTTTGCGCCTGACATGTCAGACAAGGAGAAGTCTCCGGCCTCCGTAGCGGGGGGGGAAGACGAAGATGAAGTTGTCTGGTCCAAAGATACAGAAGAGGCCTTTGAAGAAGCCCTGGTTCTCTACCCACCGTGTGGGAGACGCAAGATCATCTTGGCTGAAGAAGGCAAGATGTATGGAAGAAATGAGTTAATAGCTCGGTATATCTATCAGAAAACCAAGAAATATCGCTCGCGGAAACAGGTCTCGAGTCACATTCAAGTTCTGGCCCGCAAGCGCCAGCGTGAGATGAAGGGACGCCTCAAGAACTGTGACCCAGAAATGCAGCGAGTGGCTGAAGATGGTATGCAGGGGATGTCTTCCGCGCAGATTGTG…
Saccharomyces cerevisiae	CTACGCACCCGCACTGGAGAACCCGATATAGGACATCGAACTGTAAAACCATCGCGTGTTGTGACTAACGTTTTTGAAGAAAGTTTGGACTTATCCTGTAAACCTGGAGCTGTGTTGGTATACGTGTTATCGCAATTAAATAATCGCATTATCTTTCTCAACATCGCTCCGTCGTTATACTATAGCTCTATGTCTAGTGTAGCGACAGCACACTATCCCCAGAACCCTAAACCCTTCCCCTTTATAAAACATCACACATCTGCAATACTATTCCTCTCTATGACATCCTACCATCTAAGCAGAACCCTAAACCCAATGGTGTCACGTATCCTGTCATGTGTCTATTTAAGACAGCTGTGTGTTATTATGACCAAGAAAGACAACACTCCTTCTAAGAAG…
Neurospora crassa	ATGGAGTTGCCAGTCAGACCCACGACTCTTGCATCGCAGTGTTACCCTCCTTCGTCGGACTTTATCCTGGATCATCGCCATGTCCTCTCCGCACCAAGACCGCCTCTGCGCGAGTCCACTGGCAATGCTCAGTATCATCATTTCCAACAACAGCATGAAGAACAGCAACGCCGACAACAGCAGCAGCAGCAACAGCAACAACTCGGTGCTCTGGTAAGGTCGACGTTTGCACATCATCAGCTCTCCATTCCTAGTCCACCCGTTGTCCCGACTCAGTCTGCCAGTTCCGCCTATGGCACCCCCGAATTCCTAGGGTTACAGCAAAGGCATCAGATGCAGCTTCGGAGAAGGGAACATGCCATCAACCCAATCTACTTGTCACCTCAGTTCCTCAGTTAC…
Vanrija humicola	TTCCTCTTAGCATCCACCCGCCGACCACGCTGGACAAGTACATCCGTGTGGACCAGTACGTCGGGCAGCTCGACGAGACAAGGCCTTGAGACCCTCAGTGTACACCCAGTTCCAGATCCTCTCCATGTCGTCCCAGTCGGTTACGACGCCGTGCTCCATCGGGTATCGGATCTTGAGGAGGCCGCGGAGCTCCTGTGCGCGCTTGCCGATGAAGATGTCGTCCTGGACAGCACCAGCCATCACGCGGTTGTGCTTTGGCCGGCCGACACTGGACAGGTAGGGGACGCGGAAAGAGCGCAAGATCTCTGCTATTGCGTTCCGCGACTACGACAAACTGCGCATCATCGACGTACCAGTAGCCGTGGGGGAAGCGGTTGTGAGCCTGGTCAAGGCATCAGC…
Ustilago maydis	ATGTCTACTGCCCAAACCAGCTCTCCTAAAGGGGACCTTCAACACCTCTTTCCTTCACCCACCTATTCTGATTCGACGCTGTCCTCCTCGTCACTCTTGTACACCCCAGACAACAACATGGTAAACGTGAAGCAGGAGTCGAGCGATCGCCTTCATCATGACCACACCTCCATTAGCGCAGCCAACGCTGCTTTTGCATCTGCCGCCAAGCGCAGCGACGCGAACACGACTGGAGATGCCACAGACGATCACAGCCTCTTGTTTGCGCACGATGCCTCGGGCATCATGGACGCAGACATGAGCGGTGATGCTCAGTCGCTCTCAGCCGCGCTCAACTTTGATCGCATTAACGCGGATATGCAGGTGGCCTTTGGAAATGGGAATGACAGCCTCGCTGTT…
Fonticula alba	ATGACCAAGACCCCTGCCAAGTCTTCCGGGCGCCCCCCTTCCGAGAGCCCAGGTCCCTCCTCTTCAGCCAGCCCGCCCCCGAGCAAGTCCGAGAGTGGCACCCCGAAGCCCGATGAGGAGGATAACATTTGGCCCGAGGATGTAGACAATGCCTTCCACGAAGCCCTGAAGCTCTTCCCGCCCATTGGCCGTCGAAAGCTGCTGGACGGTGGTAAGATGTACGGGCGGAATGAGCTCATTGCCAAGTTCATCTTCCAGCGAACCGGCAAGACCCGCACTCGCAAGCAGGTCTCCTCGCATATTCAGGTCATCTCCAAGAAGAATCGCAAGGCCCACGAGGCCGAGAAGGCTGCACATGCGGCTGCCGCTGTGGCCGCTGCGGCTGCCGCCTCGGCCGTC…
Fishes
Species	Sequences
Danio rerio1	ATGGATCCCAGCAGCTGGAGCGGCAGTGAAAGTGCCGGGGAGGACATTGAGAGAATGAGTGACTCTGCTGATAAGCCCATGGACAATGACGCGGAGGGCGTGTGGAGCCCTGACATTGAGCAGAGCTTTCAGGAGGCTCTGGCCATCTACCCTCCCTGTGGCCGGCGGAAAATTATCCTGTCTGATGAGGGCAAAATGTATGGTCGCAACGAACTCATCGCCAGATACATCAAACTGCGAACGGGCAAGACACGGACAAGAAAGCAGGTCTCCAGTCATATCCAGGTTCTTGCCCGGCGGAAATCCAGAGAATTTCACTCCAAGCTGAAGGATCATACGGTGAAGAACGATGCCATCAACAGAATGGGAGGCATTTCTTCAGCGCAGATTGTCTCCGCC…
Danio rerio2	ATGAGCGACTCGGCAGACAAGCCCATCGACAATGATGCTGAGGGGGTGTGGAGCCCTGACATAGAGCAGAGCTTCCAGGAGGCGCTGGCCATCTACCCGCCCTGTGGACGCCGCAAAATTATCCTCTCAGATGAAGGAAAGATGTATGGTCGAAACGAGCTGATTGCCCGATACATTAAACTCAGAACCGGGAAGACAAGGACACGGAAGCAGGTGTCTAGTCACATTCAGGTTCTTGCCAGAAGGAAATCTCGTGAATTACATTCCAAGCTAAAGGATCAGAGCGTGAAGGACAAAGCTCTTCAGACTATGGCCTCCATGTCCTCTGCCCAGATCGTTTCTGCCACCGCCATCCACAACAAGCTGGGACTTCCAGGCATCCCGCGTCCTGCCTTCCCA…
Danio rerio3	ATTGCAGCCAACGAGTGGAGCACCAGCGAGAGCCCGGAGGAGGGCCAGGAGGATGAGGTGGACGGGATGGACAAAACCATGGACGGGGATGCGGAGGGCGTCTGGAGTCCTGACATTGAACAAAGCTTCCAGGAGGCTCTGGCCATTTATCCACCCTGTGGCCGCAGAAAGATCATCCTCTCAGATGAAGGAAAGATGTATGGTCGTAATGAATTGATAGCAAGATATATAAAGCTGCGAACTGGAAAAACACGCACACGGAAACAGGTATCTAGTCACATACAGGTGTTAGCAAGGAAGAAAATGCGGGAATATCAAGCAGGCATAAAGGATCAGGCTTCAAAAGACAAAGCTCTTCAGAACATGGCGGCTCTGTCCTCAGCTCAGATCGTGTCTGCC…
Danio rerio4	ATGGACGGAGATGCAGAGGGCGTGTGGAGCCCCGACATCGAGCAGAGCTTTCAGGAGGCACTGGCCATCTACCCGCCCTGTGGTCGCCGCAAAATCATCCTGTCAGATGAGGGGAAGATGTACGGTCGCAATGAGCTTATTGCCAGATATATCAAGCTGAGGACAGGCAAAACCCGCACAAGAAAACAGGTTTCTAGCCACTTGCAGGTTCTTGCCTGGAGAAAATCTCGTGAGATTCAGTCAAAGCTGAAGGATCAAGCGTCTAAAGACAAGGCTCTCCAGAACATGGCGGCTCTTTCCTCTGCTCAGATTGTGTCTCCGAGTCTCATCAAGACCTCCCTTCCACCTCTTCCACAGTCCCCTTACCCTCCAGCCGCATTCTGGCCGACCCCCATCCCA…
Cyprinus carpio 1	ATGAGCGACTCGGCAGACAAGCCCATTGATAATGATGCTGAGGGGGTGTGGAGTCCTGACATAGAGCAGAGCTTCCAGGAGGCACTGGCCATCTACCCACCCTGTGGACGCCGCAAAATTATCCTCTCGGATGAGGGCAAGATGTATGGTCGGAATGAGCTGATTGCCAGATACATTAAACTCAGAACCGGGAAGACAAGGACACGGAAACAGGTGTCTAGTCACATTCAGGTTCTTGCCAGAAGGAAATCTCGCGAATTTCATTCCAAGCTAAAGGTGACAAGCATGGATCAGAGCGTGAAGGACAAAGCTCTTCAGAGTATGGCCTCCATGTCTTCGGCCCAGATCGTCTCTGCCACTGCCATCCACAACAAGCTGGGTCTTCCGGGCATCCCGCGT…
Cyprinus carpio 2	ATGGATGGAGACGCCGAGGGCGTCTGGAGCCCCGACATCGAGCAGAGCTTTCAGGAGGCACTGGCTATATATCCGCCCTGCGGCCGGCGCAAGATCATCCTGTCGGACGAGGGCAAGATGTACGGTCGCAATGAGCTTATTGCCAGATACATCAAGCTGAGAACAGGCAAAACCCGCACAAGAAAACAGGTATCTAGTCACATACAGGTGTTAGCGCGGAAGAAAGTTCGAGAGTATCAAGCAGGTATAAAGGTTTCTAGCCATTTGCAGGTTCTTGCCCGGAGAAAATCTCGCGAGATACAGTCAAAGCTGAAGGCCATGAACTTGGATCAAGCGTCCAAAGACAAGGCTCTCCAGAACATTGGGTCACTTTCCTCTGCTCAGATCGTGTCTCCAAGT…
Cyprinus carpio 3	ATGGACAAGGCCGGGTTGGACGGCGATGCAGAGGGCGTCTGGAGCCCTGACATCGAACAGAGTTTCCAGGAAGCTCTGGCCATTTATCCCCCCTGTGGCCGCAGAAAGATCATCCTTTCAGACGAAGGCAAGATGTATGGTCGTAATGAGTTGATAGCAAGATACATAAAATTGCGGACTGGAAAAACCCGCACACGAAAACAGGTGTCTAGTCACATGCAGGTGTTAGCCAGGAAGAAAATACGGGAATATCAAGTAGGCATCAAGGCCATGAACTTGGATCAGGCCTCCAAAGACAAAGCCCTGCAGAACATGGCTGCTCTTTCCTCCGCTCAGATCGTTTCTGCCAGTGTGAAGAGTCAGCTGCCTCTTCTTCCTCAGCACCCCTATCCTCCTCCA…
Cyprinus carpio 4	ATGTACGGACGGAATGAGCTGATTGCGCGATACATCAAGCTTCGAACGGGAAAGACACGGACCAGGAAACAGGTCTCCAGTCACATTCAGGTGCTGGCGCGACGGAAAGCTCGGGAAATCCAGGTGAAACTCAAGGACCAGGTGGCCAAAGACAAAGCCATGCAGAGTATGTCCAGCATGTCGTCGGCTCAGATCATCTCAGCCACAGCCTTTCAGAACAAGATGGCTCTGCAGGGCCTCTCGAGGCCGGCCTACCCGACCGCTGCTGGGTTTTGGCATGGAGCTCTCGCAGGACAAACCACAGGTCCTGAAGACATCAAGCCGTTTTCTCAACAGAACTTCGTCATGCAGGCCACCGGTCCTCCATCTATAACAGGCGCGCCGCCCTGGCAGGGCCGG…
Cyprinus carpio 5	ATGGATCCCGGCAGCTGGAGTGGCAGTGAAAGTGCCGGCGAGGATATCGAGAGGATGAGTGACTCGGCTGATAAGCCAATGGACAACGATGCAGAGGGTGTGTGGAGCCCTGACATTGAGCAGAGCTTCCAGGAGGCCCTGGCCATCTACCCACCCTGCGGACGACGGAAAATCATCCTGTCTGATGAGGGAAAAATGTATGGTCGTAACGAATTAATCGCCAGATACATCAAACTCAGAACGGGAAAGACACGGACGAGAAAGCAGGTCTCCAGTCATATCCAGGTTCTTGCCCGGAGGAAATCCAGAGAATTTCACTCCAAGCTAAAGGACCAGACCGTGAAGAATGATGCGATCAACAGGATGGCGGCCATGTCTTCAGCACAGATCGTCTCAGCC…
Cyprinus carpio 6	ATGGATCCCAGCAGCTGGAGCGGCAGTGAAAGTGCCGGCGAGGACATCGAGAGGATGAGCGACTCGGCCGATAAGCCCATGGACAACGATGCTGAGGGCGTGTGGAGCCCTGACATTGAGCAGAGCTTCCAAGAGGCCCTGGCCATCTACCCACCCTGCGGCCGACGGAAAATCATCCTGTCCGATGAGGGGAAAATGTATGGTCGTAATGAATTGATCGCCAGATACATCAAACTCAGAACGGGAAAGACACGGACGAGAAAACAGGTCTCCAGTCATATCCAGGTTCTTGCTCGGAGGAAATCCAGAGAATTTCACTCCAAGCTAAAGGACCAGACTGTGAAGAATGATGCGATCAACAGGATGGCGGCCATGTCTTCAGCGCAGATCGTCGCGACC…
Cyprinus carpio 7	ATGTCATGTGACCTGCTTATCACATGTGACGAGTTGCAGACTCAAGGACGGAATGAGCTGATTGCGCGATACATCAAGCTTCGAACTGGAAAGACGCGGACCAGGAAACAGGTCTCCAGTCACATTCAGGTGCTGGCACGAAGGAAAGCTCGGGAAATTCAGGTGAAACTCAAGGACCACACAGCCAAAGACAAAGCCATGCAGAGTATGTCCACCATGTCTTCGGCTCAGATCATCTCGGCCTCGGTCTTTCAGAATAAGATGGCTCTACAGGGCCTCTCGCGACCGACCTACCCGACCGCTGCTGAGTTTTGGCATGGAGCTCTCGCAGGACAAGCCGCAGGTCCTGAAGACATCAAGCCTTTTTCTCAGCAGAACTTCGTCATGCAGGCCACCGGT…
Cyprinus carpio 8	ATGGCGGAGAGACTTGACAAGTACCAAGAACAAGGCAATATGCGCGATTTGCAATGCCCAGATCGCCGGATGGTGGCAGGGGATCGGGAGACTGGCGCTGCTGCGGCGCTGAAGGCAGCTGCAAGAAGCGAGAGGCATCCCCCGTCCTCTTCTCCCAGCCAGAACAGCATCCCTCCGCGGCTCCAAGGCATGGATGAGTCCGCTCCAGACCTTGCAGCCTTCAAGAAGCTGTGCAGTGCTACCAACCTGGCTTTATGCACCATCAAGACCACAAATCAGTGCAGACTCAGCAGCCCACAGAGCCCACGCTTCCAGCTGCCTAGGTGCTCCCGGTACTCCCCTGATGCTAAAAACTGTTTTGCTACTGGTTTTAGCATTGACTTTTTGCCAAGTGACCCA…
Salmo salar 1	ATGGACGGGGACGCCGAGGGGGTGTGGAGCCCAGACATAGAGCAGAGCTTCCAGGAGGCCCTGGCCATCTACCCTCCCTGTGGACGGAGGAAGATCATCCTCTCAGACGAAGGCAAGATGTATGGTCGCAATGAGTTGATAGCTAGGTACATCAAGCTGAGGACAGGCAAAACCCGGACCAGAAAACAGGTATCTAGTCACATACAGGTGTTAGCACGGAAGAAAGTTCGAGAATACCAAGCAGGTATCAAGGCCATGAATTTGGACCAGGCATCTAAAGACAAGGCCCTCCAGAACATGGCAGCATTGTCGTCTGCTCAGATCGTGTCTCCGAGCCTGATCAAGAGCCAGCTACCCCCACTGCCCCACTCTCCCTACCCCCCGCAAGCCAGGTTTTGG…
Salmo salar 2	ATGGACCCCAGCAGCTGGAGCGGCAGCGAGAGCCCTGCCGAGGACATGGAGAGGATGAGCGACTCGGCAGACAAGCCACTGGACAATGACGCCGAGGGGGTGTGGAGCCCCGACATCGAGCAGAGCTTTCAGGAGGCGCTGGCCATCTATCCCCCCTGTGGGCGCAGGAAGATCATTCTATCTGACGAGGGAAAGATGTACGGTCGGAATGAGCTGATAGCCCGATACATCAAGCTTCGGACTGGAAAGACGAGGACGAGGAAGCAGGTGTCTAGTCACATACAGGTCTTAGCAAGAAAGAAAGTTCGAGAAATCTCAGCTGCCATCAAGGTGTCTAGTCACATTCAGGTTCTTGCCAGAAGGAAATCTCGTGAGTTTCATTCCAAGCTAAAGGTTACA…
Salmo salar 3	ATGGACCCCAGCAGCTGGAGCGGCAGTGAGAGCCCTGCCGAGGACATGGAGAGGATGAGCGATTCGGCAGACAAGCCACTGGACAATGACGCCGAGGGGGTGTGGAGCCCCGACATCGAGCAGAGCTTTCAGGAGGCGCTGGCCATCTATCCCCCCTGTGGGCGCAGGAAGATCATTCTATCTGACGAGGGAAAGATGTACGGTCGGAATGAGCTGATAGCCCGATACATCAAGCTTCGGACTGGAAAGACGAGGACGAGGAAGCAGGTGTCTAGTCACATACAGGTCTTAGCAAGAAAGAAAGTTCGAGAAATCTCAGCTGCCATCAAGGTGTCTAGTCACATTCAGGTTCTTGCCAGAAGGAAATCTCGTGAGTTTCATTCCAAGCTAAAGGTTACA…
Salmo salar 4	ATGGACGGGGACGCCGAGGGGGTGTGGAGCCCAGACATAGAGCAAAGCTTCCAGGAGGCCCTGGCCATCTACCCCCCCTGTGGACGGAGGAAAATCATCCTCTCAGACGAAGGCAAGATGTACGGTCGCAATGAGTTGATAGCCAGGTACATCAAGCTGAGGACAGGCAAAACCCGCACAAGAAAACAGGTATCTAGTCACATACAGGTGTTAGCACGGAAGAAAGTTCGAGAATACCAAGCGGGTATCAAGGTTTCTAGCCATTTGCAAGTTCTCGCCCGGAGAAAATCTCGCGAGATCCAGTCAAAGCTGAAGGCCATGAATTTGGACCAGGCGTCTAAAGACAAGGCTCTCCAGAACATGGCTGCTCTGTCGTCAGCTCAGATTGTGTCGCCAAGC…
Salmo salar 5	ATGGACCATAGCAGCTGGAGCGGAAGCGAGAGCCCTGCAGACGACATGGAGAGGATGAGCGACGAGGCCGACAAGGGCATGGACGGGGACCCCGAGGGGGTGTGGAGCCCCGACATCGAACAGAGCTTCCAGGAGGCGCTGGCCATCTACCCCCCCTGTGGGCGCAGGAAAATTATCCTCTCAGACGAGGGAAAGATGTATGGTCGCAACGAATTGATAGCAAGATACATCAAACTAAGAACGGGAAAGACAAGGACAAGAAAGCAGGTCTCCAGTCACATTCAGGTTCTTGCCAGACGGAAATCTCGGGAGTTTCACACCAAGCTAAAGGTCATATGTATGGACCAGAGTGTGAAAGACAAGGCACTGCAGAGTATGGCCTCCATGTCCTCGGCTCAG…
Salmo salar 6	ATGGACGAGCGCACCGCCACTATGGACCCCAGCAGTTGGAGCGGCAGCGAGAGCCCCGCAGACGACATGGAGAGGATGAGCGACGGGGCCGAGAAGGGCATGGACGGGGACCCCGAGGGGGTGTGGAGCCCCGACATCGACCAGAGCTTCCAGGAGGCGCTGGCTATCTACCCGCCCTGTGGGCGGAGGAAGATCATCCTCTCAGACGAGGGCAAGATGTACGGTCGCAATGAGTTGATAGCGAGATACATCAAACTAAGAACGGGAAAGACAAGGACAAGAAAGCAGGTCTCCAGTCACATTCAGGTTCTTGCCAGACGGAAATCTCGGGAGTTTCACACCAAGCTAAAGGTCACATGTATGGACCAGAGTGTGAAGGACAAGGCACTGCAGAGTATG…
Salmo salar 7	ATGGTCATTCACTGTTTACGATGGGATCACTCTCCCCTGTCTTGTCCTGTCATTGGCCCCTGGAAGACACCATCTACATCCCACCCCAACCCCCTTCCCCCTCCTGGGTCTACCCCCCACGATCCCTCCAACCCCAGCCCTGTCCTGTGGTCCCCCCCTGCCCCCACCACGTCTGCGGAGTGGGTGCCAGCCCCCTCCCCTGGGGGCAGCAGTGAGGAGCTGAACGAGCCTCTGGACAAGGCTCTGGAGAACGATGCGGAGGGCGTGTGGAGCCCTGACATCGAACAGAGCTTCCATGAGGCCCTGTCCATCTACCCGCCCTGCGGACGCAGGAAGATCATCCTCTCCGACGAGGGAAAGATGTATGGACGAAACGAGCTGATAGCACGGTACATCAAG…
Oncorhynchus mykiss 1	ATGGACCCCAGCAGCTGGAGCGGCAGCGAGAGCCCTGCCGAGGACATGGAGAGGATGAGCGATTCGGCAGACAAGCCCCTGGACAATGACGCCGAGGGGGTGTGGAGCCCCGACATCGAGCAGAGCTTTCAGGAGGCGCTGGCCATATATCCCCCCTGTGGGCGCAGGAAGATCATTCTATCTGACGAGGGAAAGATGTACGGTCGGAATGAGCTGATAGCCCGATACATTAAGCTTCGGACTGGAAAGACGAGGACGAGGAAGCAGGTGTCTAGTCACATACAGGTCTTAGCAAGAAAGAAAGTTCGAGAAATCTCAGCTGCCATCAAGGTGTCTAGTCACATTCAGGTTCTTGCCAGAAGGAAATCTCGTGAGTTTCATTCCAAGCTAAAGGTTACA…
Oncorhynchus mykiss 2	ATGGACGAGCGCACCGCCACTATGGACCCCAGCAGTTGGAGCGGCAGCGAGAGCCCCGCAGACGACATGGAGAGGATGAGTGACGGGGCCGAGAAAGGCATGGACGGGGACCCCGAAGGGGTGTGGAGCCCCGACATCGACCAGAGCTTCCAGGAGGCGCTGGCTATCTACCCACCCTGTGGGCGGAGGAAGATCATCCTCTCAGACGAGGGCAAGATGTACGGTCGCAATGAGTTGATAGCGAGATACATCAAACTAAGAACGGGAAAGACAAGGACAAGAAAGCAGGTCTCCAGTCACATTCAGGTTCTTGCCAGACGGAAATCTCGGGAGTTTCACACCAAGCTAAAGGTCACATGTATGGACCAGAGTGTGAAAGACAAGGCACTGCAGAGTATG…
Oncorhynchus mykiss 3	ATGGACCACAGCAGCTGGAGCGGAAGCGAGAGCCCTGCAGACGACATGGAGAGGATGAGCGACGAGGCCGACAAGGGCATGGACGGGGACCCCGAGGGGGTGTGGAGCCCCGACATCGAACAGAGCTTCCAGGAGGCGCTGGCCATCTACCCCCCCTGTGGGCGCAGGAAAATCATCCTCTCAGACGAGGGAAAGATGTATGGTCGCAATGAATTGATAGCAAGATACATCAAACTAAGAACGGGAAAGACAAGGACAAGAAAGCAGGTCTCCAGTCACATTCAGGTTCTTGCCAGACGGAAATCTCGGGAGTTTCACACCAAGCTAAAGGTCACATGTATGGACCAGAGTGTGAAAGACAAGGCACTGCAGAGTATGGCCTCCATGTCCTCGGCTCAG…
Oncorhynchus mykiss 4	ATGGACCCCAGCAGCTGGAGCGGCAGCGAGAGCCCTGCCGAGGACATGGAGAGGATGAGCGACTCGGCAGACAAGCCCCTGGACAATGACGCCGAGGGGGTGTGGAGCCCCGACATCGAGCAGAGCTTTCAGGAGGCGCTGGCCATATATCCCCCCTGTGGGCGCAGGAAGATCATTCTATCTGACGAGGGAAAGATGTACGGTCGGAATGAGCTGATAGCCCGATACATCAAGCTTCGGACTGGAAAGACGAGGACGAGGAAGCAGGTGTCTAGTCACATACAGGTCTTAGCAAGAAAGAAAGTTCGAGAAATCTCAGCTGCCATCAAGGTGTCTAGTCACATTCAGGTTCTTGCCAGAAGGAAATCTCGTGAGTTTCATTCCAAGCTAAAGGTTACA…
Oncorhynchus mykiss 5	ATGGACGGGGACGCCGAGGGGGTGTGGAGCCCAGACATAGAGCAGAGCTTCCAGGAGGCCCTGGCCATCTACCCCCCCTGTGGACGGAGGAAAATCATCCTCTCAGACGAAGGCAAGATGTACGGTCGCAATGAGTTGATAGCCAGGTACATCAAGCTGAGGACAGGCAAAACCCGCACAAGAAAGCAGGTTTCTAGCCATTTGCAAGTTCTCGCCCGGAGAAAATCTCGCGAGATCCAGTCAAAGCTGAAGGACCAGGCGTCTAAAGACAAGGCCCTCCAGAACATGGCAGCACTGTCGTCTGCTCAGATTGTGTCACCGAGCCTGATCAAGAGCCAGCTACCCCCGCTGCCCCATTCACCCTACCCCCCACAAGCCAGGTTTTGGCCAGGCCCTATC…
Oncorhynchus mykiss 6	ATGGACGGGGACGCCGAGGGGGTGTGGAGCCCAGACATAGAGCAGAGCTTCCAGGAGGCCCTGGCCATCTACCCTCCCTGTGGACGGAGGAAGATCATCCTCTCAGATGAAGGCAAGATGTATGGTCGTAATGAGTTGATAGCTAGATACATCAAGCTGAGGACAGGCAAAACCCGCACCAGAAAACAGGTATCTAGTCACATACAGGTGTTAGCACGGAAGAAAGTTCGAGAATACCAAGCAGGTATCAAGGACCAGGCATCTAAAGACAAGGCCCTCCAGAACATGGCAGCGTTGTCGTCTGCTCAGATTGTGTCTCCGAGCCTGATCAAGAGCCAGCTACCCCCACTGCCCCACTCTCCCTACCCCCCGCAAGCCAGGTTTTGGCCAGGCCCTATC…
Oncorhynchus mykiss 7	ATGTACGGACGGAACGAGCTGATAGCACGGTACATCAAGCTACGCACAGGGAAGACGCGGACAAGAAAGCAGGTGTCCAGTCACATCCAGGTGCTAGCGCGACGGAAGGCCCGGGAGATCCAGGTGAAGCTGAAGGTACGCTACGCATTTCATTTGGGTGCTGACTATAATGGAGAGCGTGACCTGACCCCTGGGCCTTGCTGTGTGTGTCTGCAGGACCAGGCTGCCAAAGACAAGGCCCTCCAGAGTATGGCCACCATCTCCGCCACCGCCTTCCAGAACAAGATGGCTCTGCAGGGGCTGTCCAGGCCGCCGTACCCCACTGCTGGTGGTTTTTGGCATGGCGGTCCTGAAGACATTAAGCCCTTTTCCCAGCAGAGTTACGCCATGCAGACGTCC…
Nothobranchius furzeri 1	ATAGTTTACACCTGGCAGCAGACTGCATTGTCTGAGTCAGATTCTGGGGAAGCAGAGGGACACTTCCCTGAATGGATGAAAATGTCCTTCAAGAACACGCTGCTAATGCATAAACAATGTGTTGCGCTTTCTTTGATTTTGTCCATTTGTTTATCACTGTTAGGTCGAAACGAGCTGATAGCTCGCTACATAAAACTGCGAACGGGGAAGACGCGTACCCGCAAGCAGGTCTCTAGTCACCTGCAGGTCTTGGCCAAAAGAAAGTCTCGTGAGATTCAGTCTAAGCTGAAGGATCAGGTATCCAAAGACAAGGCACTCCAGACTGTGGCCAACCTCTCATCAGCTCAGATTGTGTCTGCCAGTGTAATGAAGCCTCAGACTTCCTTCCCTCCACCATAT…
Nothobranchius furzeri 2	ATTGATCCCAGCAGCTGGAGTGGCAGCGAGAGCCCTGCCGAGGACATGGAGAGGATGAGCGACACGGCAGACAAGCCCGTGGACAACGACGCCGAAGGGGTTTGGAGTCCTGATATAGAGCAGAGTTTCCAAGAGGCCCTGGCCATCTACCCTCCATGTGGGCGCAGGAAGATCATCCTATCAGATGAAGGGAAGATGTATGGTCGAAATGAGCTGATAGCCAGATACATCAAGCTTCGTACCGGAAAGACGAGGACTCGCAAGCAGGTGTCTAGTCACATTCAGGTTCTTGCCAGAAGAAAATCTCGTGAGTTTCATTCCAAGCTAAAGGACCAAGCCGTGAAGGACAAAGCCCTCCAGAGCATGGCCTCCATGTCCTCGGCTCAGATCGTCTCTGCC…
Nothobranchius furzeri 3	ATTGCGTCCAACGAGTGGAGCGCCAGCGGTAGCCCAGAAGATGGGCTGGATGGAGACAATGAGGAGAAGACCATGGACGGGGATGCCGAGGGCGTTTGGAGCCCGGATATTGAGCAGAGTTTCCAGGAGGCCCTCGCTATTTACCCGCCCTGTGGCAGGAGAAAAATCATCCTATCAGACGAGGGAAAGATGTACGGTCGCAATGAATTGATTGCAAGGTACATCAAGCTGAGGACAGGCAAAACCCGCACACGAAAGCAGGTTTCTAGCCACTTGCAGGTTCTCGCCCGGAGAAAATCTCGCGAGATCCAGTCAAAGCTAAAGGATCAGGCGTCTAAAGACAAAGCGCTGCAGAACATGGCAGCACTGTCCTCGGCACAGATCGTCTCCCCAAGTATG…
Nothobranchius furzeri 4	CTGTCTATACACCTTTTTTTAAAAATTTCCCCATGTAATCCGATTAATCGATTAATCGTGTCGAGACCCCATCCGATTAATCGATTATCCAAGACTTTGGAGTCCTCTGATTCTGAAAGGCGCTATACAAGTGCAGAAGTTTCCTGGAGTTCCTGTAGTGGGAACGAGCTTAATTTAATAATCCGGGCCCAGCTATGGAGCCGAAACGAGCTGATAGCCAGATACATCAAACTACGAACCGGCAAGACGCGGACAAGAAAACAGGTATCCAGTCATATCCAGGTCTTGGCTAGAAGAAAATCCAGGGAATTTCAGTCCAAACTAAAGCAGAGTGCCAAGGAGAAAGCTCTGCAAAGCATCTCCACCATGTCCTCGGCTCAGATCGTCTCGGCCACGGCC…
Seriola lalandi 1	ATGGACGGGGACGCCGAGGGCGTGTGGAGCCCGGACATCGAGCAGAGCTTCCAGGAGGCCCTCGCCATCTACCCTCCATGTGGCAGGAGGAAAATCATCCTGTCAGATGAGGGAAAGATGTATGGTCGCAATGAATTGATAGCGAGATACATCAAACTGAGGACAGGCAAAACCCGAACAAGAAAACAGGTTTCTAGCCACTTGCAGGTTCTCGCCCGGAGAAAATCTCGCGAGATCCAGTCAAAGCTAAAGGCAATGAATTTGGATCAGGCATCTAAAGACAAAGCCCTGCAGAACATGGCAGCGCTGTCGTCTGCACAGATCGTCTCACCGAGCATGATTAAGAATCACCTTCCACCACTGCCTCCGGCCCCTTACCAGCCACCCAGATTCTGGTCT…
Seriola lalandi 2	ATGTCCATCGAGCCAAAATGGCGGCGAGCGGAGTGCGGCGTGGCAACCGACGACGATAGACACGTTTACAGGAGGAAGACCATGATGAAGGACAGAGAGGAGGGCGAGAGGGACTGGAGGAGAAAGATTATAGGGCAGTGGAAAAGACGGGAAGAGGTGTCGCAGGATAAAAAAGAAAAATACCTGGAGCCTGAGTCTGATGTCATGGGAGGAGTTTGTGTTGGGACCCACAAAACTTTTGCTTGTGCTCGTTTCGACGCCACGCCTCTGTGTGTTGTGGTTGGAGCCGTCATCATTGCGTCGGAGTGGAGTTGCCGTGGCAGCCCTGACGGGGCGCAGGAGGAGGGTGGCAATGGAGAGGGACTGGGCGATGGGGCAGACCGTGGATTGGACGGCGAC…
Seriola lalandi 3	CTGTCTGCTAATAGAGTCTCACCAGGACTGTCCCGCCACATCCACACTCATCACCATCATCATCATCAACACACCTGTGGATTTCATACAGGCCGCTCCACTCCCTGCAGTCTCCTCCTTCTTCTTCCGCCCTCACCCCCCCCAACCCCTGACCCTCCACCCCCTGCTCTGTGGCCCCCTCTCCGTCTTCCCACCACGTCTGCGGAGTGGGTGCCGGCTCCCTCCCCCAGGGGCGGGAGCGAGGAGCTGGGGGACGGACTCGACAAGCCCCTGGAGAATGATGCAGAGGGCGTGTGGAGCCCCGACATCGAGCAGAGCTTCCAGGAGGCCCTGGCCATCTACCCTCCCTGTGGCCGCAGGAAGATCATCCTCTCTGATGAGGGCAAGATGTACGGACGA…
Seriola lalandi 4	ATGAGCGACTCGGCAGACAAGCCCGTAGACAATGATGCCGAGGGGGTGTGGAGCCCTGACATTGAACAGAGCTTCCAGGAGGCCCTGGCTATCTATCCTCCTTGTGGACGCAGGAAGATCATCCTTTCTGATGAGGGAAAGATGTACGGTCGAAATGAGCTGATAGCTAGATACATCAAGCTTCGGACCGGGAAGACGAGGACTCGTAAGCAGGTGTCTAGTCACATACAGGTCTTAGCAAGAAAGAAAGTTCGAGAAATCCAAGCTGCCATTAAGGTACGTCTGGCTTTGCCCAGTTGTAGGGGGCTTTTCATTGCCATGGTTACAGGCTCTTCCTTTGTTTTCCTCCCCTCCCCTACCCCGCAGGTGTCTAGTCACATTCAGGTTCTTGCCAGAAGG…
Seriola lalandi 5	ATGGAGCGCAGTAGCTGGAGCGGCAGTGAGAGTCCCGGGGAGGACATGGACAGACTGAGTGACTCCGGAGGGGACAAGACCATGGACGGGGACCCCGAGGGGGTCTGGAGCCCCGACATCGAGCAGAGCTTCCAGGAGGCCCTGGCCATCTACCCGCCCTGTGGAAGGAGGAAGATTATACTGTCGGATGAGGGAAAGATGTACGGCCGAAATGAGCTCATAGCCAGATACATCAAGCTCCGAACGGGCAAGACGCGGACGAGGAAACAGGTATCCAGTCATATTCAGGTCTTAGCCAGAAGAAAATCCAGGGAGTTTCAGTCCAAACTAAAGGACCAGAATGCCAAGGAGAAAGCTCTGCAGAGCATCTCCTCCATGTCCTCGGCTCAGATCGTCTCA…
Lepisosteus oculatus 1	ATGGAGAGGATGAGCGACTCTGCCGACAAGCCCATCGACAACGACGCCGAGGGCGTCTGGAGCCCCGACATTGAGCAGAGCTTCCAGGAAGCGCTAGCTATTTACCCTCCGTGCGGTAGGAGGAAAATCATCTTGTCCGATGAAGGAAAGATGTACGGTCGAAACGAATTGATAGCCAGATACATCAAACTCAGAACAGGAAAGACGAGGACAAGGAAGCAGGTGTCTAGTCACATTCAGGTTCTTGCCAGAAGGAAATCTCGTGAGTTTCATTCCAAGCTAAAGGTAACAAGCATGGATCAAACCGTGAAGGACAAAGCACTCCAAAGTATGGCTTCCATGTCATCGGCACAGATTGTATCGGCCACTGCCATCCACAATAAACTAGGCCTGCCAGGC…
Lepisosteus oculatus 2	ATGGACGGTGACGCAGAGGGTGTGTGGAGCCCTGATATTGAGCAGAGCTTCCAGGAGGCTCTGGCCATCTACCCCCCATGTGGGCGCCGTAAAATCATCCTCTCAGACGAAGGAAAAATGTATGGTCGCAATGAGTTGATAGCGAGGTATATCAAGTTGCGGACAGGAAAAACCCGCACAAGAAAACAGGTGTCTAGTCACATACAGGTGTTAGCACGGAAGAAAGTTCGGGAATATCAAGCGGGCATCAAGGCCATGAACTTGGATCAGGCTTCGAAAGACAAGGCCCTTCAGAACATGGCTGCACTTTCTTCTGCACAGATTGTGTCAGCAAGCGTGATGAAGAGCCAGCTTCCTCCTCTACCACAGCCTCCCTACCCCCCGCCTACCAGGTTCTGG…
Lepisosteus oculatus 3	ATGCAGTATGAACTCCAGTGCCTGCCCATCCCCACCTCAAATCTCTACCACCCTCACCTACCCCCGCCCCTCCTCCCCATCACCTCCACCCTCATCACGTCACCCTCCCCCCATCCCAGCGGCACCACGTCGGCAGACTGGGTCCAAGCCCCCTCTCCCGGGGGGAACAGCGAGGAGCTGAACGAGTCGCTCGACAAGCCCCTGGAGAATGACGCAGAGGGGGTATGGAGCCCCGACATCGAGCAGAGCTTCCAGGAGGCCCTGGCCATCTACCCCCCTTGCGGCCGCCGCAAGATCATCCTCTCCGACGAGGGCAAGATGTACGGGCGAAATGAGCTGATAGCAAGATACATAAAGCTGCGAACAGGAAAGACCCGAACAAGGAAACAGGTGTCTAGT…
Rhincodon typus 1	ATGAGTGACTCAATTGAGAAGAATTTGGATAATGATGCAGAGGGTGTGTGGAGTCCTGACATCGAGCAAAGTTTCCAGGAAGCTTTAGCCATTTACCCACCATGTGGCAGGCGAAAAATTATCCTATCGGATGAAGGAAAAATGTATGGTCGCAATGAATTAATCGCTAGGTATATCAAATTGCGTACAGGAAAAACACGGACACGCAAACAGGTATCGAGTCACATTCAGGTGCTCGCTCGAAGAAAGTCACGTGAGATTCACAGCAAGTTAAAGGATCAGTCAGCAAAGGACAAGGCCCTTGCCAGTATGGCAGCCATGTCATCAGCACAGATCGTATCAGCGACTGCAATTCAAAACAAACTAGGCATGTCACATATGTCTCGTCCTTTTCCCGTC…
Rhincodon typus 2	CCAAAGAATAGTTCTCCACACACAAAAAACAACAGCACACTATGGAAATCTGAAATTAAACAGAAAACCCTGGAAATACTCATCAGCACTGAGACACATTGCAGAGTCTATTCCACCATTTTGATAAAAGCTGCTAAACTTTCCTGGACAGCTCAACTATTCTCCTTTGTGGGATTGACTGAATCACCACTCACAACCAGATTTAGTATGTTTCTCCATTTAAAAGACGATTCTTGTAAGAGTATGTTGTGTTCTGTTGTATTCAAGCAAGCGGTGAAGGATAAAGCCCTTCAGAGCATGGCGGCAATGTCTTCTGCACAGATTGTATCAGCAACAACTATCCAGCATAAGCTGGGCCTACCAGGTATCGCTCGCCCATCCTTTCAAGCAGCACCTGGG…
Callorhinchus milii 1	ATGGACAGAATGACCGATTCTGCGGACAAGCCCATGGACAATGATGCGGAAGGGGTCTGGAGCCCTGACATCGAGCAGAGCTTCCAGGAGGCGTTGGCCATCTACCCGCCGTGTGGCAGGAGGAAAATCATTCTCTCGGACGAAGGCAAAATGTACGGTCGTAACGAGTTGATAGCCAGGTACATAAAGCTCAGGACGGGAAAGACACGGACCCGGAAGCAGGTGTCTAGTCACATTCAGGTTCTTGCCAGAAGGAAATCTCGTGAGATTCATTCCAAGCTAAAGGATCAAGCTGTGAAGGACAAAGCACTTCAGAGTATGGCTGCAATGTCATCTGCACAGATCGTGTCGGCCACTGCCATCCAGCACAAGCTAGGCCTCCCAGGGATTCCCCGGCCA…
Callorhinchus milii 2	ATGAGCGACTCCATCGACAAGAGCCTGGACAGCGACGCCGAAGGGGTGTGGAGCCCCGACATCGAGCAGAGCTTCCAGGAGGCCCTGGCTATCTATCCGCCCTGCGGCCGACGCAAGATCATCCTGTCGGACGAGGGAAAGATGTACGGGCGTAACGAGTTGATAGCCAGATACATCAAGCTCCGGACTGGGAAAACGCGGACGAGAAAACAGGTATCGAGTCACATACAAGTCCTTGCCCGGAGGAAATCACGTGAGATTCACAGCAAGTTAAAGGATCAGTCAGCGAAGGACAAGGCCCTGGCAAGCATGGCTGCCATGTCATCTGCACAGATCGTCTCAGCGACAGCCATTCAGAGCAAGCTGGGCATGCCCAGCCTTTCCCGACCTCCTTTTCCC…
Callorhinchus milii 3	ATGGACAATGACGCGGAGGGAGTGTGGAGCCCTGACATCGAACAGAGCTTCCAGGAGGCCTTGGCCATTTACCCACCCTGCGGGAGACGGAAAATCATACTGTCCGATGAGGGGAAGATGTACGGCCGCAATGAGTTGATAGCCAGATACATCAAGCTACGGACTGGGAAAACACGAACGAGGAAGCAGGTGTCTAGTCATATGCAGGTTCTTGCCCGAAGAAAGGCTCGTGAGATTCAGTCCAAACTGAAGGATCAAGCCTCGAAAGACAAAGCCCTGCAGAACATGGCGGCTATGTCCTCAGCACAGATTGTCTCAGCGACCGCCATGCAGAGTAAACTGGGGATAACGCCACTCCCACAAGGCCCATATGTGGGGACACCCTTTTGGTCAGGCCCT…
Branchiostoma floridae	TCTCCAGCCACAAAAGAGAACTGGGGCAGCCCCTCCGCCTCGGCGGGGGCGGTGGACTCCAAGGGCTGCGAAGACGCAGAGGGGGTGTGGAGTCCCGACATCGAGCAGAGCTTCCAGGAGGCCTTGGCAATATACCCACCCTGTGGCAGAAGGAAGATCATCCTGTCAGACGAAGGAAAGATGTATGGAAGAAACGAGCTGATTGCGAGGTACATAAAACTGAGAACGGGGAAGACGCGAACAAGGAAACAGGTGTCCAGTCACATCCAGGTCCTTGCTAGGAGGAAAGCGCGAGAGCTCCAAGCCAAGCTGAAGTACGGGATGTGGCCGGGCGCCATGCCACAGACTTCTCAGGACGTTAAACCATTCGCAGGGTCACAACCGTACGGTCTCCAGCCG…
Branchiostoma belcheri	TCCCCGAGCAACGCATCACAACGGAACAAAGAGAACTGGGGAAGCCCCTCCGCCTCGGCGGGGGCGGTGGACTCCAAGGGATGCGAGGACGCGGAGGGCGTGTGGAGCCCCGACATCGAGCAGAGCTTCCAGGAGGCCTTGGCGATATACCCACCCTGCGGGAGAAGGAAGATCATCCTATCAGACGAAGGAAAGATGTATGGAAGAAATGAGCTGATTGCGAGGTACATAAAACTGAGAACGGGGAAGACGCGGACAAGGAAACAGGTGTCCAGTCACATCCAGGTCCTTGCTAGGAGGAAAGCGCGAGAGCTCCAAGCCAAGCTGAAGTATGGGATGTGGCCCGGCGCCATGCCACAGACTTCTCAGGACGTTAAACCATTCGCAGGGTCCCAACCG…

## Sheet: Mats
Mats
Species from Drosophila melanogaster to Homo sapiens
Species	Sequences
Homo sapiens1	ATGAGCTTCCTCTTCAGCAGCCGCTCTTCTAAAACATTCAAACCAAAGAAGAATATCCCTGAAGGATCTCATCAGTATGAACTCTTAAAACATGCAGAAGCAACTCTAGGAAGTGGGAATCTGAGACAAGCTGTTATGTTGCCTGAGGGAGAGGATCTCAATGAATGGATTGCTGTGAACACTGTGGATTTCTTTAACCAGATCAACATGTTATATGGAACTATTACAGAATTCTGCACTGAAGCAAGCTGTCCAGTCATGTCTGCAGGTCCGAGATATGAATATCACTGGGCAGATGGTACTAATATTAAAAAGCCAATCAAATGTTCTGCACCAAAATACATTGACTATTTGATGACTTGGGTTCAAGATCAGCTTGATGATGAAACTCTTTTTCCT…
Homo sapiens2	ATGGAAGGAGCTACTGATGTGAATGAAAGTGGTAGTCGCTCTTCTAAAACTTTTAAACCAAAGAAGAACATTCCAGAGGGTTCTCACCAGTATGAGCTCTTAAAACACGCAGAAGCCACACTTGGCAGTGGCAACCTTCGGATGGCTGTCATGCTTCCTGAAGGGGAAGATCTCAATGAATGGGTTGCAGTTAACACTGTGGATTTCTTCAATCAGATCAACATGCTTTATGGAACTATCACAGACTTCTGTACAGAAGAGAGTTGTCCAGTGATGTCAGCTGGCCCAAAATATGAGTATCATTGGGCAGATGGAACGAACATAAAGAAACCTATTAAGTGCTCTGCACCAAAGTATATTGATTACTTGATGACTTGGGTTCAGGACCAGTTGGATGAT…
Mus musculus1	ATGAGCTTCCTCTTCAGCAGCCGCTCTTCGAAAACATTCAAACCAAAGAAGAATATCCCTGAAGGGTCCCATCAGTATGAGCTCTTGAAGCATGCAGAGGCGACTCTCGGAAGTGGCAATCTGAGGCAAGCTGTTATGTTGCCTGAGGGAGAGGACCTCAATGAATGGATTGCTGTTAATACTGTGGATTTCTTCAATCAGATCAACATGTTGTATGGAACCATTACAGAATTCTGCACTGAGGCAAGCTGCCCAGTCATGTCGGCAGGTCCCAGGTATGAATACCACTGGGCAGATGGCACTAATATTAAAAAGCCAATTAAGTGTTCTGCACCAAAATATATTGACTATTTGATGACTTGGGTTCAGGATCAGCTTGATGACGAAACTCTTTTTCCT…
Mus musculus2	ATGAGCTTCTTGTTTGGTAGTCGCTCTTCTAAAACTTTTAAACCAAAGAAGAACATACCAGAGGGGTCTCACCAGTATGAACTCTTAAAGCATGCGGAAGCCACACTGGGCAGCGGCAACCTACGGATGGCTGTCATGCTTCCCGAGGGAGAGGATCTGAATGAGTGGGTTGCAGTTAACACTGTGGATTTTTTCAATCAAATCAATATGCTTTATGGAACCATCACAGACTTCTGTACAGAGGAGAGCTGTCCGGTGATGTCAGCTGGACCAAAATATGAATATCACTGGGCAGATGGAACAAACATAAAAAAGCCTATTAAGTGTTCTGCACCAAAGTATATTGATTACTTGATGACTTGGGTTCAGGACCAGCTGGATGATGAGACATTATTTCCA…
Gallus gallus1	ATGAGCTTCCTCTTTGGGAGTCGATCTTCGAAAACATTCAAACCCAAGAAGAATATTCCTGAAGGCTCCCATCAGTATGAGCTCCTGAAACATGCAGAAGCCACTCTTGGGAGTGGTAATCTCAGGCAAGCGGTTATGCTGCCGGAGGGAGAGGACCTTAATGAGTGGATTGCAGTTAACACGGTGGATTTCTTCAACCAAATCAATATGCTGTATGGGACCATCACAGAGTTTTGCACAGAGGCAAGCTGTCCAGTCATGTCTGCTGGACCAAGATACGAGTACCACTGGGCAGACGGTACCAACATAAAGAAGCCAATTAAGTGCTCAGCTCCAAAGTACATTGATTACTTAATGACGTGGGTTCAGGATCAGCTGGATGACGAAACCCTCTTCCCT…
Gallus gallus2	TTTATATTTCAAAAGGATGTGAAAGAGAGTGGCAGTCGCTCTTCCAAAACCTTCAAACCAAAGAAGAACATTCCAGAGGGATCTCACCAGTATGAGCTGCTTAAACATGCCGAGGCCACGCTTGGAAGTGGTAACCTCAGGATGGCTGTTATGCTTCCAGAGGGTGAAGACTTAAATGAATGGGTTGCAGTTAACACTGTTGACTTCTTCAACCAGATCAATATGCTTTATGGAACCATTACGGACTTCTGCACAGAGGAGAGTTGCCCCGTGATGTCTGCTGGCCCAAAGTACGAGTACCATTGGGCAGATGGGACAAACATAAAGAAACCAATTAAGTGCTCTGCGCCAAAGTACATTGATTACCTGATGACTTGGGTCCAGGATCAGCTGGATGAT…
Alligator sinensis1	ATGTGCAAAAGTGGGAGAGTGGCCGTGTCTGGGACAGCTCGCAAAGAGGCTGATGCTGGCTCAGGCAGAAGGCCAGGGGCTAGCAGGGCTTCAGATGACGGCGTACAAGGGCTGGAGGGCAAAGCCAAGCGAGTGGTGGTTGGAGGAGTGTTGAAGGTGTTGCGGTGCCAGCAGCCAGAAGAGAAAGTAACTGGAGGGAAGCCCGGGGGCAGAGGTGGTGTTGTGGAAAAGGGATCATGCAGGAGAGCCAAGGCAGATCTTTGGCTTTCTTCCCTCAGTGGCAGCCGGTCATCAAAAACCTTCAAACCCAAGAAGAACATTCCTGAAGGCTCCCATCAGTACGAGCTCCTGAAACATGCCGAGGCGACCTTGGGAAGCGGGAACCTTAGACAAGCCGTG…
Alligator sinensis2	ATGAGTTCTCTAGCCTTCCTTCAGTTTCTGTTAAGTTCTCTAAAACTTTTTCTCCCTCTATTTCACAGTGGTAGTCGCTCTTCTAAAACATTTAAACCAAAGAAAAACATTCCAGAGGGGTCTCACCAGTATGAGCTACTAAAACATGCAGAAGCCACGCTTGGAAGTGGTAATCTCCGGATGGCCGTCATGCTGCCAGAGGGGGAAGACTTAAATGAATGGGTTGCAGTTAACACTGTGGACTTCTTCAATCAGATCAACATGCTTTATGGAACCATTACAGATTTCTGTACAGAAGAAAGCTGCCCAGTTATGTCTGCTGGCCCAAAATATGAATACCACTGGGCAGATGGGACAAACATAAAGAAACCAATCAAGTGCTCTGCACCAAAGTACATT…
Pseudonaja textilis1	ATGAGCTTCTTGTTTGGTAGCCGCTCTTCTAAAACTTTTAAACCAAAGAAGAACATTCCAGAAGGCTCCCACCAATATGAGCTGCTGAAACATGCGGAGGCAACTCTCGGAAGTGGCAACTTACGGATGGCTGTTATGCTGCCCGAAGGCGAAGATCTCAATGAATGGGTTGCCGTGAACACTGTGGACTTTTTTAACCAGATCAACATGCTTTATGGGACAATTACAGACTTCTGCACAGAGGAGAGCTGTCCAGTGATGTCTGCAGGGCCAAAATATGAATATCATTGGGCAGATGGGACAAACATCAAGAAGCCAATCAAGTGCTCGGCACCAAAGTACATCGATTACCTTATGACCTGGGTTCAGGATCAGCTGGACGATGAGACGCTGTTTCCA…
Pseudonaja textilis2	ATGGCAGGACAGGCATTTAAAAAATTTCTTCCTCTTTTTGACCGAGTACTGGTGGAAAGATGTGCGGCTGAGACAGTAACTAAAGGAGGAATCATGATTCCAGAAAAATCCCAAGGAAAAGTACTACAAGCCACTGTTGTGGCAGTTGGATCAGGTTCAAAAAGCAAGGATTTTTATAATTGGCCTGATGAATCATTTGAAGAGATGGATAGCACATTGGCAGTTCAACAGTATATCCAACAAAATATAAGGGCAGACTGTTCAAATATTGACAAAATTCTTGAACCTCCAGAAGGACAGGATGAAGGTGTTTGGAAATATGAACATTTAAGGCAATTCTGTCTGGAGCTAAATGGTCTTGCGGTTAAACTTCAGAGTGAATGCCACCCAGACACATGC…
Xenopus laevis1	ATGAGCTTCCTCTTCAGCAGTCGATCGTCCAAAACCTTTAAACCGAAGAAGAACATCCCGGAGGGGTCGCATCAGTACGAGCTGCTGAAACATGCAGAGGCGACGCTCGGAAGCGGCAACCTTAGGCAAGCTGTAATGCTGCCCGAGGGAGAGGATCTCAATGAGTGGATCGCAGTTAATACTGTGGATTTCTTCAATCAGATTAACATGCTTTATGGGACAATAACCGAGTTCTGCACTGAATCCACGTGCTCAGTCATGTCAGCTGGACCCAGATATGAATACCACTGGGCGGATGGTACCAATATAAAGAAACCCATCAAGTGTTCTGCTCCAAAATATATTGATTATTTGATGACTTGGGTTCAGGACCAACTTGATGATGAGACGCTTTTCCCC…
Xenopus laevis2	ATGAGCTTCTTGTTTGGCAATCGCTCTTCAAAGACATTCAAGCCAAAAAAGAGTCTTCCCGAGGGCTCCCATCAGTATGAACTACTGAAACATGCAGAGGCCACATTGGGCAGTGGAAACCTGCGTATGGCTGTCATGCTTCCTGAGGGGGAGGACCTCAACGAGTGGGTTGCTGTAAACACTGTGGACTTCTTTAACCAGATAAACATGTTGTATGGAACCATAACAGATTTCTGTACTGAGGAGAGCTGTCCAGTAATGTCCGCTGGCCCAAAGTACGAGTACCACTGGGCAGATGGAACCAATATAAAGAAGCCCATTAAATGTTCTGCTCCCAAGTACATTGATTACCTGATGACATGGGTACAGGACCAGCTTGATGATGAAACCCTTTTCCCC…
Xenopus tropicalis1	ATGAGCTTCCTCTTCAGCAGTCGATCCTCAAAAACCTTTAAACCAAAGAAGAACATCCCAGAGGGGTCGCACCAGTACGAGCTGCTGAAGCATGCGGAGGCTACGCTCGGGAGCGGCAACCTTAGGCAAGCGGTAATGCTGCCCGAGGGGGAGGATCTCAATGAGTGGATTGCAGTTAATACTGTGGATTTCTTCAATCAGATTAACATGCTATACGGGACAATAACTGAATTCTGCACTGAATCCACGTGCTCGGTCATGTCAGCCGGACCCAGATATGAATACCACTGGGCAGATGGCACCAATATAAAGAAACCCATCAAGTGTTCCGCTCCAAAATATATTGATTACTTGATGACCTGGGTTCAAGACCAACTTGATGATGAGACTCTTTTTCCT…
Xenopus tropicalis2	ATGAGCTTCTTGTTTGGCAGTCGCTCTTCAAAGACATTCAAGCCAAAAAAGAGTCTTCCAGAGGGCTCCCATCAGTATGAACTACTGAAACATGCCGAGGCCACACTGGGCAGTGGAAACCTACGTATGGCTGTCATGCTTCCTGAGGGGGAAGACCTCAACGAGTGGGTTGCTGTAAACACTGTGGACTTTTTTAACCAGATAAACATGTTGTATGGAACTATAACAGATTTTTGTACTGAGGAGAGCTGTCCAGTAATGTCTGCTGGCCCAAAGTATGAGTACCACTGGGCAGATGGAACCAATATAAAGAAGCCCATTAAGTGTTCTGCTCCTAAGTACATTGATTACCTGATGACATGGGTACAGGACCAGCTTGATGATGAAACCCTCTTTCCC…
Nothobranchius furzeri1	ATGAGCTTCTTGTTTGGCAGTCGCTCATCTAAGACCTTCAAGCCGAAGAAAAATATCCCAGAGGGCTCCCACCAGTATGAGCTACTGAAACATGCTGAAGCAACGCTGGGCAGTGGGAACCTGAGACAGGCTGTCATGCTCCCAGAGGGCGAGGATCTCAATGAATGGATTGCTGTCAACACGGTGGATTTCTTCAACCAAATCAACATGCTGTATGGCACCATCACCGAGTTCTGCACTGAGACCAGCTGCTCTGTGATGTCAGCAGGACCAAGGTATGAGTATCACTGGGCTGATGGCACTAATATTAAAAAGCCCATCAAATGTTCAGCGCCTAAGTACATCGACTATTTGATGACCTGGGTGCAGGATCAGCTGGATGATGAGACCCTTTTCCCC…
Nothobranchius furzeri2	ATGAGCTTCCTTTTTGGAAACCGTTCATCCAAAACATTCAAGCCCAAGAAGAATATCCCCGAGGGTTCCCATCAGTACGAGCTGTTGAAACATGCTGAGGCCACGCTGGGAAGTGGAAACCTGCGCATGGCAGTCATGCTTCCCGAGGGTGAAGACCTAAATGAGTGGGTCGCTGTCAACACTGTGGACTTCTTCAACCAGATCAACATGCTTTATGGCACCATTACGGACTTTTGTACTGAGGAAAGCTGTCCAGTCATGTCTGCTGGTCCAAAGTATGAGTACCACTGGGCCGATGGAACTAATATCAAGAAGCCCATTAAATGCTCAGCTCCAAAGTATATTGATTACCTCATGACCTGGGTGCAAGACCAACTTGATGACGAAACACTTTTCCCT…
Danio rerio1	TTCAGCGGAAACCGTTCATCGAAGACATTCAAGCCGAAGAAGAACATCCCAGAAGGCTCTCACCAGTATGAGCTGCTCAAACATGCAGAAGCCACTCTGGGAAGCGGAAATCTGCGAGCCGCGGTGATGCTGCCCGAGGGAGAAGACCTCAATGAGTGGATCGCTGTCAACACGGTGGACTTTTTCAACCAGATCAACATGCTGTATGGCACAATCACTGAATTTTGCACAGAAGTCAAGTGCTCTGTAATGTCAGCAGGGCCCAGGTATGAGTACCACTGGGCAGACGGCACCAACATCAAGAAACCCATCAAGTGTTCTGCTCCCAAATACATCGACTACTTGATGACTTGGGTTCAGGATCAGCTGGATGATGAAACTCTCTTCCCGTCTAAGATT…
Danio rerio2	CACAGTGGAAGCCGCTCGTCAAAGACGTTCAAGCCGAAGAAGAACATTCCAGAGGGCTCACACCAGTACGAGCTGCTGAAACATGCAGAGGCCACGCTGGGCAGCGGAAACCTGCGCATGGCCGTCATGCTGCCCGATGGAGAGGACCTTAATGAATGGGTGGCAGTCAATACTGTGGACTTCTTTAACCAGATCAACATGCTGTATGGGACCATCACAGACTTCTGCACTGAGGAAAGCTGCCCATTAATGTCTGCTGGACCTAAATATGAATATCACTGGGCTGATGGAACAAACATAAAAAAGCCAATTAAATGTTCAGCTCCAAAGTACATTGATTACCTGATGACTTGGGTCCAGGATCAGCTTGATGACGAGACACTTTTCCCATCAAAAATA…
Danio rerio3	TCCAGCGGGAATCGTTCGTCTAAGACGTTTAAGCCGAAGAAGAATATTCCTGAAGGGTCTCATCAGTATGAGCTGCTCAAACACGCTGAAGCCACTCTGGGCAGTGGAAACCTGCGTATGGCCGTCATGCTGCCTGAAGGAGAAGATCTGAATGAATGGGTGGCCGTAAATACGGTGGATTTCTTTAACCAGATAAACATGCTGTACGGCACCATCACGGACTTCTGCTCAGAGGACAGCTGTCCGGTCATGTCTGCAGGACCAAAATACGAGTATCATTGGGCAGATGGGACCAACATTAAGAAGCCCATTAAATGCTCTGCTCCCAAGTACATCGATTACCTGATGACGTGGGTTCAAGACCAGCTGGATGACGAGACGCTGTTTCCATCTAAAATA…
Callorhinchus milii1	ATTTGCTTCGTCTACAGCTCCACTCGTCACTCGAAAACTTTTAAACCAAAGAAGAACATTCCTGAAGGTTCCCATCAATATGAGCTTCTCAAACATGCAGAAGCCACCCTGGGCAGTGGGAACCTCCGCCAGGCTGTTATGTTACCAGAGGGAGAGGACCTCAATGAATGGATTGCAGTCAACAGTGTGGATTTCTTCAATCAAATCAACATGCTGTATGGCACGATAACCGAGTTCTGCACTGAGCAGAGCTGCAGTGTCATGTCAGCAGGACCCAGATATGAATATCACTGGGCTGATGGCACGAATATCAAAAAGCCAATCAAGTGTTCAGCTCCAAAGTACATCGACTACCTTATGACCTGGGTTCAAGATCAGTTAGACGATGAGACCCTCTTC…
Callorhinchus milii2	TCTTGTTTTTTCATCGGAAGCCGTTCATCGAAGACGTTTAAGCCAAAGAAGAACATTCCGGAAGGGTCCCATCAGTATGAGCTCTTGAAGCATGCGGAAGCTACACTGGGCAGCGGCAATCTGCGAATGGCTGTCATGTTGCCCGATGGCGAAGATCTAAATGAATGGGTCGCAGTCAATACTGTGGACTTCTTTAACCAGATCAACATGCTGTATGGAACAATAACGGACTTCTGTACTGAGGAGAGCTGCCCCCTCATGTCAGCTGGGCCAAAGTATGAGTATCACTGGGCTGACGGAACAAATATTAAGAAACCCATCAAATGTTCGGCACCAAAGTACATTGACTACCTGATGACCTGGGTACAAGATCAGCTGGATGATGAGGCTCTCTTTCCT…
Rhincodon typus1	CATTATTCTTGTGGGGTTCGAAATAACAGAACTTTCAAACCGAAGAAGAATATTCCGGAAGGTTCCCATCAATACGAGCTGCTAAAGCATGCTGAAGCAACTTTGGGAAGTGGTAACCTTCGTCAAGCTGTTATGTTACCAGAAGGCGAGGATCTAAATGAATGGATTGCTGTCAATACTGTCGACTTCTTCAACCAAATCAACATGCTGTATGGAACAATAACAGAGTTTTGTACAGAACAAAGCTGTCCTGTGATGTCAGCAGGACCAAGATATGAATACCATTGGGCTGATGGCACAAACATTAAAAAACCAATTAAGTGTTCTGCTCCAAAATACATTGATTACCTGATGACATGGGTACAGGACCAGCTTGATGATGAGACCCTCTTTCCTTCG…
Rhincodon typus2	CATTATTCTTGTGGGGTTCGAAATAACAGAACTTTCAAACCGAAGAAGAATATTCCGGAAGGTTCCCATCAATACGAGCTGCTAAAGCATGCTGAAGCAACTTTGGGAAGTGGTAACCTTCGTCAAGCTGTTATGTTACCAGAAGGCGAGGATCTAAATGAATGGATTGCTGTCAATACTGTCGACTTCTTCAACCAAATCAACATGCTGTATGGAACAATAACAGAGTTTTGTACAGAACAAAGCTGTCCTGTGATGTCAGCAGGACCAAGATATGAATACCATTGGGCTGATGGCACAAACATTAAAAAACCAATTAAGTGTTCTGCTCCAAAATACATTGATTACCTGATGACATGGGTACAGGACCAGCTTGATGATGAGACCCTCTTTCCTTCG…
Branchiostoma belcheri	ATGAGCTTCCTTTTCGGAAGCCGGTCCAGTAAGACCTTTAAGCCTAAGAAACACATCCCTGAGGGAACACACCAGTATGACCTGATGAAACACGCGGAGGCGACACTCGGCAGCGGGAACCTCAGACTGGCTGTGGTACTGCCGGAGGGAGAGGACCTCAACGAATGGGTCGCTGTAAACACGGTTGATTTCTTCAACCAGATCAACATGCTGTACGGCACCATCACAGAGTACTGTACAGAGGAGAGGTGTCCAGTCATGTCAGCAGGGCCCAAGTACGAGTACCACTGGGCGGATGGTACGACCATCAAGAAACCGATCAAGTGCTCAGCACCCAAGTACATCGACTACCTCATGACTTGGGTACAGGACCAGCTAGATGATGAAACATTGTTTCCC…
Branchiostoma floridae	GGAAGTCGGTCCAGTAAGACCTTCAAGCCGAAGAAGCACATCCCAGAAGGAACACATCAGTATGACCTCATGAAACACGCCGAAGCAACGCTCGGCAGCGGGAACCTCAGACTGGCTGTCGTTCTACCTGAAGGAGAGGACCTCAACGAATGGGTCGCTGTCAATAGTATGTGTTCGGTTGATTTTTTCAACCAGATCAACATGCTGTATGGCACCATCACAGAGTACTGCACGGAGGAGAGATGTCCGGTCATGTCAGCTGGGCCCAAGTATGAGTACCACTGGGCTGACGGTACGACCATCAAGAAGCCAATAAAGTGCTCAGCACCCAAGTACATTGACTACCTCATGACTTGGGTACAGGATCAGCTAGATGATGAAACATTGTTTCCGTCCAAA…
Acanthaster planci	CCTGGTTTTGACTTGCAGAATTTTCTATGTTGTCTTTTGGTACTGAATGCTATCACTGTTTTGCACGGCGGAAGGTCGACAAAGACCTTCAAGCCAAAGAAGAACATTCCAGAGGGGACGCACCAGTATGAGTTGATGAAGCACGCTGAGGCTACCTTGGGCAGTGGCAACCTGAGGCTGGCCGTGGTCTTGCCGGACGGGGAGGATCAGAACGAGTGGGTGGCTGTCAACACTGTGGACTTTTTCAATCAAATCAACATGCTGTACGGCACCATCACAGAGTTCTGCACGTCTGAATCATGCCCCGTCATGTCGGCAGGCCCAAAGTATGAATATCACTGGGCGGACGGGCAGACGGTCAAGAAGCCTATAAAATGCTCAGCGCCCAAGTACATTGAC…
Strongylocentrotus purpuratus	ATGAATTTCTTTAGCTCAAGGGGCGCCAAGACGTTCCGCCCCAAGAAGAACATTCCAGAGGGTTTCCACCAGTATGAGCTGATGAAACATGCCGAGGCGACGCTTGGCAGTGGTAACTTACGGCAGGCCGTCAGTTTACCGGATGGAGAGGACATCAATGAATGGGTCGCGGTCAATACGGTGGACTTCTTCAATCAAATCAACATGTTATATGGTACCATCACAGAGTTCTGCACAACAGACAAATGTCCCGTCATGTCTGCTGGACCAAAGTATGAATATCATTGGGCAGATGGGCAGACAGTGAAGAAACCCATCAAGTGTTCAGCGCCCAAGTACATCGACTACCTCATGACGTGGGTCCAGGATCAACTGGACGACGAAACAATATTCCCTTCA…
Pomacea canaliculata	ATGAGTTTCTTTTTTGGCAGTAGAAATAACAAAACATTCAAGCCAAAAAAGAACATCCCAGAAGGAACTCATCAATATGATCTAATGAAACATGCTGCTGTCACATTGGGTAGTGGAAATTTGAGGTTGGCTGTTATGCTCCCAGAAGGAGAGGATCTTAATGAATGGGTGGCTGTCAACACTGTGGATTTCTTTAATCAAATCAACATGTTGTATGGCACAATCACTGAGTTCTGCTTGGAGGAGACATGTCCAGTCATGTCAGCAGGCCCCAAATATGAGTACCATTGGGCAGATGGTCAGACAATTAAGAAGCCTATTAAGTGCTCTGCACCAAAGTACATTGATTATCTGATGACTTGGGTGCAAGATCAGCTGGATGATGAAACACTTTTCCCT…
Pinctada martensii	CTTAGTGGTGGACGTAATAATAAAACCTTCAAACCAAAGAAAAACATTCCGGAGGGAACCCATCAGTATGATTTAATGAAACATGCAGCGGTAACATTAGGGAGTGGGAACCTCAGAAATGCTGTTATGTTACCGGAAGGAGAAGATCTCAATGAATGGGTGGCCGTCAATACTGTTGACTTTTTCAACCAGATCAACATGTTATATGGTACTATAACAGAGTTCTGTACAGAGGAGTCCTGTCCCGTCATGTCGGCCGGTCCCAAATATGAGTATCACTGGGCAGACGGTCAAACCGTCAAAAAACCCATCAAGTGTTCCGCACCAAAGTACATTGATTATCTCATGTCATGGGTCCAAGATCAACTCGACGATGAAACTTTATTTCCATCAAAAATA…
Octopus bimaculoides	ATGAGTTTTCTCTTTGGAGGTCGAAACAACAAAACTTTCAAGCCAAAGAAGAACATTCCAGAAGGTACACATCAGTATGATTTGATGAAACATGCTGCTGCCACTTTAGGTAGTGGCAACTTGCGTATGGCTGTGCTGCTACCTGAAGGGGAAGACCTTAATGAATGGGTTGCTGTCAATACTGTTGATTTCTTTAATCAAATTAACATGCTATATGGAACAATCACAGAATTTTGCACGGAAGAGAGTTGTGCAGTAATGTCCGCCGGGCCAAAATACGAGTACCACTGGGCTGATGGTCAGACTGTGAAAAAACCAATCAAGTGCTCAGCCCCCAAATATATTGATTATCTGATGACCTGGGTACAAGACCAGTTAGATGATGAAACATTATTTCCA…
Helobdella robusta	ATGAGCTTCTTCTTTGGCCAGAGAAACTACAAAACTTTCAAGCCAAAGAAACACATACCAGAAGGCTCCCACCAACATGACCTGATGAAGCATGCAGCTGCCACGCTGGGCAGTGGAAATCTCAGACTTGCAGTGGCACTGCCCGAGGGAGAGGACCTTAATGAGTGGGTGGCTGTCAACACTGTGGACTTTTTCAATCAGATCAACATGCTGTACGGTACGATCACCGAATACTGCAGGGAGGATTCGTGTCCAGTGATGTCAGCCGGCAAGAAGTACGAGTATCACTGGGCGGATGGGCTGACCATCAAGAAGCCAATCAAGTGCTCAGCACCTAAATACATTGACTACATGATGACCTGGGTTCAGGATCAGCTCGACGATGAGTCCATCTTTCCA…
Capitella teleta	TTCAGCGGTGGACGTAGCAACAAGACCTTCAAGCCAAAGAAGAACATTCCAGAGGGAAGCCATCAGCATGAGTTGATGAAACATGCGGCCGCCACATTGGGCAGTGGTAACCTTCGCCTGGCAGTGATGCTGCCTGATGGCGAAGATCTCAACGAATGGGTGGCTGTTAACACTGTGGATTTCTTCAATCAAATCAACATGCTGTACGGGACGATCACAGAATTTTGCACGGAATCTTCGTGTCCTGTCATGTCTGCTGGTCCTCGCTATGAGTATCTCTGGGCGGACGGCAACCTCATCAAGAAACCCATCAAGTGCTCAGCGCCCAAGTATATCGATTATCTGATGACCTGGGTGCAAGATCAACTGGACGATGAAACTCTGTTTCCATCGAAAATT…
Daphnia pulex	CTTCGCAATCGCAGTGGGAGCCGTTCGTCCAAGACGTTCAAACCCAAGAAGAACATACCTGAAGGAACTCATCAGTATGATTTGATGAAACACGCAGCTGCCACACTTGGCTCAGGCAATCTGAGATTAGCAGTCATGCTGCCAGATGGAGAAGATCAGAATGAATGGGTCGCTGTCAACACTGTTGACTTCTTCAATCAGATCAACATGTTGTATGGCACAATCACAGAGTTTTGCACAGAAGAAAGCTGCCCCATCATGTCTGCTGGCCCAAAGTACGAATACCACTGGGCAGATGGTCAAACAGTTAAGAAACCCATCAAATGTTCTGCTCCAAAGTACATTGACTACCTCATGACCTGGGTGCAGGATCAGTTGGATGATGAAAATCTCTTTCCA…
Drosophila melanogaster	ATGGACTTCTTGTTCGGTTCCCGTTCCAGCAAGACCTTCAAGCCCAAGAAGAACATCCCGGAAGGCACACACCAATATGATCTCATGAAGCATGCGGCAGCCACGCTGGGATCGGGAAACCTGCGCAATGCAGTGGCCCTTCCAGATGGCGAGGATCTCAACGAGTGGGTGGCCGTTAACACCGTGGACTTTTTCAACCAGATCAACATGCTGTACGGCACCATCACCGAGTTCTGCACCGAGGAGACCTGTGGCATCATGTCGGCTGGTCCGAAATACGAGTACCACTGGGCCGACGGTTTGACCGTAAAGAAGCCCATCAAGTGCAGCGCGCCCAAGTATATTGACTATCTGATGACTTGGGTGCAGGATCAGCTGGACGACGAGACCCTGTTTCCC…
Species from Tetrahymena thermophila to Drosophila melanogaster
Species	Sequences
Drosophila melanogaster	ATGGACTTCTTGTTCGGTTCCCGTTCCAGCAAGACCTTCAAGCCCAAGAAGAACATCCCGGAAGGCACACACCAATATGATCTCATGAAGCATGCGGCAGCCACGCTGGGATCGGGAAACCTGCGCAATGCAGTGGCCCTTCCAGATGGCGAGGATCTCAACGAGTGGGTGGCCGTTAACACCGTGGACTTTTTCAACCAGATCAACATGCTGTACGGCACCATCACCGAGTTCTGCACCGAGGAGACCTGTGGCATCATGTCGGCTGGTCCGAAATACGAGTACCACTGGGCCGACGGTTTGACCGTAAAGAAGCCCATCAAGTGCAGCGCGCCCAAGTATATTGACTATCTGATGACTTGGGTGCAGGATCAGCTGGACGACGAGACCCTGTTTCCC…
Schmidtea mediterranea	ATGAACTTTCTTTTCGGTGGAAAAAATAGCAATAAAACTTTTAAGCCTCGTAAAAATATTCCCGATAACACAAATCAGCAAGATTTATTAGAAAAGGCTTCTATAACATTGGGTAGTGGAAATTTAAGACTAGCAGTTAAGTTACCCGAAGGAGAAGATTTTAATGAATGGATCGCAGTTAACACTGTTGATTTCTTCAATCAAATCAATATGCTGTATGGGACACTTACTGAGTTTTGCACTGAAGAAACGTGCCCGGTGATGTGTGCTAGCCCTAAATATGAATACCACTGGGCAGATGGCCAATCAATCAAAAAGCCGATCAAGTGTTCTGCTCCTCGATATATCGACTATTTGATGGTTTGGGTTCAGGATCAGCTTGACAACGAATCAACTTTC…
Caenorhabditis elegans	ATGAGTGAACCAAGTTCATCATGGTGCAATCCAATGGCAGTTTCAACGTTAGGAAGTGGAAATCTTCGTGACGCTCTGAAACTTCCACCAGGGGAAGATAAAAATGAATGGCTCGCCGTAAATATAATCGATCTGGTAAATCAAGTTCGAATGGTTTTCGGAGTTCTCTGCGAATCCGAATGTACCGATTCAAAGTGTCCATCGATGACAGCACATGGAAGACAATATACTTGGACCAGTGAAGGAACATTACTGAACACAAGTGCTCCTCAATACATTGATCTATCGCTCACTGCATGCCAAAACAATGTCGACGACGAAAACGTGTTCCCATCGGAAATCGGAAAACAATTCCCCACGGACTTTGAGGAACGTTGTCAAGCAATTATGAGGAGACTG…
Nematostella vectensis	ATGAGCTTCCTTTTTGGAAGCAGGTCAACAAAGACTTTCAAGCCAAAGAAAAATATCCCCGAAGGCACTCACCAGTATGATTTGATGAGGCATGCAGCAGCTACTCTCGGCAGTGGAAACCTTCGGCTTGCTGTCATGCTACCAGAAGGCGAAGACCTGAACGAATGGGTAGCGGTAAATACCGTGGATTTCTTCAATCAAATAAACATGTTGTACGGGACGATAACGGAGTTTTGCACGCTGGAGAGCTGCCCTGTGATGTCGGCTGGACCGAAATACGAGTATCATTGGGCTGATGGAACTACAATAAAGAAACCAATAAAGTGCTCTGCTCCAAAATATATTGATTACCTGATGACCTGGGTACAGGATCAGCTTGATGACGAGACGCTCTTCCCC…
Amphimedon queenslandica	ATGAGCAGCTTCTTTTTAAATATGCGTAATGTCTCTAAGACAGTTAAACAGAAGCGTCTCCCTGACGGATCTGCCGGTCATGACTTGCTAAAGCATGCAGCACAGACTTTAGGATCAGGTAACATCAAAGAAGCTGTCAAACTCCCTGATGGAGAGGACCTCAATGAATGGATAGCTGTGAACACTGTGGATTTCTTTAATCAGATTAACATGTTATACGGTACCATTACTGAGAAGTGTACTTCTGAGTCTTGTCCTGTAATGTCGGCCGGACCAAAGTTTGAGTACCATTGGGCTGATGGTACTAATGTTAAGAAGCCAATAAAGTGCTCAGCTCCAAAGTACATTGACTACTTGATGACGTGGGTCCAGGAGCAGCTGGATGATGAAGCTATATTC…
Salpingoeca rosetta	ATGAGCTTCTTGTTTAACAAGGCACAAAAGACCTTCAAACCAAAGAAGAACATCCCAGAGGGTTCACACCAACAAGTGCTCAAGCAGTATGTTGACGAGACCCTCGGCTCCGGCAACCTCAGCCAAGCCGTGAAGCTCCCACCTGGCGAGGACATCAACGAGTGGCTCGCCGTCAACACTGTTGATTTCTTCAACCAGATCAACATGCTGTATGGGACCATTTCCGAGTTTTGCACCGCAGAGAGCTGCCCCGTCATGTCGGCAGGACCAAAATACGAGTACCTGTGGGCAGACAGAACGACAGTCAAGAAGCCAATCCAATGCTCTGCCCCAGAATACATTGACTACCTGATGACGTGGGTGCAGTCGCAGTTGGACGACGAATCCTTGTTCCCCTCA…
Monosiga brevicollis	ATGAGTTTCTTCTTCAAGGGCCAGAAAACCTTCAAGCCCAAGAAGAACATCCCCGAGGGCACCAAGCAGCATGATCTCAAGAAATACGTCGACGCCACCCTTGGCGCTGGCAACCTGCGAGCTGCTGTTCGTCTGCCCGAAGGCGAAGACCTCGATGAGTGGATTGCCGTCAACACCGTCGATTTCTTCAATCAGATCAACATTCTTTACGGGACCATCACAGAGTTTTGCACCCGCGAAAGCTGTCCCATCATGTCTGCCGGCCCAAAATATGAGTATCAATGGGCCGATGGTGTCAACGTGAAACGGCCCATCCGCTGCTCCGCACCAGAGTATATTGACTTTTTGATGACCTGGGTACAAGCCCAGCTCGATGACGAATCAATCTTCCCCTCCAAG…
Capsapsora owczarzaki1	ATGTCGTGGATTTTCACCAAGGGTTCAAAAACCTTCAAGCCAAAGCGAAACATCCCAGAAGGCACCAAGCAATACCAGCTGAAAAAGTATGCAGAGGCAACTCTTGGCTCGGGCAACCTGCGGCTGGCAGTGACGCTTCCTGAGGGCGAGGATCTGAACGAGTGGGTCGCTGTCAATACTGTCGACTTTTTCAACCAAATCAACATGCTCTATGGCACAATCACCGAGTTTTGCACCGCTGAGGAATGCCCCGTCATGTCCGCAGGGCCAAAATACGAGTACCATTGGGCAGATGGCCAGAATGTCAAGAAGCCCATCAAGTGCAGCGCACCTGAATACATTGACTTTTTGATGACCTGGGTTCAAGGACAACTGGACGACGAGACTATTTTCCCGTCC…
Capsapsora owczarzaki2	ATGCTGGTCTTTATGACAATCATTGCTGGGTTCACGGAGGACAAGACCTTCCGACCGAAAAAGTTCTTCCTGAAGGGCAGCAAGCGCGACCAGCTCCACACCCTGATGGTCAAGACGCTCGGCGCAGGCGGCAACCTCCGCGAAGCCGTCCGCGTTCCTGCTGGCGAGAAAGACAACGAATGGCTCGCCGTTAACACACTCGACTTTTACAACCAGCTCAATCTCATGTACGGCAGCATTCGCGAGCTGTGCACCGAAGCTACCTGCCCAACAATGAGCGCAGGGCCAGCCTACGAGTATTATTGGGCCGATGAGGTCCAGAAAAAGCCCGTCAAGCTCACCGCCCCACAGTACATTGACAATCTGATGACTTGGGTCCAAGCGCAGCTCGATAACGAG…
Corallochytrium Limacisporum	CTGTTCGGTAACAAGAACTCAAAGACCTTCAAGCCGAAGAAGAACATTCCTGAGGGGAGCCGGCAACACCAGCTGAAGAAATATGCTGAGGCCACGCTTGGTTCTGGAAATCTGCGCTTGGCCGTGAAACTGCCTGAGGGTGAAGACGTAAACGAATGGGTTGCCGTCAACACTGTGGACTTCTTCAACCAGATCAATATGCTTTACGGAACCATTACGGAATTCTGCACGCCTGAGGATTGCCCTATTATGTCTGCGGGACCTAAGTATGAATACCACTGGGCAGATGGTACCACAGTGAAGAAGCCAATCAAGTGCTCCGCACCGGAATACATCGATTTTCTCATGACTTGGGTGCAGCAGCAGCTCGACGATGAAGATATTTTCCCGTCCAAGATC…
Saccharomyces cerevisiae1	ATGTCTTTTCTACAAAATTTTCATATAAGTCCCGGCCAAACAATAAGATCTACTAGAGGTTTCAAGTGGAATACTGCCAATGCAGCTAATAATGCAGGCTCTGTATCGCCTACTAAGGCAACTCCCCATAACAATACTATTAACGGCAATAATAATAATGCCAATACTATTAACAATAGAGCAGATTTTACAAACAATCCAGTAAACGGATATAATGAAAGCGACCATGGAAGGATGTCTCCCGTCCTCACTACGCCAAAGAGGCACGCCCCTCCGCCTGAACAATTACAAAATGTAACGGACTTTAACTATACACCATCGCATCAGAAGCCGTTTCTACAACCGCAAGCAGGTACGACAGTTACAACACATCAAGACATCAAGCAAATTGTGGAGATG…
Saccharomyces cerevisiae2	GACAACAGTAACAAGGCACAAAAGACCTTCAAACCAAAGAAGAACATCCCAGAGGGTTCACACCAACAAGTGCTCAAGCAGTATGTTGACGAGACCCTCGGCTCCGGCAACCTCAGCCAAGCCGTGAAGCTCCCACCTGGCGAGGACATCAACGAGTGGCTCGCCGTCAACACTGTTGATTTCTTCAACCAGATCAACATGCTGTATGGGACCATTTCCGAGTTTTGCACCGCAGAGAGCTGCCCCGTCATGTCGGCAGGACCAAAATACGAGTACCTGTGGGCAGACAGAACGACAGTCAAGAAGCCAATCCAATGCTCTGCCCCAGAATACATTGACTACCTGATGACGTGGGTGCAGTCGCAGTTGGACGACGAATCCTTGTTCCCCTCAAAGGTT…
Neurospora crassa	ATGCCCTCACCCAGCAACAACTCCATCTCCAGCCAGAGCTCAGCCAACCTGTCCTCCAAGCTACCGCCACTTCCTGCCTCACCCTCACTATCTCAGTCAATCGGTATGATGGGCACTGGTGAAGAGGCCCTCAACGCCTATCATCTTCCCAGGCCACTGCCACTGTGGCTGAACCCGACGGCCGCGAAGCACATCGTCAAGGGCAACTTTATGACACTCAGCGCTAGGCCCAAGACGGTGGAGCAGGGCGAGTGGATTGCTCATCAAGTGGTTGAGCATTACCGCAACTTGTGGAACTTTGTCAGAGTTGTATACGAAAAGGAAGAGGATGGAAAGTCGATTTGCAACTCCATTACCTGCCCCAGGATGTCCGCTGGAACGAACCACTCGTACACGTGG…
Vanrija humicola	CCCAGAAAGAGCAACCAGTCGAGGACCTTCAAGCCCCGCAAGGTCGCAGAGGGAACCAAGCAGTGGCAGCTGAAGCAGTATGCCCAGCAGACCTTGGGCTCTGGCAACCTCCGGACTGCTGTCCAGCTCCCCGAGGGCGAGGACCTGCAGGAGTGGATCGCTGTTCATGTCGTCGACTTCTTCAACCATGTCAACATGCTCTACGGCACCATCTCCGAGTTCTGCACGCCGACCGAGTGCCCGATCATGAACGCCGGGCCCAAGTACGAGTTCTACTGGGAGGACGGCGAGACGTACAAGAAGCCTACGCACCTCTCGGCACCCGCGTACGTCGAGGCGCTCATGACCTGGACGCAGTCCATCCTCGACGACGAGAAGGTCTTCCCCCAGCGCATCGGC…
Ustilago maydis	ATGTCGTCCTTCTTCGGTCTTTCCAAGACGCGTACATTTAAGCCCAAGCGCAACATCCCAGAAGGTACAAAACAGTACCAGCTCAAGCGCTATGCCGAAGCTACCCTGGGAAGCGGCAATCTCCGACTGGCAGTGGTGCTTCCCGAAGGCGAAGATCTCAACGAATGGCTTGCGGTCAACACGCTTGACTTTTTTAATCACGTCAACATGCTCTATGGTACTATCACCGAATTTTGCACGCCGACTGAATGCCCCGTCATGTGCGCCGGCCCACGCTTCGAGTACCATTGGCAGGATGCCAACTCGGCGCTCTACCGTCGTCCCACCAAGATGTCAGCGCCAGAGTACGTCGACTGCCTGATGAGCTGGGTGCAATCTCAGCTGGATGACGAGGAACTC…
Allomyces macrogynus	AACAAGACGTTCAAGCAAAAGAAAAACATTCCCGAGGGCACCAAGCAGCACCAGCTCAAGCAGTATGCCGACGCAACGCTCGGCAGCGGGAACCTTCGCCTGGCTGTCGTCTTGCCCGACGGCGAGGACGAGAATGAGTGGCTCGCCGTGAACGCGGTCGATTTCTTCAACCAGGTCAACATGCTCTACGGCACGATTACTGAAAACTGCACGCCGCAAACTTGCCCGGTCATGACCGCCGGCCCAAAGTACGAGTACCACTGGTGCGACGGCGTGCAATTCAAGAAACCCGTCAAGGTGTCGGCGCCCGAGTACGTCGACTACCTGATGACGCACGTGCAGGCGCAGTTCGACGACGAGTCGATTTTCCCGAGCAAAATGGGCGCGCCGTTCCCGAAA…
Spizellomyces punctatus1	ATGAGCTTCTTTGGACTAAAAGGGAACAAAACGTTTAAACCCAAGCGGAACATACCCGAAGGCACAAAACAATATCAATTGAAGAAGTATGCAGAGGCGACGCTTGGCTCCGGAAATCTTCGACTCGCCGTTGCTCTTCCAGAGGGTGAAGACTTGAACGAGTGGCTTGCAGTCAACACGGTTGACTTCTTCAACCAAATTAACATGCTATACGGGACAATCACGGAGTTCTGTACGCCATCCGAATGCCCCGTTATGTCTGCTGGTCCAAAGTACGAATATCACTGGTGCGACGGCGTGCAGTTCAAAAAGCCAGTTAAAGTCTCTGCTCCCGAATATGTTGATTACCTGATGACATGGGTGCAAGCCCAACTGGACGATGAAGCCATATTCCCTTCG…
Spizellomyces punctatus2	GATAGAGGAACTTATGAAGGCAAAACCTTCAAGTCCAAGAAACAATTCTTTCAAGGAACCAAGCGGGATCAACTACAAAAGTATATTGTGAAAACGCTTGGCGGGGGCAGCTTGCGAGCAGCAGTTGAGCTTCCGCCAGATACGAGTCGAGATGAATGGCTTGCAGTAAATACCGTCGACTTCTACAATCAAATAAATCTCCTCTATGGATGCATATCCGAATATTGCACACGAGAAAACTGTCCAAGCATGACAGCAGGAGCACGATATGAATACCTTTGGGCTGACGGAAAATCAATTCCAAAACCTATCAAATGCACAGCACCGGAGTACATTGAGTATCTTCTGTCGTGGGTGGATACGCAATTAGACGACGAATCCATCTTTCCGCCTTCCGAC…
Fonticula alba	ATGCACACCAAGGCACACAGGCACCCACGTCCGGAGCACGAGCCAGGCACGCTCAGGCTGTGTGGATTGGCATCAGGAGCACTCGATCCCGGCCCGGTGTTCGCCTCTTACCAGCTCAAGAAGTACGCCGAGGCCACCCTCGGGAGTGGCAACCTCCGCCTGGCCGTGGTTCTGCCCGACAATGAGGATCTCAACGAGTGGCTCGCCGTGAACACGGTCGATTTCTTCAACCAGATCAACATGCTCTACGGCACGATCACCGAGTTTTGCACCGCCGAGAACCCCGAGTGCCGGGTCATGTCGGCCGGCGAGCGGTACATCTACTACTGGTCCGACGGGTCCAAGAAGAAGCCCGTGGCCCTCAACGCCCCGGAGTACATCGATCAGCTGATGACCTGG…
Thecamonas trahens1	ATGTTCCGGTTCAAGCGCGACAAGAACAAGACCTTCCGTCCCAAGAAGGGCTTTGGTGCCGGTACCAAGCTCAACGACCTCCACAAGTATGCCAAGGCCACGCTGGGCTCGGGTAACCTCCGCGAGGCTGTGGTCCTTCCAGAGGGCGAGGACGTCAACGAGTGGCTGGCCGTCAACACCGTCGACTTCTTCAACCAGGTCAACCTGCTCTTCTCGTCGGTCATGGAGTTTTGCACTGACGAGTCGTGCCCGGTCATGAACGCCGGCCCCAAGTACGAGTACATGTGGGCCGACGGCAAGACGGTGAAGAAGCCCATCAAGGTCTCGGCCCCGCTCTACGTCGACTACCTGCTCTCGTGGGTCCAGGACGTTCTTGACGACGACTCGATCTTCCCGTCG…
Thecamonas trahens2	ATGAACATCTTCGGGCTCGGGTCTGGAAAGACCAAGACGTTCCGCCCCAAGCGCGGGAAGAAGAAGCGGCCGGGCTTGGCATCGGGCGCGCCAGACATGGGCGAGTTCTCCTTTGCCAACCTCCGGGCCGATCTCCGCAAGTTTGTCGTCCTGCCCGAGTCGCAGTGCGAAGAAGAGTGGCTTGCCGTCCACACGCAGGACTTCTTCAACCTGACAAACATCCTGTACGGCACGCTTTCGCAGTACTGCACGGATGACGCCTGTCCGGTCATGTCTGCTGGCCCGCTGTACGAGTACTGGTGGCGCGACGAGGTGAAGAAGAAGGCGCAGCAGGTCTCTGCCCCGGTCTACGTCGACTCACTGATGCAGTGGATCGAGGACCAGATGGGAGACGAGGCC…
Dictyostelium discoideum1	ATGAATATTTTTGGAAAAAAGAGTCAAACCTTTAAACCAAAAAAAAACATTCAAGAAGGTTCAAAGCAATATCACCTTAAACAATATGCAGAAGCAACTTTAGGAAGTGGTAATCTTAAATCAGCCGTTTCATTACCAACTGGCGAGGATATTAATGAATGGTTAGCTGTAAATACAACTGATTTCTTTAATCAAATTAATATGTTATATGGTACAATTACAGAATTTTGTACAGGTACTGATTGTCCAGTAATGTCAGCAGGACCAAAATATGAATATCATTGGGCAGATGGAACAACAGTTAAAAAGGCAATTAAGGTATCAGCACCGGAATATGTTGATTTCTTAATGACTTGGGTTCAATCACAATTGGATGATGAGAATATATTCCCATCAAAA…
Dictyostelium discoideum2	ATGTTCAAAATATTTAATAGCGATAAAAATAAAACATTTAAACCAAAAAAAGGTTTCAGTAAAGGAACTAAAAGACACGATTTACATAAACACGCAAAAGCTACATTAGGTAGTGGTAATTTAAGATTAGCAGTCTCACTTCCAGAAAGAGAAGATTTAAATGAATGGTTAGCAGTTAATACTGTTGATTTTTTTAATCAAATTAATTTACTTTATGGATCAATTACTGAATTTTGTACTCCAAAAACATGTGAAGTTATGTCAGCAGGACCAAAATATGAATATTTATGGGCTGATGGTGAATCAGTAAAGAAACCAATTAAAGTATCAGCTCCAGAGTATGTAGAATTTTTAATGACATGGGTTCAAGGTATTTTAGATGATGAAAACATATTCCCA…
Dictyostelium discoideum3	ATGACATTATTTTCAAGTTTATTATCAAGAGTTAGCAAAGATGGTAAAGAAAGTATTAGAGGAAATTATAAACCAAAGAAACATCCACGTGGTTCATCACGTCATACAATGAGAAAATCATTAAAGAAGAATTTAGCAGGTGGTACAGTTTTAAAAGAATCTGTAAAATGTCCAGATGGTGAAGATGAAAATGAGTGGATCGCTGTAAATACAATTGAAATTTTTAATACTATGAACATGTGTTATTCTTTCATTCAAGGTTTTTGTACAGAAGCCTCTTGTCCTCAAATGACTGGTGCAAAAGCAACTTATTTATGGACTGATGGTAAAGGTAAACCACAAGAATTATCAGCACCACAATATATTGATAATTTAGTTAATTGGATCAGTGAACAAATT…
Physarum polycephalum1	GCCCAAAACACTTGGGAGTTCAAATCATCAAAGCCCAAGAAGAAGCTCATGGTTGGATCCAGGCAGTATACTCTCAAACAAAGTTTGAAAGCAAGTCTTGGAAATGGGCAAATGATCAAGGAGTCTGTTAAGCTTCCTCCAGGCGAGGACTTGAATGAGTGGATTGCCATGAACACCATCGAGCTGTACAATACCATGAACCTGTGCTACGGAATTGTGTCCGAGTTTTGCACTGAGAGCTCTTGCCCACAAGGGGGGGGGGGGGGGAGGGTGACCTATTTTTGGGCAGACAGCAAGAAGAAAGAAAAGCCCCAGAATCTTCCGGCACCCGAGTTTATTTTTTTTTTAAGAGGGACTCTTGGGGACCTTGAAATACAAAAGTGTTACTGGTTTATTTTG…
Physarum polycephalum2	AAACGTAGGACCAAAATAAACAAGACTTTCCGCCCAAAGAAAGGCTTTTCCAAGGGTACTAGGCGTTATGAGTTGCATAAACACGCCAAGGCCACACTAGGTAGTGGTAACCTGAGGACTGCTGTGTCACTTCCTGAACGTGAGGATCTCAATGAATGGCTTGCCGTCAATACTGTAGATTTTTTTCAAATCAATTTGCTGTATGGCAGCATAACAGAATTTTGCACACCTAAATCATGCGAAGTAATGAGTGCAGGACCAAAATATGAGTACTTGTGGGCGGATGGTGAGAACGTGAAGCGACCGATCAAGGTCAGCGCCCCTGATTACGTAGATTACCTGATGACCTGGGTTCAGAATATTCTGGATGACGAAACAGTTTTCCCTTCGAGAGTGGAT…
Acanthamoeba castellanii1	ATGAGCATCTTTGGACTTGGAAAGAAGAGTCAGACATTCAAGCCCCACAAGAACATTCCTGAGGGCACCAAGCAGTACCAGCTCAAGAAGTATGCGGAGGCCACGCTTGGCAGCGGCAACCTCAAGCTCGCCGTTACCCTTCCCGAAGGCGAGGACATCAACGAATGGCTCGCCGTCAACACTGTGGACTTCTTCAATCAGATCAACATGCTGTACGGAACCATCACCGAGTTCTGCACGCCCCAGGAGTGCCCCGTCATGTCTGCTGGCCCCAAGTATGAGTACATGTGGGCCGATGGTGTGAACGTGAAGAAGGCCATCAAGTGCTCGGCGCCCGAGTATGTGGACTTCCTGATGACCTGGGTGCAGGAGCAGCTCGACGACGAGGAGATCTTCCCC…
Acanthamoeba castellanii2	ATGCAGGCAGACTACGAACTACACAAGAAGTCGCGCAAGACGCTGAAGAACATGGGCGACCTCAAGGCGGCCGTCCTGTGCCCTGACAAGGAACATCTTGACGAGTGGCTCGCTGTACACACGGTGGATTTCTTCAATCATGTGAACATTTTGTACGGAAGCATTGGCGAATTCTGCACTCCCCAGACCTGTCGCATCATGACCGCTGGACCCAAATTCGAATACCTCTGGGCGGAAGATGGTTCAAAGAGACCTGTGAAGTTGTCTGCGCCTGAGTACGTGGAGAAGCTCTTCACATGGATTCAAGGCCTCATCGATGATGAAAACATCTTCCCCGTCCAGCCTGACGCTCCCTTCACCAAGAACTTCCGAGACACGATAAAGCAAGTGCTCAAGCGG…
Arabidopsis thaliana1	ATGGGTGGTTTTTTGGTTTTAAACAGCAGTAACAATGTTGTGAGGACAGTTCCATCAAAGAAGAGGAAACATCCTGAATATAAGAGCAAGATTCGCGAGCTTATCTCAGGGATTAGGAGTGACAATCTCAGAGAAGCTGTGAGACTACCTCAAGGTGTAGACATTAACGAGTGGTTCGCCATGAACACTGTAGATTTCTTCAACCAAATAAGCCTTTTGTATGCTACTCTTGAAGAGTTCTGCACACAGACCACTTGTCCAGTTATGAATGCTGGAAGATATGAGTATAGATGGGCAGATGGAACTACTATAACTAAGCCAAAAACGGTTTCAGCCCCTAAATATGTTGAGTATCTCATTGATTGGGTTGAAACTGAGATCGATAACGAAGCCATCTTC…
Arabidopsis thaliana2	ATGAGTCTCTTTGGGTTAGGAAGAAATCAGAAGACTTTCCGACCTAAGAAGAGTGCACCTTCTGGAAGCAAGGGTGCACAGCTTCGAAAGCATATAGATGCCACCCTAGGAAGTGGGAACTTGAGAGAAGCTGTAAGACTTCCTCCGGGAGAGGATGCAAATGAATGGCTTGCTGTAAACACTGTGGATTTCTTTAATCAGGTGAATTTGCTATATGGCACCCTTACCGAGTTCTGCACACCTGATAACTGTCCTACAATGACTGCTGGCCCAAAGTACGAGTATAGATGGGCAGATGGTGTACAGATCAAGAAGCCCATCGAGGTTTCTGCTCCAAAGTATGTCGAGTACTTGATGGATTGGATCGAGACCCAACTCGATGATGAGACTTTATTTCCT…
Naegleria gruberi2	CATAGCGGAAACAAGAATAGCAACACTTTTCGTCCAAAGAAATCTCACGGAGGAAAGAGAAAGGAATTACACAAAGCAGCTAAAGCTACTCTTGGAAGTGGTGATTTGAGCCAAGCAGTTAAACTCCCACAAGGTGAAGAATTGAACGAATGGTTGGCTGTCCATACTGTTGATTTCTTCAATACAACCAATTTATTGTACGGAAGTATTTCTGAATTCTGTACTGCTTCTTCATGCCCTGTCATGTGTGCTGGTGCTGAATATGAATATTTGTGGATGAATCCTGAAGATAACATTACCAAGCCAATTCGTGTCAGTGCTCCACAATATATGGAATTTTTGATGGGTTGGATTGAATCCAGGGTTAACAATGAACAATTGTTCCCACCTTCTCCAGAT…
Naegleria gruberi3	AAACGATCAACTCACAAGAACAAAACTTTTAAACCTGTAAAAAATGTTCAATCATCTCATCATCAAGAACTTCATAAAAAATTGGAAGCAACTTTAAACAAGATCAATTATTCTTCTTCTTCAACTTTGATGATAACAGAAACTGTTAATGAGTGGATTTCATTTCACATGATTGAATTTTATAACAAAATTAATGGAATTTTTGGACAAATGCAAGAATGTTGTACTGATGAAAGTTGTCCTAAAATGATGTCTAGTCCTGGATATATGTATTTATGGAGAGATTCAAGCTCTAAAAAGTATAAGAAAGCAACAGAAGTGTCAGCACCTGAATATATTGCATTATCAATTGACAAGATTGAATCACTTCTCAATGACACATCAATCTTTTCAACAAGT…
Naegleria gruberi4	ATGGCCAGTGTATTAAAAGGATTGATGGGAGTTTCTGATAAAAAAAAGACTTTTAAAAAGAATATCGATTGTGACAAACAATTGAATGAAAGGATGAAGAATGCTATGCAGAAATCAACTTCATCTTTGGGTATTGCCGGTTTGGAAAATACTGTAAAATTACCACCTGGTGAAAAGAAGAATGAATGGTTGGCTGTTCACGTTGTAGATTTTGTAAATGGAATTAATATTCTTTATGGTTCTCTTGAAGAATACTGTACACCAAGTACTTGTCCTAAAATGACAAGTGGTGAAAATTTCGAATACTTGTGGATGAATCCAGATGATCCAAAATATGATAAACCAACAGCAGTTTGTGCAAAGGATTATGTTACCTTGTTAATGGAATGGGTTGAAAGT…
Trichomonas vaginalis	ATGTTCGATTGGATGAAGCGTGACCAGGGCACTTTCCGCCCAAACAAGAAGGTTGGCCCAGAGTCTAGAAGCTACCGTCTTCAGCAAATTTCACAGGCCACATTAGGTGCTGGCGATCTCAAGACAGCTGTTAAGCTCCCAGAAGGCGAGAACCTTAACGACTGGCTTGCTATGAATGTTGTCGAATTCTACAATCAAATCAACTGCCTCTACTCACCAATTGTTGAGCACTGCACACCAACATCATGCCCAGAAATGACTGCAGGATCCCAATACAAGTACGCCTGGCAGGATGGCAAGAAGTTCAAGAAGCCAACAGAACTTCCAGCCCCAGAATACATTTCTAACCTCATGCAATGGGCAGAGTCCATCATTGATGATGAAAAGATCTTCCCATCA…
Chlamydomonas reindhardii	ATGTTCGGGCTGAGTGCTACAAGAAATGCGAAGACGTTCCGGCCGCGCAAGAACACGCCTGTGGGAAGCAAGGGCCTGCAACTCAAGCGGCACATCGATGCAACTCTGGGCAGTGGCAACATCATGGAGGCAGTGAAGCTGCCTCCCGGTGAGGACCTCAACGAGTGGCTCGCTGTCAACACCGTGGATTTCTACAACGCAGTTAGCATTCTATATGCCACGCTTGAGGAGTTCTGCACGGAGCGGACGTGCGAAGTCATGTCTGCGGGCGGGAAGTACGAGTACCTGTGGGCGGACGGCGTCAAGGTGAAGAAGCCGGTGCGGTTATCAGCACCCGAGTACATCAATAAGCTGTATGACTGGATAGAGGAGCAGATCGACGATGACAAGACGTTCCCG…
Thalassiossira pseudonana	TTGAATAAAAAGAAGATGAAAATATTCAAAGTCAAATTGAGAATAATAATACATAATAGGAGCTATATGATTAAGAAATACAGTAGGATGACTTTAGGATCAGGAAATATGAGTTTAGCAGTTGAATTACCTTAAGGAGAAGAAAAAAATGAATGGCTAGCAGTTAATACTATTGAATTTTACAATGAAATCTCCATCCTATACGGTACTCTTATGGAGTTTTGCACACCAGAGGCATGTCCAATAATGAGCGCTGGTCCAAAGTATGAATATTTATGGGCTGACGGATAAAATGTAAGAACTCCCTTAAAAGTTTCTGCAAGCGAATATATTGATTATTTAATGACTTGGGTTGAAACGTATTTATTGCTATTTTTTGATTTTCAAATAGGTGTGCCT…
Tetrahymena thermophila	ATGAGTTAGAAGACATATAAGCCTAAGTAGATTGAAAAAGGTAGCCGTGGTTGGGGTTTAAAACACATAGCTTAAATGACTTTAGGATCAGGAAATATGAGTTTAGCAGTTGAATTACCTTAAGGAGAAGAAAAAAATGAATGGCTAGCAGTTAATACTATTGAATTTTACAATGAAATCTCCATCCTATACGGTACTCTTATGGAGTTTTGCACACCAGAGGCATGTCCAATAATGAGCGCTGGTCCAAAGTATGAATATTTATGGGCTGACGGATAAAATGTAAGAACTCCCTTAAAAGTTTCTGCAAGCGAATATATTGATTATTTAATGACTTGGGTTGAAACATAGATTAATAATGAAAGCTTATTCCCATGCTAAATAGGTGTGCCTTTCCCT…
Fishes
Species	Sequences
Danio rerio1	TTCAGCGGAAACCGTTCATCGAAGACATTCAAGCCGAAGAAGAACATCCCAGAAGGCTCTCACCAGTATGAGCTGCTCAAACATGCAGAAGCCACTCTGGGAAGCGGAAATCTGCGAGCCGCGGTGATGCTGCCCGAGGGAGAAGACCTCAATGAGTGGATCGCTGTCAACACGGTGGACTTTTTCAACCAGATCAACATGCTGTATGGCACAATCACTGAATTTTGCACAGAAGTCAAGTGCTCTGTAATGTCAGCAGGGCCCAGGTATGAGTACCACTGGGCAGACGGCACCAACATCAAGAAACCCATCAAGTGTTCTGCTCCCAAATACATCGACTACTTGATGACTTGGGTTCAGGATCAGCTGGATGATGAAACTCTCTTCCCGTCTAAGATT…
Danio rerio2	CACAGTGGAAGCCGCTCGTCAAAGACGTTCAAGCCGAAGAAGAACATTCCAGAGGGCTCACACCAGTACGAGCTGCTGAAACATGCAGAGGCCACGCTGGGCAGCGGAAACCTGCGCATGGCCGTCATGCTGCCCGATGGAGAGGACCTTAATGAATGGGTGGCAGTCAATACTGTGGACTTCTTTAACCAGATCAACATGCTGTATGGGACCATCACAGACTTCTGCACTGAGGAAAGCTGCCCATTAATGTCTGCTGGACCTAAATATGAATATCACTGGGCTGATGGAACAAACATAAAAAAGCCAATTAAATGTTCAGCTCCAAAGTACATTGATTACCTGATGACTTGGGTCCAGGATCAGCTTGATGACGAGACACTTTTCCCATCAAAAATA…
Danio rerio3	TCCAGCGGGAATCGTTCGTCTAAGACGTTTAAGCCGAAGAAGAATATTCCTGAAGGGTCTCATCAGTATGAGCTGCTCAAACACGCTGAAGCCACTCTGGGCAGTGGAAACCTGCGTATGGCCGTCATGCTGCCTGAAGGAGAAGATCTGAATGAATGGGTGGCCGTAAATACGGTGGATTTCTTTAACCAGATAAACATGCTGTACGGCACCATCACGGACTTCTGCTCAGAGGACAGCTGTCCGGTCATGTCTGCAGGACCAAAATACGAGTATCATTGGGCAGATGGGACCAACATTAAGAAGCCCATTAAATGCTCTGCTCCCAAGTACATCGATTACCTGATGACGTGGGTTCAAGACCAGCTGGATGACGAGACGCTGTTTCCATCTAAAATA…
Cyprinus carpio 1	ATGAGTTTCTTATTTGGAGGCCGTTCTTCAAAGACTTTCAAGCCCAAGAAGAACATCCCAGAAGGCTCTCATCAGTATGAACTGCTGAAGCATGCAGAGGCCACCTTAGGAAGCGGAAACCTCCGAGCTGCTGTCATGTTACCAGAGGGAGAGGACCTCAACGAATGGATTGCGGTTAATTCTGTGGACTTTTTCAACCAGATCAACATGCTCTATGGCACAATCACTGAATTTTGCACAGAAACCAGCTGCTCTGTTATGTCTGCGGGGCCAAGGTATGAATATCACTGGGCAGACGGCACCAACATCAAAAAACCCATAAAGTGTTCTGCTCCCAAGTACATTGACTACTTGATGACCTGGGTTCAGGATCAGCTGGATGATGAAACTCTCTTCCCA…
Cyprinus carpio 2	ATGAGTTTCTTATTTGGAAGCCGTTCATCAAAGACATTCAAGCCCAAGAAGAATATCCCAGAAGGCTCTCATCAGTATGAGCTGCTGAAGCATGCAGAGGCCACGTTAGGAAGTGGAAACCTTCGAGCTGCTGTGATGCTTCCAGAGGGAGAGGACCTCAACGAGTGGATTGCTGTCAATACTGTGGACTTTTTCAACCAGATCAACATGCTCTACGGCACAATCACTGAATTCTGCACAGAAACCAACTGCTCTGTTATGTCTGCAGGGCCCAGGTATGAATATCACTGGGCAGACGGCACCAACATCAAAAAACCCGTCAAGTGTTCTGCTCCCAAGTACATAGACTACTTGATGACCTGGGTCCAGGATCAGCTGGACGATGAAACGCTCTTCCCG…
Cyprinus carpio 3	ATGCTGTTTGATGTGCTCGTAGCTGTGGACTTCTTTAACCAGATCAACATGCTGTATGGGACCATCACAGACTTCTGCACTGAGGAAAGCTGCCCACTAATGTCTGCTGGACCCAAGTATGAATATCACTGGGCCGATGGAACCAACATAAAAAAGCCAATTAAATGTTCAGCTCCAAAGTACATTGATTACCTGATGACTTGGGTCCAAGATCAGCTTGATGATGAGACACTTTTCCCTTCAAAAATAGGTGTGCTTCTCCTTTAA
Cyprinus carpio 4	ATGAGCTTTTTATTTGGAAGCCGCTCTTCAAAGACGTTCAAGCCGAAGAAGAACATTCCCGAGGGCTCACACCAGTATGAGCTACTGAAGCATGCAGAGGCCACGCTGGGCAGCGGGAACCTGCGCATGGCTGTCATGCTGCCTGATGGAGAGGACCTCAATGAATGGGTGGCAGTCAACACTGTGGATTTCTTTAATCAGATCAACATGCTGTATGGGACTATCACAGACTTCTGCACTGAGGAAAGCTGCCCACTAATGTCTGCTGGACCTAAGTATGAATATCACTGGGCCGATGGAACCAACATTAAAAAGCCAATTAAATGTTCGGCTCCAAAGTACATTGATTACCTGATGACTTGGGTCCAGGATCAGCTTGATGATGAGACACTTTTCCCT…
Salmo salar 1	ATGAGTTTCCTATTTGGCAGTCGTTCCTCTAAAACCTTCAAGCCGAAGAAGAACATCCCAGAGGGCTCCCACCAGTATGAGTTGTTGAAGCATGCAGAGGCAACACTGGGGAGTGGGAACCTGAGGCAGGCTGTCATGCTGCCAGAGGGGGAAGATCTCAATGAGTGGATTGCTGTTAATACTGTGGACTTCTTCAATCAGATCAACATGCTCTACGGCACCATTACTGAGTTCTGCACTGAGACCAGCTGCTCTGTGATGTCTGCCGGGCCCAGGTATGAATACCACTGGGCTGATGGCACCAACATCAAAAAGCCCATCAAGTGCTCTGCTCCCAAGTACATAGACTACCTGATGACCTGGGTGCAGGATCAGCTGGATGATGAGACACTCTTCCCC…
Salmo salar 2	ATGAGCTTCCTATTTGGCAGTCGCTCGTCTAAGACCTTCAAGCCGAAGAAGAACATCCCAGAGGGCTCCCACCAATACGAGCTGTTGAAGCATGCAGAGGCAACGCTGGGGAGTGGGAACCTGAGGCAGGCTGTCATGTTGCCAGAGGGGGAAGATCTCAATGAGTGGATTGCTGTTAACACTGTGGACTTCTTCAATCAGATCAACATGCTCTACGGCACCATTACTGAGTTCTGCACTGAGACCAGCTGCTCTGTGATGTCTGCAGGGCCCAGGTATGAATACCACTGGGCAGATGGCACCAACATCAAAAAGCCCATCAAGTGCTCTGCTCCCAAGTACATAGACTACCTGATGACCTGGGTGCAGGATCAGCTGGATGATGAGACACTCTTCCCC…
Salmo salar 3	ATGAGCTTTCTATTTGGCAATCGGTCTTCCAAGACCTTCAAGCCCAAGAAGAACATCCCAGAGGGATCTCACCAGTATGAGCTGTTGAAACATGCAGAGGCTACACTGGGCAGTGGGAACTTACGCATGGCTGTCATGCTGCCTGATGGGGAAGACTTGAACGAGTGGGTGGCTGTCAACACTGTAGATTTCTTCAACCAGATCAACATGCTCTATGGTACCATAACAGACTTCTGCACTGAAGAGAGCTGTCCTGTCATGTCTGCTGGGCCCAAATATGAGTATCATTGGGCAGATGGAACCAACATCAAAAAGCCGATCAAATGCTCAGCTCCCAAGTACATTGATTACCTAATGACCTGGGTGCAGGACCAGCTCGATGACGAGACACTCTTCCCA…
Oncorhynchus mykiss 1	ATGAGCTTCCTATTTGGCAGTCGCTCGTCTAAGACCTTCAAGCCGAAGAAGAACATCCCAGAGGGCTCCCACCAATACGAGCTGTTGAAGCATGCAGAGGCAACGCTGGGGAGTGGGAACCTGAGGCAGGCTGTCATGCTGCCAGAGGGGGAAGATCTCAATGAGTGGATTGCTGTTAACACTGTGGACTTCTTCAATCAGATCAACATGCTCTACGGCACCATTACTGAGTTCTGCACTGAGACCAGCTGTTCTGTGATGTCTGCAGGGCCCAGGTATGAATACCACTGGGCGGATGGCACCAACATCAAAAAACCCATCAAGTGCTCTGCTCCCAAGTACATAGACTACCTGATGACCTGGGTGCAGGATCAGCTGGATGATGAGACACTCTTCCCC…
Oncorhynchus mykiss 2	ATGAGCTTCCTATTTGGCAGTCGTTCCTCTAAAACCTTCAAGCCGAAGAAGAACATCCCAGAGGGCTCCCACCAGTATGAGTTGTTGAAGCATGCGGAGGCAACACTGGGGAGTGGGAACTTGAGACAGGCTGTGATGCTGCCAGAGGGGGAAGATCTCAATGAGTGGATTGCTGTTAATACTGTGGACTTCTTTAATCAGATCAACATGCTCTACGGCACCATTACTGAGTTCTGCACTGAGACCAGCTGCTCTGTGATGTCTGCCGGCCCCAGGTATGAATACCACTGGGCTGATGGCACCAACATCAAAAAGCCCATCAAGTGCTCTGCTCCCAAGTACATAGACTACCTGATGACCTGGGTGCAGGATCAGCTGGATGATGAGACACTCTTCCCC…
Oncorhynchus mykiss 3	ATGAGCTTTCTTTTTGGCAATCGGTCTTCCAAGACCTTCAAGCCCAAGAAGAACATCCCAGAGGGATCTCACCAGTATGAGCTGTTGAAACATGCAGAGGCTACACTGGGCAGTGGGAATTTACGCATGGCTGTCATGCTGCCTGATGGGGAAGACTTGAACGAGTGGGTGGCTGTCAACACTGTAGATTTCTTCAACCAGATCAACATGCTCTATGGTACCATAACAGACTTCTGCACTGAAGAGAGCTGTCCTGTCATGTCTGCTGGGCCCAAATATGAGTATCATTGGGCAGATGGAACCAACATCAAAAAGCCGATCAAATGCTCAGCTCCCAAGTACATTGATTACCTAATGACCTGGGTGCAGGACCAGCTCGATGACGAGACACTCTTCCCA…
Oncorhynchus mykiss 4	ATGAGCTTTCTATTTGGCAATCGGTCGTCCAAGACCTTCAAGCCAAAGAAGAACATCCCGGAGGGATCTCATCAGTATGAGCTGCTGAAACATGCCGAGGCGACTCTGGGCAGTGGGAACTTGCGCATGGCTGTCATGCTACCCGATGGGGAAGACTTAAACGAGTGGGTGGCAGTTAACACTGTAGATTTCTTCAACCAGATCAACATGCTTTATGGCACCATAACAGACTTCTGCACTGAAGAGAGCTGTCCTGTCATGTCTGCTGGGCCTAAATATGAGTATCATTGGGCAGATGGAACCAACATCAAGAAACCGATCAAATGCTCAGCTCCCAAGTACATTGATTACCTAATGACCTGGGTGCAGGACCAGCTCGATGATGAGACACTCTTTCCA…
Nothobranchius furzeri 1	ATGAGCTTCTTGTTTGGCAGTCGCTCATCTAAGACCTTCAAGCCGAAGAAAAATATCCCAGAGGGCTCCCACCAGTATGAGCTACTGAAACATGCTGAAGCAACGCTGGGCAGTGGGAACCTGAGACAGGCTGTCATGCTCCCAGAGGGCGAGGATCTCAATGAATGGATTGCTGTCAACACGGTGGATTTCTTCAACCAAATCAACATGCTGTATGGCACCATCACCGAGTTCTGCACTGAGACCAGCTGCTCTGTGATGTCAGCAGGACCAAGGTATGAGTATCACTGGGCTGATGGCACTAATATTAAAAAGCCCATCAAATGTTCAGCGCCTAAGTACATCGACTATTTGATGACCTGGGTGCAGGATCAGCTGGATGATGAGACCCTTTTCCCC…
Nothobranchius furzeri 2	ATGAGCTTCCTTTTTGGAAACCGTTCATCCAAAACATTCAAGCCCAAGAAGAATATCCCCGAGGGTTCCCATCAGTACGAGCTGTTGAAACATGCTGAGGCCACGCTGGGAAGTGGAAACCTGCGCATGGCAGTCATGCTTCCCGAGGGTGAAGACCTAAATGAGTGGGTCGCTGTCAACACTGTGGACTTCTTCAACCAGATCAACATGCTTTATGGCACCATTACGGACTTTTGTACTGAGGAAAGCTGTCCAGTCATGTCTGCTGGTCCAAAGTATGAGTACCACTGGGCCGATGGAACTAATATCAAGAAGCCCATTAAATGCTCAGCTCCAAAGTATATTGATTACCTCATGACCTGGGTGCAAGACCAACTTGATGACGAAACACTTTTCCCT…
Seriola lalandi 1	ATGAGCTTCCTGTTTGGCAGTCGCTCATCTAAGACCTTCAAGCCGAAGAAGAACATCCCGGAGGGCTCCCACCAGTATGAGCTGCTGAAACATGCTGAAGCAACACTGGGCAGTGGGAACCTGAGGCAGGCTGTCATGCTGCCAGAGGGAGAGGATCTCAATGAGTGGATTGCTGTCAACACGGTGGACTTCTTCAACCAGATCAACATGCTGTACGGCACCATCACCGAGTTCTGCACTGAGACCAGCTGCTCTGTGATGTCTGCTGGGCCAAGATATGAGTATCACTGGGCTGACGGCACCAATATTAAGAAGCCCATCAAATGCTCTGCGCCCAAGTACATCGACTACCTGATGACCTGGGTGCAGGATCAGTTGGATGATGAGACACTTTTCCCC…
Seriola lalandi 2	ATGAGCTTTCTTTTTGGAAACCGTTCATCCAAGACGTTCAAACCCAAGAAGAATATCCCGGAGGGTTCTCATCAGTACGAGCTGTTGAAACATGCTGAGGCTACACTGGGAAGTGGAAACCTGCGCATGGCAGTCATGTTGCCGGAGGGTGAAGACTTAAATGAATGGGTCGCAGTCAACACTGTGGATTTCTTCAACCAGATCAACATGCTGTATGGCACCATCACAGACTTTTGCACAGAGGAAAGCTGTCCAGTCATGTCTGCTGGTCCTAAATATGAGTACCATTGGGCTGATGGGACCAACATCAAGAAGCCCATCAAATGCTCCGCTCCCAAGTATATTGATTACCTCATGACCTGGGTGCAAGACCAGCTCGATGATGAGACACTTTTCCCT…
Lepisosteus oculatus 1	ATGAGTTTCCTCTTCGGCAGCCGCTCCTCCAAGACCTTCAAGCCCAAGAAGAACATCCCGGAGGGCTCGCACCAGTACGAGCTGCTGAAGCATGCGGAGGCCACGCTGGGCAGCGGGAACCTGCGGCAGGCCGTCATGCTGCCCGAGGGCGAGGACCTCAACGAGTGGATCGCCGTCAACACTGTGGATTTCTTCAACCAGATCAACATGCTCTACGGCACCATTACAGAGTTCTGCACAGAGATCAGCTGTGCAGTGATGTCTGCTGGCCCCAGATATGAGTACCACTGGGCTGATGGCACCAACATCAAGAAGCCGATCAAGTGCTCAGCACCCAAGTACATCGATTACCTGATGACCTGGGTGCAGGACCAGCTGGATGATGAGACCCTCTTTCCA…
Lepisosteus oculatus 2	ATGAGCTTTTTGTTCGGAAGTCGCTCATCGAAGACGTTTAAGCCGAAGAAAAATATTCCTGAGGGCTCCCACCAGTATGAGCTCCTGAAACATGCTGAAGCCACTCTAGGAAGTGGAAACCTTTGCATGGCTGTCATGCTGCCTGAAGGGGAAGACTTGAATGAGTGGGTGGCAGTGAACACTGTAGATTTCTTCAATCAGATCAACATGCTGTATGGGACGATCACTGACTTCTGCACGGAAGAGAGCTGCCCTCTTATGTCAGCTGGACCCAAGTATGAGTACCATTGGGCAGATGGAACTAATATAAAAAAGCCAATTAAATGTTCTGCACCGAAATATATTGATTACTTAATGACTTGGGTACAGGACCAACTTGATGATGAGACACTCTTTCCA…
Rhincodon typus 1	CATTATTCTTGTGGGGTTCGAAATAACAGAACTTTCAAACCGAAGAAGAATATTCCGGAAGGTTCCCATCAATACGAGCTGCTAAAGCATGCTGAAGCAACTTTGGGAAGTGGTAACCTTCGTCAAGCTGTTATGTTACCAGAAGGCGAGGATCTAAATGAATGGATTGCTGTCAATACTGTCGACTTCTTCAACCAAATCAACATGCTGTATGGAACAATAACAGAGTTTTGTACAGAACAAAGCTGTCCTGTGATGTCAGCAGGACCAAGATATGAATACCATTGGGCTGATGGCACAAACATTAAAAAACCAATTAAGTGTTCTGCTCCAAAATACATTGATTACCTGATGACATGGGTACAGGACCAGCTTGATGATGAGACCCTCTTTCCTTCG…
Rhincodon typus 2	TCTGTGCTTTACAGTGGAAACCGTTCATCTAAGACTTTCAAACCGAGGAAGCACATTCCAGAAGGTTCGCATCAGTATGAGCTGTTGAAACATGCAGAGACCACTCTGGGCAGTGGTAATCTCCGCCTGGCTGTAATGTTACCAGCTGGTGAAGATTTGAATGAATGGATCGCTGTCAATACTGTGGACTTCTTCAATCAGATTAACCTGCTGTATGGAACAATAACTGATTACTGTACCGAGAACAGTTGCCCTGTTATGTCTGCTGGTCCCAAGTATGAATATCACTGGGCAGATGGAACAAATATAAAGAAACCGATTAAATGCTCAGCACCAAAATACATTGATTACCTGATGACCTGGGTACAGGACCAGCTCGATGATGAGACACTGTTTCCA…
Callorhinchus milii 1	TTCGTCTACAGCTCCACTCGTCACTCGAAAACTTTTAAACCAAAGAAGAACATTCCTGAAGGTTCCCATCAATATGAGCTTCTCAAACATGCAGAAGCCACCCTGGGCAGTGGGAACCTCCGCCAGGCTGTTATGTTACCAGAGGGAGAGGACCTCAATGAATGGATTGCAGTCAACAGTGTGGATTTCTTCAATCAAATCAACATGCTGTATGGCACGATAACCGAGTTCTGCACTGAGCAGAGCTGCAGTGTCATGTCAGCAGGACCCAGATATGAATATCACTGGGCTGATGGCACGAATATCAAAAAGCCAATCAAGTGTTCAGCTCCAAAGTACATCGACTACCTTATGACCTGGGTTCAAGATCAGTTAGACGATGAGACCCTCTTCCCCTCA…
Callorhinchus milii 2	TCTTGTTTTTTCATCGGAAGCCGTTCATCGAAGACGTTTAAGCCAAAGAAGAACATTCCGGAAGGGTCCCATCAGTATGAGCTCTTGAAGCATGCGGAAGCTACACTGGGCAGCGGCAATCTGCGAATGGCTGTCATGTTGCCCGATGGCGAAGATCTAAATGAATGGGTCGCAGTCAATACTGTGGACTTCTTTAACCAGATCAACATGCTGTATGGAACAATAACGGACTTCTGTACTGAGGAGAGCTGCCCCCTCATGTCAGCTGGGCCAAAGTATGAGTATCACTGGGCTGACGGAACAAATATTAAGAAACCCATCAAATGTTCGGCACCAAAGTACATTGACTACCTGATGACCTGGGTACAAGATCAGCTGGATGATGAGGCTCTCTTTCCT…
Branchiostoma floridae	GGAAGTCGGTCCAGTAAGACCTTCAAGCCGAAGAAGCACATCCCAGAAGGAACACATCAGTATGACCTCATGAAACACGCCGAAGCAACGCTCGGCAGCGGGAACCTCAGACTGGCTGTCGTTCTACCTGAAGGAGAGGACCTCAACGAATGGGTCGCTGTCAATTCGGTTGATTTTTTCAACCAGATCAACATGCTGTATGGCACCATCACAGAGTACTGCACGGAGGAGAGATGTCCGGTCATGTCAGCTGGGCCCAAGTATGAGTACCACTGGGCTGACGGTACGACCATCAAGAAGCCAATAAAGTGCTCAGCACCCAAGTACATTGACTACCTCATGACTTGGGTACAGGATCAGCTAGATGATGAAACATTGTTTCCGTCCAAAATTGGTGTG…
Branchiostoma belcheri	ATGAGCTTCCTTTTCGGAAGCCGGTCCAGTAAGACCTTTAAGCCTAAGAAACACATCCCTGAGGGAACACACCAGTATGACCTGATGAAACACGCGGAGGCGACACTCGGCAGCGGGAACCTCAGACTGGCTGTGGTACTGCCGGAGGGAGAGGACCTCAACGAATGGGTCGCTGTAAACACGGTTGATTTCTTCAACCAGATCAACATGCTGTACGGCACCATCACAGAGTACTGTACAGAGGAGAGGTGTCCAGTCATGTCAGCAGGGCCCAAGTACGAGTACCACTGGGCGGATGGTACGACCATCAAGAAACCGATCAAGTGCTCAGCACCCAAGTACATCGACTACCTCATGACTTGGGTACAGGACCAGCTAGATGATGAAACATTGTTTCCC…

## Sheet: Warts
Warts
Species from Drosophila melanogaster to Homo sapiens
Species	Sequences
Homo sapiens1	ATGAAGAGGAGTGAAAAGCCAGAAGGATATAGACAAATGAGGCCTAAGACCTTTCCTGCCAGTAACTATACTGTCAGTAGCCGGCAAATGTTACAAGAAATTCGGGAATCCCTTAGGAATTTATCTAAACCATCTGATGCTGCTAAGGCTGAGCATAACATGAGTAAAATGTCAACCGAAGATCCTCGACAAGTCAGAAATCCACCCAAATTTGGGACGCATCATAAAGCCTTGCAGGAAATTCGAAACTCTCTGCTTCCATTTGCAAATGAAACAAATTCTTCTCGGAGTACTTCAGAAGTTAATCCACAAATGCTTCAAGACTTGCAAGCTGCTGGATTTGATGAGGATATGGTTATACAAGCTCTTCAGAAAACTAACAACAGAAGTATAGAAGCA…
Homo sapiens2	ATGAGGCCAAAGACTTTTCCTGCCACGACTTATTCTGGAAATAGCCGGCAGCGACTGCAAGAGATTCGTGAGGGGTTAAAACAGCCATCCAAGTCTTCGGTTCAGGGGCTACCCGCAGGACCAAACAGTGACACTTCCCTGGATGCCAAAGTCCTGGGGAGCAAAGATGCCACCAGGCAGCAGCAGCAGATGAGAGCCACCCCAAAGTTCGGACCTTATCAGAAAGCCTTGAGGGAAATCAGATATTCCTTGTTGCCTTTTGCTAATGAATCGGGCACCTCTGCAGCTGCAGAAGTGAACCGGCAAATGCTGCAGGAACTGGTGAACGCAGGATGCGACCAGGAGATGGCTGGCCGAGCTCTCAAGCAGACTGGCAGCAGGAGCATCGAGGCCGCCCTG…
Mus musculus1	ATGAAGAGGGGTGAAAAGCCAGAAGGGTACAGACAGATGAGGCCTAAGACCTTTCCTGCCAGCAACTACCCTGGCAGCAGCCGACAGATGCTGCAGGAGATCCGAGAATCCCTGAGGAATTTATCAAAACCATCTGATGCTTCGAAGGCCGAGCATAACCTGAATAAGATGTCGACTGAAGATCCCAGGCAGGTGAGAAATCCACCCAAATTTGGCACACATCATAAAGCCTTGCAAGAAATTCGAAACTCTCTACTACCATTTGCAAATGAAACAAGTTCTTCCCGGAGCCCTTCAGAAGTTAATCCACAGATGTTTCAGGATTTGCAGGCTGCTGGCTTTGATGAGGACATGGTTATTCAAGCTCTTCAGAAAACCAATAACAGAAGCATAGAAGCC…
Mus musculus2	ATGAGGCCAAAGACTTTTCCTGCCACAACTTACTCTGGAAATAGCCGGCAGCGATTGCAAGAGATTCGAGAGGGGCTGAAGCAGCCATCCAAGGCTTCCACCCAGGGGCTGCTGGTGGGACCAAACAGTGACACTTCCCTGGATGCCAAAGTCCTGGGGAGCAAAGATGCCTCCAGGCAGCAGCAAATGAGAGCCACCCCGAAGTTTGGACCTTATCAAAAAGCTCTCAGGGAAATCCGATATTCCCTCCTGCCTTTTGCCAACGAGTCAGGCACTTCGGCAGCTGCAGAGGTGAACCGGCAGATGCTTCAGGAGTTGGTGAATGCGGGATGTGACCAGGAGATGGCTGGCAGAGCGCTCAAGCAGACGGGCAGTAGGAGTATCGAAGCTGCCTTGGAG…
Gallus gallus1	ATGAAGAGAAGTGAGAAGCCAGAAGGTTATAGACAAATGAGGCCTAAGACTTTTCCTGCCAGTAACTATACTGGCAGCAGCCAGCAGATGTTACAGGAAATACGAGAGAGCCTCAGGAATTTACCAAAACCCTCAGATGCTGCTAAAGCTGATCTCAGCATGGGGAAGATGTCATCTGAAGATCCTCGACAAGGTCGAAATCCCCCCAAATTTGTAACATATCATAAAGTTTTGCAGGAGATAAGAAACTCGCTGCTGCCCTTTGCAAATGAAGCTACTTCAGCTGTCAAAGGAACGTCAGAAGTTAATCGACAAATGCTGCAAGACTTACAAGCTGCTGGCTTTGATGAGGATATGGTTATACAAGCCCTTAGACAAACTAACAACCGTAGCATAGAA…
Gallus gallus2	ATGAGGCCAAAGACTTTTCCTGCTACGACATATTCTGGAAACAGCAGACAGAGGTTACAAGAGATTCGAGAAGGTTTAAAGCAGCCATCCAAGTCTTCAGGTCAAGGACTGCCTATTGGACCAGGCAGTGAAACTTCTCTGGACCCTAAGATTTTAGTAGGGAAGGATGCTGCAAGGCAGCAGCAGATGAGACAAACGGCAAAGTTTGGACCTTATCAGAAAGCTCTGCGAGAAATTAGGTATTCTTTGCTACCTTTTGCTAATGAGTCAAGCAATACAGCAGCTGTTGAAGTGAATAGGCAGATGCTCCAGGAGCTGGTGAATGCAGGTTGTGATCAGGAGATGGCTGTGCGGGCACTGAAGCAGACAGGTAGCAGAAGTATTGAAGCAGCTCTGGAA…
Alligator sinensis1	ATGAAGAGAAGCGAGAAGCCAGAAGGGTATAGACAAATGAGGCCTAAGACTTTTCCTGCCAGTAACTACACTGGCAGCAGCCGGCAAATGTTACAAGAAATACGAGAGAGCCTTAGGAATTTGCCTAAGCCCTCAGATGCTGCCAAGGCTGAACACAATATGGGTAAAATGTCAACTGAAGATCCCAGACAAGGCCGAAATCCCCCTAAATTTGTAATGTATCATAAAGCATTGCAGGAAATTCGAAACTCCCTTCTGCCTTTTGCAAATGAAACCAACTCTTCAGCCAAAGGAACTTCTGATGTCAATCGACAGATGCTTCAAGACCTACAAGCTGCTGGTTTTGATGAGGATATGGTTGTACAAGCTCTTAGGCAAACTAACAGCCGTAGCATAGAA…
Alligator sinensis2	ATGAGGCCAAAGACTTTTCCTGCTACAACTTATTCTGGAAACAGCAGACAAAGGTTACAAGAGATTCGGGAAGGTTTAAAGCAGCCTTCTAAATCTTCAGGTCAGGTGTTACCTGTTGGACCAGGCAGTGAAACTTCTCTGGACCCTAAAATTTTAGTACGGAAAGATGCTGCCAGGCAGCAGCAAATGAGACAAACAGCCAAGTTCGGACCTTATCAAAAAGCACTGCGAGAAATCAGATATTCCTTATTGCCTTTTGCTAATGAGTCGGGCACCTCAGCAACTATAGAAGTAAATAGGCAGATGTTACAGGAATTGGTGAATGCAGGCTGTGATCAGGAGATGGCTGTAAGAGCACTGAAGCAGACAGGCAGCAGGAGCATTGAAGCAGCTCTGGAA…
Pseudonaja textilis1	ATGAAGAGAAGCGAGAAACCAGAGGGATATAGACAAATGAGGCCTAAAACATTTCCTGCCAGTAATTATACTAGCAGCAGCCGGCAGATGTTACAAGAAATACGAGAGAGCCTTAGAAATTTGCCGAAGCCTTCGGATGCTGCAAAAGTTGAACAAAATATGGGTAAAATTCCAACTGAAGATCCCAGACAAGGTCGAAATCCCCCCAAGTTTGTTACCTACCATAAAGCTTTGCAAGAAATTAGAAATTCTCTACTTCCTTTTGCAAATGAAACAAGTTCAACCAGAGGAACCTCAGAAGTTAATCGTCAGATGTTGCAAGATCTGCAAGCTGCTGGATTTGATGAGGATATGGTTGTGCAAGCTTTAAGACAAACCAATAGCCGCAGCATAGAAGCA…
Pseudonaja textilis2	ATGAGGCCAAAGACTTTCCCTGCTACTACTTACTCTGGGAACAGCAGACAAAGATTACAGGAAATCCGGGAAGGTCTGAAACAGCCTACCAAATCCTCTAGTCAGGGATTACCCATTGGACCAAGCAGTGAAAGTTCTCTGGACTCTAAAATTCTAGTAGGAAAGGATGCTGCTAGACAGCAGCAAATCCGACCGGCTGCCAAATTTGGAAATTACCAGAAAGCACTACGAGAAATCAGATATTCTCTATTGCCCTTTGCTAATGAGTTGGGCACTACCTCTGCAGTTGTTGAAGTCAATAGACAAATGTTGCAGGAACTGGTGAATGCAGGATGTGACCAGGAAATGGCTATTAGAGCTCTCAAACAGACTGGGAGTAGAAGCATTGAAGCAGCTTTG…
Xenopus laevis1	TGGATAACATTGAAGAGATCATATAATTCCAGTCAAGGCAGTCAAAGGCCTTTTCAGCATCAAGACTCAGTGAGTTTGCAATTGATCCTCAGCATTCAGGTGTCTGCTCTACATATGTTGTCTACTGATACTTGGGCATGGATGGCCCAAGATTCCACTATCCCTCTGGTGGAAAGAAATGGCCAGGAGGAATATGGTTTTTATCGTGAGATTCTTGAGGCAGTCAGGGCCCACGTTCCTGGGTCTGGGTTTAGGAAGGATTCCTGGTGTAACAGGAAAACTATACCCCCCAAACAATTTATATTTTTCAATAAGGATATGGTTATTCGAGCTCTTCAACAAACTAATAGCCGCAGCATTGAAGAAGCCATAGAATATATCAGCAGGATGAACTACCCT…
Xenopus laevis2	CCTATCTGCAAGAAAAGAAATTCCTTCTCCCGAGTCCTTCCCAAGATTTTCCCTTTAACAATTTACACAAAATCTAACAGGAAAGTTTTGCTAATGTTAAGTTGGAGTGATATCACCCCCTCCCTTCCCCCCCCCAGCAGCCAAACAAAAGAACAATGGAAAAGAATAAAACAGGAGGGCAATAGGGATCATTTGCCAATCCCATGGAAGGGGCCAGAGCACAAAAATCTAAAGATCTTCATGTTGGCCATTCAACCATCTGCCTGGTTACTGGGGTGTATGAGAGTGACGAGAAGTCATTTCAGACAGCAGAAATACCACAACATGCGAGAAGAACCCCTTAAATCAGAGATGGCCGTACGTGCTCTGAAGCAGACTGGGAGCAGGGGCATTGAAGCT…
Xenopus tropicalis1	ATGAAGAGAGGGGAAAAGCCCGAGGGTTACAGACAGATGAGGCCCAAAACATTTCCAGCCAGCAACTACACTGGCAGCAGCAGACAAATGCTGCTAGAAATTCGCGAGAGCCTCCGTCACCTGCCAAAACCATCTGATGTAGCCAAGAACGAGCAGCTGTCGGCCAAAGCAGAGGATTCCAGGCAAGGGCGCAGTACCACCAAATTCGGTACCTATCATAAGGCACTAGCTGAAATTCGGAATTCTCTTCTACCATTTGCCAATGTGTCAGGCTCATCTCCAAGAGGAAATTCAGAGATCAACAGGCAGATGTTTCATGACCTGCAGCAAGCAGGTTTTGATGAGGATATGGTTATCAGAGCACTTCAGCAAACTAATAGCCGCAGCATTGAAGCAGCC…
Xenopus tropicalis2	ATGAGGCCAAAGACTTTTCCTGCCACAACGTATTCTGGCAACAGCAGGCAGAGACTGCAGGAAATACGCGAGGGATTAAAACAGCCCTCGAAACCTCCAACCCAGGGACTGCTTGTTGGGCCAGCCCAAGAAACCCTGCTGGATCCTAAAGTTCTGCAGAGCAAAGATGGTGCCAGGCAGCAGCAGCAACAGCTTCGCCAGCCGGCAAAGTTTGCACCTTATCAAAAGGCTTTGCGAGAAATCAGGTACTCCCTGCTGCCCTTTGCCAACGAATCGGGGAATGCGGCAGCTGTGGAAGTGAACAGGCAGATGCTACAAGAGCTGGTGAATGTGGGTTGTGACCAGGAAATGGCAGTACGCGCTCTGAAGCAGACTGGGAGCAGGAGCATTGAAGCTGCT…
Danio rerio 1	ATGAGGAGGGCCGAGAAACCCGAGGGATACAGACAAATGCGACCCAAGACGTTCCCTGCCAGCAACAACAGCGGCAACAGTCAGCAAATGCTGCAGGAGATCCGAGAGAGCCTGCGAAACCTCTCCCCGTCCTCCAATGCGTCCAAGCCGGAGCAGAGCTCAGGGAAGGGCCCGCCGGATGAGTCCCGACAGCAGGGGCGCAGCACCAACCCCAGAAACTCCCACCACCACAGAGCCCTGCAGGAGATCCGCAAATCCCTGCAACCGTTCGCCCACGACAGCTCCTCCAGCGGAGACAACAGCTCCGCAGACAGCAGCAAACACACACTCCAGACGCAGGAGCCCGGCTTTGATGAGGAGCTGATGGTCAACAGGATAAACTTCCAGGAGGCTGTGAGG…
Danio rerio 2	ATGAGGCCGAAGACGTTCCCTGCCACTCCATATGTGGGCAACACACGCCAGCGCCTGCAGGACATCAAGGAGGGTCTGAAACAGCCAGCGAAGCTGGTGAGTCAGGCGCTTCATGGAGGCAGCTCTCGAGGAGAGGGTGGTCGAGGTGGAGACTCAAAGGGCAAAGACCAGGCTGCCAGACAACAGCAGCTCCGGCCGCCCCAGAAGTTTAACAACTACCAGAGTGCCCTCCGAGAGATCCGCAAGTCTCTGAGGCCCTATGCCAATGATTCAGGTCCAGGATCCAGCTCCGGGCATCCCGGTGAGGTCAGCAGACAGATGCTACAGGATCTGGTCAATGCCGGTTGCGATCAGGAAATGGCAGTGCGTGCCCTGAAACAGACTGGTAGCCGTAACATC…
Nothobranchius furzeri1	ATGAGGAGGGCCGAGAAACCCGAGGGATACAGACAAATGCGACCCAAGACGTTCCCTGCCAGCAACAACAGCGGCAACAGTCAGCAAATGCTGCAGGAGATCCGAGAGAGCCTGCGAAACCTCTCCCCGTCCTCCAATGCGTCCAAGCCGGAGCAGAGCTCAGGGAAGGGCCCGCCGGATGAGTCCCGACAGCAGGGGCGCAGCACCAACCCCAGAAACTCCCACCACCACAGAGCCCTGCAGGAGATCCGCAAATCCCTGCAACCGTTCGCCCACGACAGCTCCTCCAGCGGAGACAACAGCTCCGCAGACAGCAGCAAACACACACTCCAGACGCAGGAGCCCGGCTTTGATGAGGAGCTGATGGTCAACAGGATAAACTTCCAGGAGGCTGTGAGG…
Nothobranchius furzeri2	ATGAGGCCGAAGACGTTCCCTGCCACTCCATATGTGGGCAACACACGCCAGCGCCTGCAGGACATCAAGGAGGGTCTGAAACAGCCAGCGAAGCTGGTGAGTCAGGCGCTTCATGGAGGCAGCTCTCGAGGAGAGGGTGGTCGAGGTGGAGACTCAAAGGGCAAAGACCAGGCTGCCAGACAACAGCAGCTCCGGCCGCCCCAGAAGTTTAACAACTACCAGAGTGCCCTCCGAGAGATCCGCAAGTCTCTGAGGCCCTATGCCAATGATTCAGGTCCAGGATCCAGCTCCGGGCATCCCGGTGAGGTCAGCAGACAGATGCTACAGGATCTGGTCAATGCCGGTTGCGATCAGGAAATGGCAGTGCGTGCCCTGAAACAGACTGGTAGCCGTAACATC…
Callorhinchus milii1	ATGAAGAGAGGGGAGAAACCTGAGCGACATAGACAAATGAGGCCTAAAACATTCCCTGCCAGCAACTTCTCTGGTAGCAGCCGGCATATGTTGCAGGAAATTCGTGAGAGTCTCAGACACTTGCCCAAACCATCAGGAGAGGCTGGAAACACGGACCAAAATGTACTAAAAACAGCAGCAGAAGACTCCAGGCAACAAGGACGGAATGCTACCAAATTTGCAACTCACCAAAAAGCGCTTCAGGAGATCCGGAATTCCTTATTACCGTTTGCAAATGAATATAGTTCGTCAGCTCGAGGAGCAGCAGATGTAAACAAGCAGATGCTGCAGGACTTAACTGCTGCAGGATTTGATGAGGACATGGTGGTTCGAGCCTTGAAGCAGACCAACAGTCGCAGT…
Callorhinchus milii2	ATGAGGCCAAAGACATTTCCAGCCACTTCCTACGCCGGAAACAGCCGTCAGAGACTGCAGGAAATCCGGGAGGGGTTAAAGCAGCCCCATAAACATTCAGGACAAGCTTTAAGTATTGGTCCTAATAATGAAACTCAGCTTGATCCGAAAGCCACAATTGGAAAGGATGGTACCAGGCAACAGCAGATGCGACCAGTTCCAAAATTTGGGCCTTATCAGAAAGCTCTGCGAGAAATCAGAAACTCCCTTATGCCATTTGCCAATGAGTCTGGGTCATCCGTCAGTGCTGAAGTAAACAGACAGATGTTTCAAGAATTGGTGAATGCCGGATGTGATCAGGAGATGGCTATCCGAGCTCTGAAGCAAACTGGTAGCAGAAGCATTGAAGCAGCTTTGGAC…
Rhincodon typus1	ATGAGCCAAGATTGGTTGGTTTTTGCCGACAACTTCATGAAGAGAGGAGAGAAGCCTGATGGACATAGACAAATGAGGCCAAAAACATTCCCTGCCAGCAACTTTTCTGGGAGTAGCCGCCAGATGTTGCAGGAAATCAGAGAAAGTCTCAGGCATTTACCCAAACCATCAGGGGATGCTGGGAGCATTGATCAAAGTATGATGAAATTGGGTGCAGAAGATTCAAGACAACAAGGCCGGAATGCTCTTAAATTTGTAACTTAYCAAAAAGCCCTGCAGGAGATCCGGAACTCCCTGTTGCCATTTTCAAATGAATACAGTTCTTCAGTTCGTGGTTCCACAGATGTAAACAAACAGATGTTACAGGATTTAGTAAATGCAGGGTTTGATGAGGACATG…
Rhincodon typus2	ATGAGGCCAAAGACCTTTCCAGCCACTTCATATACTGGAAACAGCCGTCAGAGACTGCAGGAAATTCGGGAGGGGTTGAAACAACCTCATAAACCTTCAGGCCAGGCTTTAAATGTTGGCTCCAACAATGAAACCCCGCTAGACCTGAAAGCCATAGTTGCAAAGGATGCTACCAGACAACAACAAATGCGACCTGTCCCAAAATTTGGGCCTCATCAGAAAGCTCTCCGAGAAATCAGAAACTCTCTGATGCCATTCGCAAATGAGTCTGGTTCATCTGCCAGTGTTGAAGTAAACAGACAAATGCTACAAGAGTTGGTGAATGCTGGATGTGATCAGGAAATGGCAATCCGAGCACTGAAGCAGACTGGCAGCAGAAACATAGAAGCTGCTCTAGAC…
Branchiostoma belcheri	ATGTCCAAGGTTGGTCTCTCCGAAGAAGCACAATCACAAATGCGAAAGATGCTGTGTCAGAAGGAATCCAACTACATCAGACTGAAACGTGCCAAGTTGGACAAGTCCATGTTTGTGAAAATCAAGACTCTGGGCGTGGGTGCATTTGGAGAGGTTGCACTAGCAAGGAAAGTAGATACTCAGACACTGCACGCAATGAAGACCCTCCGGAAGTCGGACGTTTTGAAACGCAATCAAGTAGCACACGTGAAGGCAGAGAGAGACATTCTATCAGAAGCGGACAATGAGTGGGTGGTGAGGTTGTACTATTCCTTCCAGGACGACGAGAATCTGTACTTTGTAATGGACTACATCCCTGGAGGGGACCTTATGAGCCTTCTCATCAAGAAAGGCATCTTT…
Branchiostoma floridae	ATGTCAAAGGTCGGTCTCTCCGAAGAAGCACAATCACAGATGCGAAAGATGCTGTGTCAGAAGGAATCCAACTACATCAGACTGAAACGTGCCAAGTTGGATAAGTCAATGTTTGTAAAGATCAAAACCCTTGGCGTGGGCGCGTTCGGAGAGGTCGCCCTTGCGAGGAAAGTAGATACTCAGACGCTGCACGCAATGAAGACCCTCCGGAAGTCGGACGTTTTAAAACGCAATCAAGTTGCACACGTGAAGGCTGAGAGAGACATTCTATCCGAGGCAGACAACGAATGGGTGGTGAGGTTGTACTACTCTTTCCAGGATGATGAGAATCTGTACTTTGTTATGGACTACATCCCTGGAGGAGACCTTATGAGCCTTCTCATCAAGAAAGGCATCTTT…
Acanthaster planci	ATGCAGAAGGGGACCCGGCCCCGGAACCTTGTCACCAACCAGCGGCAGATGCTTCTGGAGATCAAGGAGTCACTCCAGCACCTGCACGTGAACCAGGATGCGACGGGGGCCGGTGGCTCAGGGTCGGGGGAGGTGCTGCGGCGGGCAGATGCCGGCCGCAAGCGGTTCGGGGAGCACCAGAAGAAGCTGGAGGTGATCCGCAACAGCCTGGGCCTGCCCAACGGTATGGGCGATCCCCTGGCCACTGCGGGACAGGCCGCCACTGCCAGCCAGGCAGCCTCAGCAGCCACGGCGACGACGACGACTATCAATAGGCAGATGCTGCAGCAGCTGGTCAGCATGGGTTATGAAGAGGAGGTGGCAAGTAAGGCGCTGAAGATGTGCCAAAATCGGAGCATC…
Strongylocentrotus purpuratus	ATGCAGAAAGGGGCGGCCAACTCCAGGCCGCAGATCTTCGTAGGGAACCACAGAAAAATGCTGCGTGACATCTCCGATAGCCTGCACCACCTCCGGGTTAACCAGCCGAGTGACTCGAGCGGGAGTGGGGCGCAATTATCGCAAAATGGCAACCATGCCAATGGGAGCAACTCAGGAGGGGGAGGGGAGGGGGTACGACTACAGACTGGTGGGGACAAGAGTAGTAGGAGGGCAGGATATAAAGAGAAACTGGACATTATCAGGAACAGTCTCCCAGAGCCTGGATTGAAGATGCAGCAGTATCATCATCAGCAGCCTTCGCCTATCCCCTATGATGAGGAAAGCGGAGCGAAAGTCTCCCAGATCTCCAGGCTGTACCAGCAGCAGCAGCCTAAGGGT…
Pomacea canaliculata	ATGAATCGCAGAGATCCAGACCATATGATACGCAAAGATCCTGATCGAGGGGGTGGTAGGCGTCCATTGCTGGCCACTTTTGTCGGCAACAATCGACAGATGCTGAATGAGATTCGGGATAACCTCAGCCATCTGCGGAGGAATGTTTTGGAGGGAGATGGGGAAGGAACAGGAGGGGGTGGGGTGCAGCCACTTAAAGGTGACCTGTCTCAGAGCACCCCTAATCTAGCAGACAAAGCAGCGGTTGCAGTTCCTTCTGGGCCCAAGAAAGGCTTGGAATACCACCATAAAACTCTTGCGGAGATTCGGGACTCCCTTCGACCATTCCAGACGGTCAACCGAGGGCAATCTGGAAACGAGAGTGAAACAAGCCGCCAAAAGATTCAGCAGATAATGGCG…
Pinctada martensii	CAATGGGGGATCACTGAAGCATGGGGGATACACCTGCCCGACTGGACGGTAGACCACGCGCTCCTCAGATTGTCTGTACAGTCTGGCCAGAGATTGTCAGGTAACTATACATTCAATAGATTTACTACGACACAGGCAAAAAAAATGATAATCATTTGGGATTACAATACCCCGAAATATCTACGACCTACCCCGAAGAGAAAACCACAGACGGAAACTCTTCTACCCCCTATAAAAAAAAAAATTGGGGAAATTCACGTCATAAATGTATCAATCAGCCAAAATTACCTCATCACAATAGAATTTCTTAACAGACGTGAACATTTTTACATTTCAGGGTATTCTTTATCGAAACCCGTCAAAAGAAAACCTAGTTTTGAGGCTAAATATGGCCAGAGT…
Octopus bimaculoides	ATGAAACGTACACACGAGCGCCGCCCACTTCTCTTGACTTTTTCCGATCATCACCGCAAAATGTTGCAGGAGATCCGTGATAATTTGAGTCACTTACAGAAGAACAATCTTAGCAACGACATCTCGCTGGACTTGTACGAGAAGGGCGTCGGCAGTGGCGTTGGCGGCAGTGGCGGTGATGGTGGTGGTAGCAGCAGTGGTGGTGGTGGTGGTGTCGGCGTTGTGATCAGCAGTGGGAATGGCGGTGGAGGTGGTTTTGGCATTGTCAGTAGCAACGGCATTGTTGTCAAGAGCAGCAGCAGCAACAACAACAACGTCAATGGCGGTGGCGGTGTTGGCGGAACCAATTACTTCGTCAACAGCAGCAATGCCATTGTCACCTGCAGCAGCACAGTGTGC…
Helobdella robusta	GCTGTTCCAATATTATATATACACGATGATGATGATGATGATGATGATGATGATGATGATAGTGCGTATTCCACAAAAAATTCTACACTCTATACTTTAAGTACTTATCAGACGTCGTCAACACATCTATCCATCCATTCATTCATCTGTCCATCAATTCATTCATCCATTCATTCATCTATTCATCCTTTCATCTATCCATCTTTGCAGATGTCACTCAGGTTCAATCCTCACTCCAAGAAACTTTATTTAGAATTGTATATCTCTGCAGTTTTGAGAATAATAAGAACGAGAGAGAGAGAGAGAGAGAGAGAGGAAAGAGAGAGAGAGAGAGAAGTACAGCTGGTCGACTACACCAAGGAGTTGGTTACAAGGATGTCATCCAGGGAGTTTCGTGAA…
Capitella teleta	ACAGGCCAACCCCTTCACAAAAGATACAATAAATTATACCTTTCTGTGATAAAAAAAAACAAAACAAAAAAACAACAACAACAACAAACAACAACAAACAAACAAACAAACAAACAACAAACAAACAAACAAACAAAACTTGTACAATACAGTAAGCATAAATATAAATGCACAGTTCAAACACTCCTCATTCAAAATTCCGCTGCATGTAGTGGAATAAATATTATATATAGTTTTGTTGTTGTTGTTGTTGTTGTTGTTTTTTTTTTGAAGGACGACGTTATGATGATAATCAGTTTACCTTGCAATCGTGTTGGTCAACCATACTTTGAAAGTCGATCCGAAAATAGTTCCCATTTCTCAATTTGTGGATTGCTGCGCGATTTTTTAATGAGTCGT…
Daphnia pulex	GAGTTGATCAGTGAGGACGGGTCCATTTTGACCCGCCAGCCCCTTAGCCCAATAATAATAACGATAATAATAATCAAAAATAGAAGAAGAAGAAGTAAAGTAATGGCTTTTATACGACACGATACGAGTCGGTTTTTTAACGACGTCCGTAGTCCAAGTGACCGAGAAAAGGAGCAGGTTTTCCCTCCGCCGAGAAGCGCATCTTCGAGGTGGCCAATTCCACCCGCCATCCTTTCCTCGTCAATCTTTTCTCCTGTTTCCAGACCGATGATTCTTGTCACCTTGGCAGAGATCGATGGAGGATGCTTCCCACCACCTTTTTCCTTTTTGTATTTTTACAGATTTTTAAGAAAGAAAAACATCAAAAAAGATTGGACAAAACACAATCAAGTAAGATCA…
Drosophila melanogaster	ATGCATCCAGCGGGCGAAAAAAGGGGCGGTCGCCCCAATGATAAATACACGGCGGAAGCCCTCGAGAGCATCAAGCAGGACCTAACCCGATTTGAAGTACAAAATAACCATAGGAATAATCAGAATTACACACCTCTGCGATACACGGCGACCAACGGACGCAACGATGCACTTACTCCTGACTATCACCACGCCAAGCAGCCGATGGAGCCGCCACCCTCCGCCTCTCCTGCTCCGGACGTGGTCATACCGCCGCCGCCCGCCATTGTAGGTCAGCCCGGAGCCGGCTCCATATCCGTATCCGGTGTGGGCGTTGGAGTGGTGGGTGTGGCGAACGGACGTGTGCCAAAGATGATGACGGCCCTAATGCCAAACAAACTGATCCGGAAGCCGAGCATC…
Species from Tetrahymena thermophila to Drosophila melanogaster
Species	Sequences
Drosophila melanogaster	ATGCATCCAGCGGGCGAAAAAAGGGGCGGTCGCCCCAATGATAAATACACGGCGGAAGCCCTCGAGAGCATCAAGCAGGACCTAACCCGATTTGAAGTACAAAATAACCATAGGAATAATCAGAATTACACACCTCTGCGATACACGGCGACCAACGGACGCAACGATGCACTTACTCCTGACTATCACCACGCCAAGCAGCCGATGGAGCCGCCACCCTCCGCCTCTCCTGCTCCGGACGTGGTCATACCGCCGCCGCCCGCCATTGTAGGTCAGCCCGGAGCCGGCTCCATATCCGTATCCGGTGTGGGCGTTGGAGTGGTGGGTGTGGCGAACGGACGTGTGCCAAAGATGATGACGGCCCTAATGCCAAACAAACTGATCCGGAAGCCGAGCATC…
Schmidtea mediterranea	TTAAGTAACAATTTCAATTTATGTAATAGTGTTTTAGAAGCAAGTAAAAATAATATAAGTTATTTTCAAATTTCTTCATCTTTACTAATAAATAATTTATCCTCTTTGGGAATATCGTATAGTTATAGGACGAATTCAACTCCTCAATACTTTTTTTCTAAAATTCAAACATGCTTTTCAAAAAATAATGTACCATTTCCCATAAAACGGGAAGGACTTGTATTCGAAATAGGGATTTTATTAATTAACCATGGTGTAAGTGGAATTCGTTTAATGATTTTAATAACTGTTCTACTAAAATTTCTAAATATTATTGTAAAAGTTAAAATTAAAACTGTTATTTCAATGAATCATTTTATCGTCTTATTTATTTTAAGAATTTCAGCGCCTAACAATTTA…
Caenorhabditis elegans	ATGCGACCTGCTGCCCCTGGTACTACTCCAAATGGTGCATCTTCTGATATCAGACATCAACGTGGAGTTGCTCCGATCCCATTTGGCTCTACTAATTCAGCGATAGATGCCCATCACAATTCAGAAATCCGCGTGGGGCGTCATCGTGCAAAACTCGACGAAATTCGCGAATCGCTGAAAGCTTACGAACATGAAGCCGGTTTATTATCAAGTCACGTGGCTCTTGGATCACTTGCAACACCGTCAAGTTCTTCCGTCAGCCATTCTGACATCACCAATGACAATGCGGAAGTGATGAATTTTTCGTCTTCTTCTTCAAATGCAGCAGCGACGACGACGACAGTCTCGAGCGCTGCTGTATCAAATTCGAATTCTTTTAGAACAGAAGGTGGTGGTCAC…
Nematostella vectensis	ATGCGTAAAGTTGGATTATCAGAGGAAGCACAGTCACAGATGAGACAACTACTAAAACAGAAGGAAACCAATTACATTCGCTTGAAGAGAACTAAAATGGATATATCAATGTTTGAGAAAATCAGAACTATTGGTATTGGAGCATTTGGCGAGGTGTGGCTTGTGCGTAAGACTGATACTAGTATGTTGTATGCGATGAAGATTCTACGAAAGTCTGAAGTGTTCCGTAGGAACCAGGCTGCCCATGTGAAGGCAGAGAGGGACATTCTTGCTGAGGCAGATAATGAATGGGTTGTTAAACTCTACTACTCCTTTCAGGATCAAGAAAACCTTTACTTTGTTATGGACTATGTTCCAGGTGGTGATCTCATGAGTTTGCTGATAAAATTTGGGATCTTT…
Amphimedon queenslandica	ATGAGTAGCAGAGAGTCTAAGGACAGAAAAGTGAGGAAACCAGCCGTCGGCTCTTCCTCCCAGAGCAGCACTGCTGGTAACGAGCAGGTTCTACAAGGCATACGAGTCAACCTCGCCGCCTCTAGGAAATCCGTCACCCCTTCTCCAGTCAGAGAGACAGCTACCCCCAGTCCAGTGACGCTAGTCGAGTCTTCTTCTCCTGGAAGCAGTAGAGTGAAGTCTCGGCCTTCGCCTGTGGAGAGCGAGAGACAGAGGCACCGTCACGGTGAACAGATGGCTCGAATAAGGGATAACTTGAAGCCTCACCACAAATCCGACCCTGGCTTTAACTATCCGCCCGATGCTGTGGACCAGGACATGCTACACGAACTCATCATGAAAGGCTACGATCAGAACTCC…
Salpingoeca rosetta	ATGCAGGCCTCGGAGGCTGGGCAACGGCACACGCCCTCGCTGTCATTAATCAACACACACTCGGATCTCCCGCCGCCCTCGCCACGCTCCATCAAGAAGCGCATTGACCGTCTCTACAGAGTCGGCATCGATAAGTCCATTGCCAGCCAGGTGGTGGAACAGGCGCCGCAGTGCACATTCGAGACGCATCTTGAGCAAGGCATCGTGGCCATGACGCAAGCCATGAAGACCATCCCCCAGATCCGCCGCCCCTCGTTTGCCCTGCGCAGCAAGCAGCGCAAGCGCGACATGCAGGTCATGGAGGCCGTGATGCAGCGCATGCAGCAGAAGCTGGACCACGTCACCACATATCCGCTGCCGCGCGTGCAGCCCATGCCGCTGCCAACCGACCGCACGGCG…
Monosiga brevicollis	TTTTCCGAGGAAACGATTGAAAAGGCCAGCGCGTGCAAGTACCACTTGCGCCAGCACTATCGCCACATGCATCGTGTGCGCGTGGACCGCGTTCGCCGACGTCAAGATCTGGAAGAGGAAATGAACCAGTACCAGCTTCTGGATCGGGAAAAGGCCCAAGTGCGGGCTGGCCTCATGCGCTTGGAGACCAATCACCTGCGGCGTCAGCGCCAACCCATCACCCTCAACATGTTTCACGTGCTTCGCGCCATCGGCCAAGGGGCCTTTGGTACCGTCTCACTGGCCAAGTGCACCGAGGACAATCAGGTGTACGCGCTGAAGCAAATGTCCAAGCAAGACATTATCGACCGCCGTCAGGTTTCGCACGTTCGCGCTGAGCGCGATGTCCTGGCCCAGGCC…
Capsapsora owczarzaki	GCCGTCGCTTCACCCATGTACGCAACCCCGGCGCCGCCCTACTCTCAGCACCATCAGCAGCAGCAGCAACAACAACAACAACAACAACAGCAGCAGCAACAACAACAACAACAGCATCATCAGCAGCAGTCGCCGTCTCCACCATCCATGTCGTTTGCACAGACACAGGCACATCCGCTATCGCTGCCACAGTCCGTGACCCCGCAGCGCGCTGGTGCACCACTTTCTCCACGGTCGTTTACCCCATCCGTAGCCGACCACGCCGCGCCAATGCCACACCAAGGCGGTGTGCATTATTCTTCTGCACTCTATGGCAGCGTTTCGACGTCGTCCCCGCTTTACCAGCATGTCTCCCCAATACATGGCATGAGATTTGATGCCGCCGGAGCCACGGTCAAC…
Corallochytrium Limacisporum	CGAGGGGTTAGAGTGACGCGGCATGGCCCAAATCACTGGGCCATGCTTAGTCAGCAACAGAGAGCGTTTTCAAGATCTGGGTTGCTCTGGATAGAGACCAAGAACGGTTCAAGAAGCAGCAGCAGCTCAGATGACCGTCCGTGGAGCAGCGATGACGAAACAGATGCAGACTTTGTACACACACAGCCCAGCCGGGAGCGTGGGATGTTCCAGCTGCCGGGCTTAGCGATTGATGGTTCATCAGCGGGTTCCACATCGACTATGACTCCACCACACTTCGTTCCTGCAGCCAGTGTGAGTGCCACCGCGCAGTCCCTTGCGGCGTACAGCACACCATCCTCGCCACCCCGCGGGCGTCACAGTGCCACCGCTCCGGCCGGGTCGGAGTCCCCCAATGCG…
Saccharomyces cerevisiae	ATGTATAATAGCAGCACCAATCATCATGAGGGTGCACCTACTTCAGGACATGGCTATTATATGTCCCAACAACAAGACCAACAGCATCAACAACAACAACAATACGCCAACGAAATGAATCCGTATCAGCAAATTCCTAGACCGCCTGCTGCAGGATTTAGTAGCAACTACATGAAAGAGCAAGGCTCTCATCAATCGTTACAAGAGCATTTACAACGTGAGACAGGTAACCTTGGCAGCGGTTTTACAGACGTTCCAGCCCTGAATTATCCAGCCACACCACCACCACATAATAATTACGCAGCTTCAAATCAGATGATCAATACCCCACCGCCGTCGATGGGTGGTCTTTATAGACATAATAATAATTCCCAGAGCATGGTTCAGAACGGTAATGGG…
Neurospora crassa	TGGCGAGGAACAGTACTATTCGGCTGCTGGCTTCACTGGTACGGCAAGGGTTGCGATCGCCAACCAGTGGAGATGTCGACACAAGCGCTATCGCCAAAATGGAGAGTGTCGGATGATGCTGCACAACGATACTCGGGAACGGAGTGGGGGGCAGCGGACCTGGCGGCCTCGAACAGGAGCAAGCAAACACCGACAACCCGCCTCCAGCTGGTTGGCCTTCTTGTACCGATGACATCGTCTTCGACAAGTGTTATACAGAGGAGTGATCACTTACACAGTCAGCCATCTCAAGCCATGGTACCTGTCCATTGGCCTGTCCATCCGCCCAATGAAGAATACTCGGCTTCACTCCCAAAACATCCCTCACTGCCATTCATCATACATCCGGCCCAAGCTATC…
Vanrija humicola	GCTGTTAGGCACCAGGGGCTTGGGACCTTGGGAAAGCTTGTATCTGGTGGCCCTGGGACACCGTCCCCAAACCTAGCCATGGCGCTGAGACGAATGCAACGTGGGAGCTCTGCTGCAGAAACGACAACTACACCACCAGCTCCAGCGTCAACAACCAAACCGACCCCGACGGCGAATGACCCAACCGACGATGGGAATGACCACACCACGGCACCAACGACACAGCACAGCACGAGTTTGTCGGCGACCAGCGGCTCGAGCACGAGGCTCAGCCGCCGCGAGTACTGCCGCCTTTCGCTCATCCCTCAGCACGGCCACTGGGAAGGTCTTCCACCCCGGCCGAAGCGCCCTTCTCCCCGAGCATTCTCCAGTGACACCTCCTCCCCGAGCGGCGAAGCG…
Ustilago maydis	GTACCACATCCTTTTGCTTCGTCGAGCTATGTTACCTCGAGACGCGCACCACGGAAGCCTGAGCAGTATGGCGATCAGTCGCAAACCTTTTCTAAAGCGCATCCGCATTCACATCTCAGAAGCACCTCCGAGTTTGGAGCCATGTACCACAGCCACGACTTGGAACACTTTGCGGTCTCGGACGCTCCATCCGCGGAACCAGACGACTTCAGTGCGAGTATCAAACAGCGGCAGAGAAGCCTAAGCGGCACAGCAGAGCCTCTTCCACATACCAATCAGAGCGCTTGGGACGCCATGCTCAGCTCTCCGCCTAGCACTACAGGGCGGCTTTGGGCGCATCCGTCAAGCACAAGCACAAGCGCAAGAACACCACAACACCCCGCCATGTCCCAAGCCGCA…
Spizellomyces punctatus	GTGGCAAGCAGATGCACCAACAAGAGGAAGACGCAAAACAGTAGTTATCATACCTTGTTCCTCTCTCTGCAGAGTGTTCACCAGTTCCAACAGCACGAGCAGTACTCGAATTTTGGTAACCGACCTGGTCCACTTCCAACCATGCCAATGGTCAATGCTTCAGTAGATGCAGGATTGCTTTCCGCGCAGTGTGGAGAATCGGAGCAATTCGTCCGAATTCTCACCTCCTCAAGCGATCTCTCCTTCCCTGCGCCGTTCCCCGCCTCTTCCATACCCGCCCCTTCCTTTCACAACACTCCTCTAGCACACCACCAGCGAGCCCATCAATCACCCCGCGCCTTCACGCAGTCTACACTTGCAAATTTGGATCCACCTGGAACTATTGAGGATATTATGAAG…
Fonticula alba	ATGACTTCGTCATCTGTGCCCAGCTCGGATCTCATCTCCTCCTCGTCGTCCTTCCACACGAGCGACATCTATTCCGACTCCGAGGACAGCGATGATTCCCTCGGGGACATTGTTCTTCCCCCGCCGGAGTTTGCATTCTGCCAGTCGGTCGCCCAGTCGCCGGGTGGCCTGGGCGGGTCTCCGGTCGCCGGATCCCCACGCCAAGCCTCCCCGGGCTCGCCGGTCGCCGGAACTCCCATGGCGGTGGCGACAGGCGTGGCTCCCGCATTGGAGGGGGCCCCGAGCCCCCTCTCGACCACCACCGCGGCCGATGAGGGACCCGTCACCCCTTCCCGTCGGACCCCGCTGAGCCAACCCATCCGAAAGAAGGACATTTCCTCTCCGACGGACTTTTCTCAT…
Fishes
Species	Sequences
Danio rerio 1	ATGAGGAGGGCCGAGAAACCCGAGGGATACAGACAAATGCGACCCAAGACGTTCCCTGCCAGCAACAACAGCGGCAACAGTCAGCAAATGCTGCAGGAGATCCGAGAGAGCCTGCGAAACCTCTCCCCGTCCTCCAATGCGTCCAAGCCGGAGCAGAGCTCAGGGAAGGGCCCGCCGGATGAGTCCCGACAGCAGGGGCGCAGCACCAACCCCAGAAACTCCCACCACCACAGAGCCCTGCAGGAGATCCGCAAATCCCTGCAACCGTTCGCCCACGACAGCTCCTCCAGCGGAGACAACAGCTCCGCAGACAGCAGCAAACACACACTCCAGACGCAGGAGCCCGGCTTTGATGAGGAGCTGATGGTCAACAGGATAAACTTCCAGGAGGCTGTGAGG…
Danio rerio 2	ATGAGGCCGAAGACGTTCCCTGCCACTCCATATGTGGGCAACACACGCCAGCGCCTGCAGGACATCAAGGAGGGTCTGAAACAGCCAGCGAAGCTGGTGAGTCAGGCGCTTCATGGAGGCAGCTCTCGAGGAGAGGGTGGTCGAGGTGGAGACTCAAAGGGCAAAGACCAGGCTGCCAGACAACAGCAGCTCCGGCCGCCCCAGAAGTTTAACAACTACCAGAGTGCCCTCCGAGAGATCCGCAAGTCTCTGAGGCCCTATGCCAATGATTCAGGTCCAGGATCCAGCTCCGGGCATCCCGGTGAGGTCAGCAGACAGATGCTACAGGATCTGGTCAATGCCGGTTGCGATCAGGAAATGGCAGTGCGTGCCCTGAAACAGACTGGTAGCCGTAACATC…
Cyprinus carpio 1	ATGGATGTTTCCTCTCTAGGCCCATCCCAAATTCCACCCACAGTGTTGCGGCGCCAAAGCTGGAAGGGTTCAAAGGAGTCTCTGGCCCCACAGCGACACGGTGCTCTAATGACTGATGGCATGATTTACCGTCCCAGTAGCCCTGGACCTCAAAGCGACCTCTCACGGCCTGCTACCTTTCCTCAAAATCTTGCCGCTGCTGCCAGCGGTCAACGAGTGAATCCTCCCCTCCCACGGCAGGTGCGTAGCATCACTCCTCCTCCCTCCTCATGGGACTCCAATCCCTCAACCAAGCGGTATTCTGGGAACATGGATTACCTGGTGCCTCGGCTCTCTCCTGTGCCTCAGGGCCCCCGACCCGATGGCTATATAAACCCTCCGTCCCAGGCGCAGCGAGGG…
Cyprinus carpio 2	ATGAAGAGGGGCGAGAAACCCGAGGGATACAGACAGATGCGACCCAAGACGTTCCCTGCAAGCAACTACAGTGGCAATAGTCAGCAAATGCTGCAGGAGATCCGAGAGAGCTTGCGGAACCTCTCCCGGTCGTCAGATGCTCCCAAAACGGACGTGAGCATCGGGAAGGGACCGCCGGACGATCCCAGACAACAAGGGCGCAGCAACAACCCCAGGAACCCCCACCACCACAGAGCTCTGCAGGAGATCCGCAGGTCACTCATGCCGTTTGCTAATGAAACTACCTCTAGTGGACACGCTGCAGATATCAACAGACACATGTTTCAAGAGCTGCAGGATGCTGGCTTTGATGAGGAGATGGTGGTTCGCGCTCTGAAGCAGACGAACAGTCATAGCGTG…
Cyprinus carpio 3	GAAAACAATAAACTCAGACAGTGGCGCAGAATTAAAGATCAGAGCTGTTACACAGTGAGGAGGACTGACACATCCCAGAATTCATTAGTCCAGATTAGTGATGATGGACTCCTCTGGGGGCGGAGTTTACAACATCCGGGCTCTTGTGACGCGCATGACAGCCGTTGTAAAACTCAAGACGACAGTAAATACCAAAGAGAAGCAGACGGTCCGTCAACAAATACTTGTATCTGTCAGACACAGCAGAGGAGGTGCTCGCGATTTAAAAGCTCGCAGGGGTCTATACACGATGCCTCGCCAACATTAAATGAAACAACCGCAGACTTGGCAACACTGGTTCAGCAGACGAACAGTCATAGCGTGGAGGCAGCCATAGAGTACATCAGTAGGATGAACTTC…
Cyprinus carpio 4	ATGAGGCCTAAGACCTTCCCTGCCGCCCCATATGTGGGCAACACGCGCCAGCGCCTGCAGGAGATCAAGGAAGGACTGAAACAACCTGCAAAGCTGGTGAGCCAGGCGCTTCATGGAGGGAGCACTCGAGGCGAGGGGGGCAGAGGTGGGGACTCTAAGGGCAAAGACCAAGCTGGAAGGCAACAACAGCTCCGGCAGCCTCAGAAGTTCAACAACTATCAAAATGCCCTGCGAGAGATCCGCAAGTCTCTATTGCCTTTTGCTAATGAATCAGGCCCGGGATCCAGCTCAGGACATCCTGGTGAAGTCAATAGACAGATGCTACAGGATCTCGTCAATGCTGGTTGTGATCAGGAAATGGCAGTCCGTGCCCTAAAACAGACTGGCAGCCGTAACATT…
Salmo salar 1	ATGAAGAGAGGGGAGAAACCCGAAGGATATCGACAGATGCGACCCAAGACTTTCCCCGCCAGCAACTACAGTGGCAACAGCCACCAGATGCTGCAGGAAATTCGGGAGAGTCTCCGTAACCTTTCCCGGCCTTCTGACCTCCCTAAGGTGGACATGGGGGGCGCTGGAAAGGTGATGCCTGAAGATCCCAGGCAGCAAGGGCGCTGCATCAACCCCAAAAACCCCTACCACAAGGCCTTGCAGGAGATTCGCAAGTCCCTGATGCCTTTTGCCAATGAGCCCAGCTCTTCTGGAAGGACTGCAGAGGTTAACAAACAGATGCTGCTGGTGCTGCTCTCTGCTGGTTTTGAGGAGGAAATGGTGATCCGTGCTCTGAAGCAGACCAACAGTCGCAGTGTG…
Salmo salar 2	ATGAAGAGAGGGGAGAAACCCGAAGGATATCGACAGATGCGACCGAAGACTTTCCCTGCTAGCAACTACAGTGTTAACAGCCACCAGATGCTGCAGGAAATTCGGGAGAGTCTCCGGAACATGTCCCGGCCTTCTGACCCACCTAAGGTGGACATGGGGGGTGCTGGAATAGTGGTGCCTGAAGACCCCAGGCAGCAAGGGCGCTGCAGCAACCCCAGAAACCCCTACCACAAAGCCTTGCAGGAGATTCGCAAGTCCCTGATGCCTTATGCCAATGAGCCCAGCTCTTCTGGACGGACTGCAGAGGTTAACAAACAGATGTTGCTGGAGCTGCTGTCTGCTGGCTTTGATGAGGAAATGGTGATCCGTGCTCTGATGCAGACCAACAGTCGCAGCGTG…
Salmo salar 3	ATGAGGCCCAAGACGTTCCCCTCTGCTCCGTACGTGGGCAACACGCGCCAGCGCCTCCAGGAGATCAAGGAGGGGCTGAAGCAGCCAGCCAAGCTGGTGAGTCAGGCCCTCCATGGGGGCAGCTCCTGGGGTGAGGGGGGCCGCGGAACCGAAAGCAAGGGCAAAGACCCCGGGAGTCGCCAGCAGCAGCTCCGGCCCCCTCAGAAGTTCAACAACTACCAGAACGCTTTGAGAGAGATCCGCAAGTCCCTCAAGCCCTACGAGTCTGGCCCCTCCTCTGTCAACCGACAGATGCTGCAGGAGTTGGTCAATGTTGGCTGTGACCAGGAAATGGCGGTGCGTGCTCTGAAGCAGACGGGCAGCAGAAACATTGAGGCTGCTCTGGAGTACATCAGTAAG…
Salmo salar 4	ATGAGGCCCAAGACGTTTCCCGCTGCTCCGTACATGGGCAACACGCGCCAGCGCCTCCAGGAGATCAAGGAGGGGCTAAAGCAGCCGGCCAAGCTGATGAGCCAGGCCCTCCACGGGGGCAGCGCCCGGGGCGAGGGGGGCCGCGGGGCCGAAAGCAAGAGCAAAGACCCCGGCAGTCGCCAGCAGCAGCACCGGCCCCCTCAGAAGTTCAACAATTACCAGAATGCTCTGAGGGAGATCCGCAAGTCCCTCATGCCGTTTGCCAACGAGTCTGGACCCTCTTCTGGCTCTGCCCACCCCGCTGGAGATGTCAACCGACAGATGCTGCAGGAGCTGGTCAATGCTGGCTGTGACCAGGAAATGGCGGTGCGGGCTCTGAAGCAGACGGGCAGCAGAAAC…
Oncorhynchus mykiss 1	ATGAAGAGAGGGGAGAAACCCGAAGGATATCGACAGATGCGACCCAAGACTTTCCCCGCCAGCAACTACAGTGGCAACAGCCACCAGATGCTGCAGGAAATTCGGGAGAGTCTCCGTAACCTTTCCCGGCCTTCTGACCTCCCTAAGGTAGACATGGGGGGCGCTGGAAAGGTGTTGCCTGAAGATCCCAGGCAGCAAGGGCGCTGCAGCAACCCCAAAAACCCCTACCACAAGGCCTTGCAGGAGATTCGCAAGTCCCTGATGCCTTTTGCCAATGAGCCCAGCTCTTCTGGACAGACTGCAGAGGTTAACAAACAGATGCTGCTGGAGCTGCTGTCTGCTGGTTTTGAGGAGGAAATGGTGATCCGTGCTCTGAAGCAGACCAACAGTCGCAGTGTG…
Oncorhynchus mykiss 2	ATGAAGAGAGGGGAGAAACCCGAAGGATATCGACAGATGCGACCAAAGACTTTCCCTGCTAGCAACTACAGTGTTAACAGCCACCAGATGCTGCAGGAAATTCGGGAGAGTCTCCGGAACATGTCCCGGCCTTCTGACCCCCCTAAGGTGGACATGGGGGGTGCTGTTATAGTGGCGCCTGAAGACCCCAGGCAGCAAGGGCGCTGCAGCAACCCCAGAAACCCCTACCACAAAGCCTTGCAGGAGATTCGCAAGTCCCTGATGCCTTATGCCAATGAGCCCAACTCTTCTGGACGGACTGCAGAGGTTAACAAACAGATGTTGCTGGAGCTGCTGTCTGCTGGCTTTGATGAGGAAATGGTGATCCGTGCTCTGATGCAGACCAACAGTCGCAGCGTG…
Oncorhynchus mykiss 3	ATGAGGCCCAAGACGTTCCCCGCTGCTCCGTATGTGGGCAACACGCGCCAGCGTCTCCAGGAGATCAAGGAGGGGCTGAAGCAGCCAGCCAAGCTGGTGAGCCAGGCCCTCCATGGGGGCAGCTCCTGGGGTGAGGGGGGCCGCGGGACCGAAAGCAAGAGCAAAGACCCCGGGAGTCGCCAGCAGCAGCTCCGGCCCCCTCAGAAGTTCAACAACTACCAGAACGCTTTGAGAGAGATCCGCAGGTCCCTCATGCCCTTTGCCAATGAGTCTGGCCCCTCTGGCTCCGCCCACCCTGCTGGAGACGTCAACCGACAGATGCTGCAGGAGTTGGTCAATGCTGGCTGTGACCAGGAAATGGCGGTGCGGGCTCTGAAGCAGACGGGCAGCAGAAACATT…
Oncorhynchus mykiss 4	ATGAGGCCCAAGACATTCCCCGCTGCTCCGTACATGGGCAACACGCGCCAGCGCCTCCAGGAGATCAAGGAGGGGCTAAAGCAGCCGGCCAAGCTGATGAGCCAGGCCCTCCACGGGGGCAGCTCCCGGGGCGAGGGGGGCCGCGGGGCCGAAAGCAAGAGCAAAGACCCCGGCAGTCGCCAGCAGCAGCACCGGCCCCCTCAGAAGTTCAACAATTACCAGAATGCTCTGAGGGAGATCCGCAAGTCCCTCAGGCCGTTTGAATACAATACTGGACCCTCTTCTGGCTCTGCCCACCCTGCTGGAGGTGTCAACCGACAGATGCTGCAGGAGCTGGTCAATACTGGCTGTGACCAGGAAATGGCGGTGCGGGCTCTGAAGCAGACGGGTAGCAGAAAC…
Nothobranchius furzeri 1	ATGAGGAGGGGGGAGAAACCCGAAGGATACAGACAGATGAGGCCCAAAATATTACCGGTCGGCAACTGCAGCGGCAACAGCCAGCAAATGCTGATGGAAATCCGAAAAAGTCTGCGCGACATGTCCAAACCTTCTGATTCTTCTAAAGTGGACAACGGCGGACACGGAAAGATGGCTCCTGAAGATCCAAGGCGCTCCAGCAATCCCAAGCACCATAAGGCATTACAGGAGATTCGCAAGTCCCTGGTGCCCTACGAGGTGAATGGTTCATCAAGCACTTCAGACATTAACAAACCGATGTGTCTGGAGCAACCATGCGCCGGGTTTGAGGAGCGTCGCGGTGCGACCAACTACCAGGACCAGATGAGGGAGCCGGTCATGGCTGCTAACACCAGCTCT…
Nothobranchius furzeri 2	ATGAGGCCCAAGACTTTCCCAGCTGCCCCGTATGTGGGCAACACGCGGCAGCGGCTTCAGGAGATTAAGGAGGGCCTGAAGCAGCCGGCCAAGCTGGTGAGCCAGGCTCTGCTTGGGGGGGGCTCCCGGGCCGAGGGCAGCAGGAGCGCAGACTCCAAGGGCGGGAAAGACGCCACCAGCCGGCAGCAGCACCCCCGCCCGCCACAGAAGTTCAACAACTACCAGAACGCTCTGCGAGAAATCCGCAGGTCCCTCATGCCCTTCGCCAACGGGCCAGGAGAGGCTGAGGAGGTGAACCGGCAGATGCTGCAGGAGCTCGTCAACGCCGGCTGTGATCAGGAAATGGCGGTGCGAGCGCTGAAGCAGACGGGCAGCAGGAATATTGAAGCAGCGTTGGAG…
Seriola lalandi 1	ATGAAGAGAGGGGAGAAACCCGAAGGATACAGACAGATGAGGCCCAAAACATTCCCCGCCAGCAACTACAGTGGCAACAGCCAGCAAATGCTGCAGGAAATAAGGAACAGCCTGCGCAACCTGCCGAAACCCTCTGACCTACCTAAAGTGGACATAGGTGGAGCTGGAAAAATGCTTCCTGAGGATCCAAGGCAGCAAGGACGCTGCAGCAACCCCAAAAACCCCTATCATAAGGCCTTACAGGAGATCCGGAAATCCCTGATGCCTTTTGCCAACGAGCCCAACACTTCAGGCCCTGAGGTGAACAAGCACATGTCACTGGAACCCCCATTTGTAGGTTTCGAGGAGCCGAGCAACAGTCGCAATGTGGGGGTGGCTATAGACTACAGTGGTAAGTTG…
Seriola lalandi 2	ATGAGGCCAAAGACTTTCCCGGCTGCCCCGTACGTGGGCAACACGCGCCAGAGGCTTCAGGAGATCAAGGAGGGCCTGAAGCAGCCGGCCAAGCTGGTGAGCCAGGCGCTGCACGGAGGCAGCTCCCGCACCGACGGCGGCAGAGGGGCCGACTGCAAGAGCGGGAAGGACACGGCCAGCCGACAGCAGCAGCTCCGACCCCCGCAGAAGTTCAACAACTACCAGAATGCCCTGCGGGAAATCCGCAAGTCACTCATGCCATTTGCCAACGAGTCGGGTCCATCGTCCGGGTCGGGACACCCTGCCGGCGCCGGGGAGGTGAACCGGCAGATGCTGCAGGAGCTGGTCAACGCCGGCTGTGACCAGGAGATGGCAGTGCGGGCGCTGAAGCAGACAGGA…
Lepisosteus oculatus 1	ATGAAGAGAGGGGAGAAGCCCGAAGGATACCGACAGATGCGGCCCAAAACCTTCCCAGCGAGTAACTATGGGGGCAGCAGCCATCAGATGCTGCAGGAGATCCGAGAGAGCCTTCGGCACCTCTCCAGGCCCTCGGACGCCCCCAAAATGGAGTCCGGTGCTGCTGGGAAGGGGCCGGTCGAAGACCCCAGGCAGCAGGGGAGAAACAGCAACCCCAAGTTCAACACGTACCACAAGGCTCTGCAGGAGATCCGCAAGTCCCTGATGCCCTTCGCCAACGAGTCCGGCTCCTCGGGCAGGGGCACCTGCGAGGTCAACAAGCAGATGCTAATGGAGTTACAGAACGCCGGGTTCGAGGAGGTAAGCCTGTGTTCCGAGCAGGGTGCTTTTTACAGCGTT…
Lepisosteus oculatus 2	ATGAGGCCGAAGACGTTCCCCGCCACCCCGTACGCGGGCAACACGCGGCAGCGCCTGCAGGAGATCAAGGAGGGCCTGAAGCAGCCGGCCAAGCTGGTGAGCCAGGCGCTGCAGGGGGGCCGCGGCGCCGAGGGCGGCCGGCCGCCGCCGCAGCAGCACCACCCCCGCGCGCCCCAGAAGTTCGGCAACTACCAGACCGCCCTGCGCGAGATCCGGCGGTCGCTACTGCCCTTCGCCAACGACTCGGGCTCCTCGCCAGGCCCGGAGGTCAACCGGCAGATGCTGCAGGAGCTCGTCAACGCCGGGTGCGACCAGGAGATGGCCGTGCGGGCCCTGAAGCAGACGGGCAGCAGGAGCATCGAAGCCGCCCTGGAGTTCATCAGTAAGATGGGCTACCTG…
Rhincodon typus 1	ATGAGCCAAGATTGGTTGGTTTTTGCCGACAACTTCATGAAGAGAGGAGAGAAGCCTGATGGACATAGACAAATGAGGCCAAAAACATTCCCTGCCAGCAACTTTTCTGGGAGTAGCCGCCAGATGTTGCAGGAAATCAGAGAAAGTCTCAGGCATTTACCCAAACCATCAGGGGATGCTGGGAGCATTGATCAAAGTATGATGAAATTGGGTGCAGAAGATTCAAGACAACAAGGCCGGAATGCTCTTAAATTTGTAACTTAYCAAAAAGCCCTGCAGGAGATCCGGAACTCCCTGTTGCCATTTTCAAATGAATACAGTTCTTCAGTTCGTGGTTCCACAGATGTAAACAAACAGATGTTACAGGATTTAGTAAATGCAGGGTTTGATGAGGACATG…
Rhincodon typus 2	ATGAGGCCAAAGACCTTTCCAGCCACTTCATATACTGGAAACAGCCGTCAGAGACTGCAGGAAATTCGGGAGGGGTTGAAACAACCTCATAAACCTTCAGGCCAGGCTTTAAATGTTGGCTCCAACAATGAAACCCCGCTAGACCTGAAAGCCATAGTTGCAAAGGATGCTACCAGACAACAACAAATGCGACCTGTCCCAAAATTTGGGCCTCATCAGAAAGCTCTCCGAGAAATCAGAAACTCTCTGATGCCATTCGCAAATGAGTCTGGTTCATCTGCCAGTGTTGAAGTAAACAGACAAATGCTACAAGAGTTGGTGAATGCTGGATGTGATCAGGAAATGGCAATCCGAGCACTGAAGCAGACTGGCAGCAGAAACATAGAAGCTGCTCTAGAC…
Callorhinchus milii 1	ATGAAGAGAGGGGAGAAACCTGAGCGACATAGACAAATGAGGCCTAAAACATTCCCTGCCAGCAACTTCTCTGGTAGCAGCCGGCATATGTTGCAGGAAATTCGTGAGAGTCTCAGACACTTGCCCAAACCATCAGGAGAGGCTGGAAACACGGACCAAAATGTACTAAAAACAGCAGCAGAAGACTCCAGGCAACAAGGACGGAATGCTACCAAATTTGCAACTCACCAAAAAGCGCTTCAGGAGATCCGGAATTCCTTATTACCGTTTGCAAATGAATATAGTTCGTCAGCTCGAGGAGCAGCAGATGTAAACAAGCAGATGCTGCAGGACTTAACTGCTGCAGGATTTGATGAGGACATGGTGGTTCGAGCCTTGAAGCAGACCAACAGTCGCAGT…
Callorhinchus milii 2	ATGAGGCCAAAGACATTTCCAGCCACTTCCTACGCCGGAAACAGCCGTCAGAGACTGCAGGAAATCCGGGAGGGGTTAAAGCAGCCCCATAAACATTCAGGACAAGCTTTAAGTATTGGTCCTAATAATGAAACTCAGCTTGATCCGAAAGCCACAATTGGAAAGGATGGTACCAGGCAACAGCAGATGCGACCAGTTCCAAAATTTGGGCCTTATCAGAAAGCTCTGCGAGAAATCAGAAACTCCCTTATGCCATTTGCCAATGAGTCTGGGTCATCCGTCAGTGCTGAAGTAAACAGACAGATGTTTCAAGAATTGGTGAATGCCGGATGTGATCAGGAGATGGCTATCCGAGCTCTGAAGCAAACTGGTAGCAGAAGCATTGAAGCAGCTTTGGAC…
Branchiostoma floridae	ATGTCAAAGGTCGGTCTCTCCGAAGAAGCACAATCACAGATGCGAAAGATGCTGTGTCAGAAGGAATCCAACTACATCAGACTGAAACGTGCCAAGTTGGATAAGTCAATGTTTGTAAAGATCAAAACCCTTGGCGTGGGCGCGTTCGGAGAGGTCGCCCTTGCGAGGAAAGTAGATACTCAGACGCTGCACGCAATGAAGACCCTCCGGAAGTCGGACGTTTTAAAACGCAATCAAGTTGCACACGTGAAGGCTGAGAGAGACATTCTATCCGAGGCAGACAACGAATGGGTGGTGAGGTTGTACTACTCTTTCCAGGATGATGAGAATCTGTACTTTGTTATGGACTACATCCCTGGAGGAGACCTTATGAGCCTTCTCATCAAGAAAGGCATCTTT…
Branchiostoma belcheri	ATGTCCAAGGTTGGTCTCTCCGAAGAAGCACAATCACAAATGCGAAAGATGCTGTGTCAGAAGGAATCCAACTACATCAGACTGAAACGTGCCAAGTTGGACAAGTCCATGTTTGTGAAAATCAAGACTCTGGGCGTGGGTGCATTTGGAGAGGTTGCACTAGCAAGGAAAGTAGATACTCAGACACTGCACGCAATGAAGACCCTCCGGAAGTCGGACGTTTTGAAACGCAATCAAGTAGCACACGTGAAGGCAGAGAGAGACATTCTATCAGAAGCGGACAATGAGTGGGTGGTGAGGTTGTACTATTCCTTCCAGGACGACGAGAATCTGTACTTTGTAATGGACTACATCCCTGGAGGGGACCTTATGAGCCTTCTCATCAAGAAAGGCATCTTT…

## Sheet: Hippo
Hippo
Species from Drosophila melanogaster to Homo sapiens
Species	Sequences
Homo sapiens1	ATGGAGACGGTACAGCTGAGGAACCCGCCGCGCCGGCAGCTGAAAAAGTTGGATGAAGATAGTTTAACCAAACAACCAGAAGAAGTATTTGATGTCTTAGAGAAACTTGGAGAAGGGTCCTATGGCAGCGTATACAAAGCTATTCATAAAGAGACCGGCCAGATTGTTGCTATTAAGCAAGTTCCTGTGGAATCAGACCTCCAGGAGATAATCAAAGAAATCTCTATAATGCAGCAATGTGACAGCCCTCATGTAGTCAAATATTATGGCAGTTATTTTAAGAACACAGACTTATGGATCGTTATGGAGTACTGTGGGGCTGGTTCTGTATCTGATATCATTCGATTACGAAATAAAACGTTAACAGAAGATGAAATAGCTACAATATTACAATCAACT…
Homo sapiens2	ATGTTACAACTCATGGACAGTGGCATTACCATCTGCCTTAGGAACGGAGCAGCCTCTGTCTTCAAGAAAAAAGAATGGAGCACACAAGGAGAAGAAAACAAGCAAGACAGTAAACTAAAAAAGCTGAGTGAAGACAGTTTGACTAAGCAGCCTGAAGAAGTTTTTGATGTATTAGAGAAGCTTGGAGAAGGGTCTTATGGAAGTGTATTTAAAGCAATACACAAGGAATCCGGTCAAGTTGTCGCAATTAAACAAGTACCTGTTGAATCAGATCTTCAGGAAATAATCAAAGAAATTTCCATAATGCAGCAATGTGACAGCCCATATGTTGTAAAGTACTATGGCAGTTATTTTAAGAATACAGACCTCTGGATTGTTATGGAGTACTGTGGCGCTGGC…
Mus musculus1	ATGGAGACCGTGCAGCTGAGGAACCCACCGCGCAGGCAGCTGAAAAAGTTGGATGAAGATAGTTTAACCAAGCAGCCCGAGGAAGTGTTTGATGTCTTAGAGAAGCTTGGAGAGGGGTCTTATGGCAGCGTGTACAAGGCTATTCATAAAGAGACTGGCCAGATTGTTGCAATCAAGCAAGTGCCCGTGGAATCGGACCTGCAGGAGATAATCAAGGAAATCTCCATCATGCAGCAGTGTGACAGCCCTCACGTAGTCAAGTATTATGGCAGCTACTTTAAGAACACAGACCTGTGGATTGTTATGGAGTACTGTGGGGCTGGTTCTGTATCTGATATCATTCGGCTACGGAACAAGACGTTAACAGAAGATGAAATAGCTACAATATTACAATCAACT…
Mus musculus2	ATGCAACAATGTGACAGTCCATATGTTGTGAAGTACTATGGCAGTTACTTTAAGAACACAGACCTCTGGATTGTTATGGAGTACTGTGGAGCGGGGTCCGTTTCAGACATAATTAGATTGCGAAACAAGACATTAACAGAAGATGAAATTGCAACTATTCTAAAATCCACATTGAAAGGATTAGAATATTTGCATTTTATGAGGAAAATACACAGAGATATAAAAGCCGGGAATATTCTCCTCAATACAGAAGGACATGCAAAGCTTGCAGATTTTGGAGTGGCTGGCCAGTTAACAGATACAATGGCAAAACGCAACACTGTAATAGGAACCCCATTTTGGATGGCTCCTGAGGTAATTCAAGAAATAGGTTACAACTGTGTGGCTGACATCTGGTCC…
Gallus gallus1	ATGGAGACGGTGCAGCTGCGGAACCCGCGGCGGCAGCTGAAGAAGTTAGATGAAGACAGCTTAACCAAACAGCCTGAAGAAGTGTTTGATGTATTGGAGAAGCTTGGAGAAGGTTCCTATGGCAGCGTGTTCAAAGCTATTCATAAGGAGACGGGGCAGGTTGTTGCAATCAAACAGGTTCCCGTGGAGTCTGACCTGCAAGAGATTATAAAGGAAATATCCATAATGCAGCAGTGTGACAGCCCTCACGTGGTGAAATATTATGGCAGCTACTTTAAGAACACAGACCTGTGGATCGTCATGGAATACTGCGGCGCTGGATCCGTGTCTGATATTATTCGGTTACGAAATAAAACTCTTACAGAGGAGGAAATTGCCACGATAGTACAATCAACACTG…
Gallus gallus2	ATGGAGCAGGCAGCGCCCAAGAGCAAACTGAAAAAGCTCAGTGAGGACAGTTTAACTAAGCAGCCTGAAGAGGTCTTTGATGTTCTGGAGAAACTTGGTGAAGGGTCTTATGGTAGCGTGTTTAAAGCAATACACAAAGAGTCTGGACAAGTTGTAGCAATTAAGCAGGTCCCTGTGGAGTCTGACCTTCAAGAGATAATTAAAGAAATCTCTATAATGCGGCAATGTGACAGCCCCTATGTTGTCAAGTACTATGGCAGCTATTTTAAGAACACTGATCTATGGATTGTTATGGAATATTGTGGAGCTGGGTCTGTTTCGGACATAATTAGACTTCGTAATAAAACGCTAACAGAAGATGAAATTGCAACTATTCTGAAATCTACTCTCAAAGGACTT…
Alligator sinensis1	ATGTTCCAGCTTAACCTGCCTTTTTATGTAAGGCAACAGGAAAATCCAAATCCTTTGGTATTCAAGGCATCGAAAAAGGGAGTAAAAGGAGGGGAAATCTGGCCATTACTGCAGCTGAAGAAGTTGGATGAAGATAGTTTAACCAAGCAACCTGAAGAAGTATTTGATGTACTGGAGAAGCTTGGGGAAGGATCCTATGGCAGCGTATTCAAAGCTATTCATAAAGAGACGGGTCAAGTTGTTGCAATTAAGCAAGTCCCTGTTGAATCTGACCTACAGGAGATTATAAAGGAAATATCCATAATGCAGCAATGTGACAGTCCCCATGTAGTCAAATACTACGGCAGCTATTTTAAGAACACGGACCTGTGGATCGTCATGGAGTACTGTGGAGCTGGA…
Alligator sinensis2	ATGAAACAATTCTTGCCTTTAATAGATGTCCTGGACCCTTCCAGCTACAGCAAAACTGAAAACCTACTACATCTTAAATGCAAGCTAAAGAAGCTAAGTGAAGATAGTTTAACTAAGCAGCCTGAAGAAGTCTTTGATGTCTTAGAGAAGCTTGGTGAAGGGTCTTATGGTAGTGTGTTTAAAGCAATACACAAGGAATCTGGACAAGTTGTGGCAATTAAACAAGTCCCTGTTGAATCAGATCTTCAGGAAATAATTAAAGAAATTTCTATAATGCAACAGTGTGACAGTCCCTATGTTGTCAAGTACTATGGCAGCTACTTTAAGAACACAGATCTCTGGATTGTTATGGAGTATTGCGGAGCTGGCTCTGTCTCGGACATAATTAGATTACGGAAT…
Pseudonaja textilis1	ATGGAGACCGTGCAGTTGCGCCACCCGCGCCGGCAGCTAAGAAAATTAGATGAAGATAGTTTGACAAAACAGCCTGAAGAAGTGTTTGATGTGTTGGAAAAACTTGGAGAGGGATCCTATGGCAGCGTATTCAAAGCTATCCACAAAGAAACAGGCCAAGTTGTTGCAATTAAGCAAGTTCCTGTTGAATCTGATTTGCAGGAGATTATTAAGGAGATATCAATAATGCAACAATGTGATAGTCCTCATGTAGTCAAATATTATGGCAGCTATTTTAAGAACACGGACCTCTGGATAGTAATGGAATATTGCGGTGCCGGATCTGTGTCTGATATAATTCGACTACGAAATAAAACGTTGATGGAAGATGAAATTTCTACAATAATACAATCAACATTG…
Pseudonaja textilis2	ATGGAGCAGGCAGCGCCTAAAAGCAAGCTTAAAAAGCTCAGTGAAGACAGCTTGACTAAACAGCCTGAAGAAGTATTTGATGTCTTGGAGAAACTTGGCGAAGGGTCTTATGGCAGTGTTTTTAAAGCTATTCATAAGGAATCAGGACAAGTTGTAGCAATTAAGCAAGTCCCTGTTGAATCAGATCTACAGGAAATAATTAAAGAAATTTCCATAATGCAACAATGTGACAGCCCTTATGTTGTCAAGTACTATGGCAGTTATTTCAAGAACACAGACCTCTGGATTGTTATGGAGTACTGTGGAGCTGGTTCTGTCTCTGACATAATTAGATTACGGAATAAAACGCTTACAGAAGATGAAATTGCAACCATTCTTAAATCTACCCTTAAAGGACTT…
Xenopus laevis1	ATGGAGACTGTACAGCTAAGGAAGAACCCCAGGAGACATCTGAAGAAGCTGAGTGAAGAAAGTCTCAATAAGCAGCCGGAAGAAGTGTTTGATGTCCTCGAGAAACTTGGGGAAGGGTCCTATGGCAGCGTATATAAAGCGAGCCACAAAGAAACAAGCCAGATTGTTGCCATTAAGCAGATTCCCGTGGAGTCTGACCTTCAAGAGATTATCAAGGAAATTGCCATCATGCAGCAGTGTGATAGCCCGCATGTGGTGAAGTACTACGGGAGTTATTTTAAAAACACAGATCTGTGGATCGTAATGGAGTTCTGTGGAGGGGGATCCGTCTCTGACATTATCCGACTCCGGAAACAGACGTTAAAAGAGGATGAAATTGCAACTATTCTGCAGTCGACC…
Xenopus laevis2	ATGGAGCAGCCTGCGCCTAAGAGCAAGCTCAAAAAGCTGAGTGAAGACAGCTTGACTAAACAGCCAGAAGAGGTCTTTGATGTTTTAGAAAAGCTTGGCGAAGGCTCATATGGCAGCGTTTTTAAGGCCATACACAAAGAATCAGGGCAAGTTGTAGCAATCAAACAAGTTCCTGTTGAATCTGACCTTCAAGAAATTATTAAAGAAATTTCCATTATGCAGCAATGTGACAGCCATTATGTTGTCAAGTATTATGGCAGCTACTTTAAAAACACTGACCTGTGGATAGTAATGGAGTATTGCGGAGCTGGCTCTGTATCTGACATTATACGCTTACGGAACAAAACGTTAACAGAAGATGAAATTGCAACAATACTGCGATCAACATTAAAAGGGCTT…
Xenopus tropicalis1	ATGGAGACCGTACAGCTGCGGAACAACCCCAGAAGGCATCTGAAGAAGCTAAGCGAAGAAAGTCTCAATAAGCAGCCGGAAGAAGTTTTTGATGTCCTCGAAAAACTTGGGGAGGGGTCCTATGGCAGCGTATATAAAGCAAGCCACAAGGAAACAAGTCAGATTGTTGCAATTAAGCAGATTCCCGTTGAGTCTGATCTTCAAGAGATTATCAAGGAAATAGCCATCATGCAGCAGTGTGATAGCCTCCACGTTGTGAAGTATTACGGGAGCTATTTTAAAAACACAGACCTGTGGATCGTCATGGAGTTCTGTGGAGGGGGATCCATTTCTGACATTATCCGACTCCGCAAACAAACGTTGAAAGAAGATGAAACTGCAACTATTTTGCAGTCAACT…
Xenopus tropicalis2	ATGGAGCAGCCGGCGCCTAAGAGCAAGCTTAAAAAGCTGAGTGAAGACAGCTTGACTAAACAGCCAGAAGAGGTCTTTGATGTTTTAGAAAAGCTTGGCGAAGGCTCCTATGGCAGCGTGTTTAAGGCCATCCATAAAGAATCGGGGCAGGTAGTAGCGATCAAGCAAGTTCCTGTTGAGTCCGACCTTCAGGAAATTATTAAAGAAATTTCCATCATGCAGCAATGTGACAGCCATTATGTCGTCAAGTATTATGGCAGCTACTTTAAAAACACTGACTTGTGGATAGTAATGGAGTATTGTGGAGCTGGCTCTGTTTCTGACATTATACGCTTACGGAATAAAACGTTAACAGAAGAAGAAATTGCAACAATACTGCGATCCACATTAAAAGGGCTT…
Danio rerio1	ATGGAGAAAGTACAGATGAGGCACAACCCTCGCAGACAGCTGAAGAAGTTGAGTGAGGACAGTCTCACCAAGCAGCCAGAGGAGGTCTTTGATGTCCTGGAGAAGCTGGGTGAAGGGTCGTACGGTTCTGTGTTCAAGGCCAATTACAAAGAAACAGGAGAGATTGTGGCCATCAAGCAGGTTCCTGTTGAGTCTGATCTTCAAGAGATTATTAAGGAAATCTCTATCATGCAGCAATGTAACAGTCCTCATGTGGTCAGGTATTATGGCAGCTATTTCAAAAACAGCGACCTGTGGATCGTCATGGAATATTGTGGCGGAGGATCTGTGTCTGACATCATCCGAATACGTAACAAGACGCTGACAGAGGAGGAGATCGCCACCGTCCTACAGTCGACC…
Danio rerio2	ATGGAGCCGTCCGCGCCTAAAAGCAAGCTGAAAAAGCTGAGCGAGGACAGCTTGACCAAGCAGCCGGAGGAGGTGTTTGATGTTTTAGAGAAACTTGGTGAAGGCTCCTATGGCAGTGTATTTAAAGCCATTCATAAAGAGTCAGGGCAGGTGGTGGCCATCAAGCAGGTTCCTGTGGAGTCTGACCTGCAGGAAATCATCAAGGAGATCTCCATCATGCAGCAGTGTGACAGCCCGTATGTTGTGAAATACTACGGCAGCTACTTTAAAAACACAGATCTGTGGATAGTCATGGAGTACTGCGGAGCCGGCTCTGTTTCTGACATCATCAGGCTGAGAAACAAAACGCTGACAGAAGAGGAGATTGCCACCATCCTCAAGTCAACACTGAAGGGTCTC…
Nothobranchius furzeri1	ATGGAGCATTCGGTGCCCAAAAATAAGCTGAAGAAACTCAGTGAAGACAGTCTTACCAAGCAGCCAGAGGAAGTATTTGATGTTCTTGAAAAGCTTGGAGAAGGATCATATGGAAGTGTTTTTAAAGCCATTCACAAGGAATCAGGCCAAGTTGTGGCCATTAAACAGGTTCCTGTCGAATCAGACCTGCAAGAGATAATCAAGGAGATCTCCATAATGCAGCAATGTGACAGCCCATATGTGGTGAAGTACTATGGCAGCTATTTCAAAAACACAGATCTGTGGATTGTGATGGAGTACTGTGGCGCTGGATCTGTGTCTGATATTATTAGACTGCGCAACAAAACGCTTACTGAGGATGAGATTGCCACGGTCCTCAAATCCACACTGAAAGGTCTG…
Nothobranchius furzeri2	AGCTCTGCTCTCATGCACACACACTCGTCTTACATATACCTTAGAAATGGTGTAACAGGAAATTTTGTAAAAAAAGAAGATAATATTAAGAGGATAAAACTGAGAGAATGTATTAAGCTGAAGAAACTCAGTGAAGACAGTCTTACCAAGCAGCCAGAGGAAGTATTTGATGTTCTTGAAAAGCTTGGAGAAGGATCATATGGAAGTGTTTTTAAAGCCATTCACAAGGAATCAGGCCAAGTTGTGGCCATTAAACAGGTTCCTGTCGAATCAGACCTGCAAGAGATCATCAAGGAGATCTCCATAATGCAGCAATGTGACAGCCCATATGTGGTGAAGTACTATGGCAGCTATTTCAAAAACACAGATCTGTGGATTGTGATGGAGTACTGTGGTGCT…
Callorhinchus milii1	ATGGAGGAGGTGCAGCGGCGGCACCCGCGCCGGTCTCTGAAGAAGCTAAGTGAGGACAGCTTGACCAAACAGCCAGAAGAAGTCTTCGATGTATTAGAAAAACTCGGTGAAGGGTCCTATGGCAGTGTTTTCAAAGCCATTCACAAAGAATCTGGCCAGGTTGTGGCCATCAAACAGGTGCCTGTGGAGTCTGACCTGCAGGAGATCATCAAGGAGATCTCCATCATGCAGCAGTGTGACAGCTGCCACGTGGTCAAGTATTACGGAAGCTACTTCAAGAACCGAGACCTGTGGATTGTGATGGAATACTGTGGAGCCGGCTCAGTCTCCGATCTCATCCGGATACGGAATAAAACGCTAACAGAAGACGAGATCGCCACAATATTACAGTCCACGCTG…
Callorhinchus milii2	ATGGAGCAGCCCGCGCCCAAAAGCAAGTTGAAAAAACTGAGTGAAGACAGCCTCACTAAACAGCCGGAAGAGGTTTTTGATGTGCTGGAAAAACTTGGTGAAGGATCTTATGGCAGTGTTTTTAAAGCAATCCACAAAGAATCTGGCCAAGTTGTAGCTATTAAACAAGTGCCAGTGGAGTCAGACCTACAGGAAATTATTAAGGAAATTTCAATTATGCAACAATGTGATAGTGCTTATGTAGTGAATTACTATGGCAGCTATTTTAAAAATACAGATCTGTGGATAGTTATGGAATACTGTGGAGCTGGCTCCGTGTCTGATATTATCCGTCTACGAAACAAAACGTTAATAGAAGATGAAATAGCAACCATTCTTAAATCAACTTTGAAAGGATTG…
Rhincodon typus1	TCTGCTTTTTTGGACACAGTGAGAGGCACCAGTTGTGTAAATTACTTTATTAATATTCCACTAGCAGGAAAGCACCCATGTGGCCAAGGAACCAGTAACAAACAAAGCTCTGAATTGAGGAAAATTTCAACAGCAACGTTATTTCTGAAATATGACCCTTAGGAAATCTTAGAAATTGTGAACAACTCAAAAGAAGCTGCTGCACAATTACTAGGAAAGGAAGGTGTACCACCAGAATGTGGGCAGTCATTGAGGCGATCCACAATGGAATGGGATTTGAGGGAATTTCAAGAGATCATATCTATATTTGAAAAGTGTGAGGTGATTCACTTTGGAAGGAGTAACAGTAATACAGAGTACTGGGCTAATGGTAAGATTCTTGGTATTGTGGATGAGCAG…
Rhincodon typus2	CTGAATGAGGGGAAGAATAAAGGCACCAAATACTGTTTGAATGGAGAAAATCAATCCATGTGCAAAAAAAAAGGTGTCAGTGAGAGAGGTAGTATCAGACACAGAATTTATAAGATACGTAGATTTTCAGAAGGATTTTATAAAAGTCCCCCACAGGAGGCTGAAAAGGCTTCAGAAAGATTAGCAAATAGTACAAAAGATGCAATCGTGAAACATAGGCACCCCGAGATATTTGAGGTTTTGTTTGTGCAGCAAATATCGGGAAACCGCTGTCTTATTAAAATGATTGCTGAGCTGGAGGCAGCATCCCATTGTTTCAGACCACACATTCACGAATATTTCAATGTGCTGCCTTTGAATGCTGATCTAAAGGTCTCCCATCTCAGTGGTGGAATTGTT…
Branchiostoma_belcheri	TGTGATGGAGTACTGTGGAGCTACATCATGAAACTACGTAACAAAACTGTAAGTAACGCCATATCTTACATGGCTGTATACAACACTTATGTACCAGAAATGAGGATAAACACGTATGCGTATTCAAATTCAATATATAGTAACTTACTTGATATCATAGCATATATACTGAATATATTAGGTAGTTGTTTTTGTATTGTTGGCTTGTCCGTATGGTTTTTGCTTGTTTTCTGCACTGCAGTTCCTGTGTATTGTGCCAGAGGGAGCAGTGCAGTTTCTGAATGTTCTGCCAGTGAGCTAACAGAAGATGAGATTGCTGCCATCACCTCCATGGTACTGAAGGGTCTGGAGTACCTCCACTTCATGAGGAAAATCCACCGAGACATCAAGGCAGGAAAC…
Branchiostoma floridae	AGTGAGCTGAAGAAGCTGAGTGAAGAGTCGCTGACTCGGCAGCCGGAGGAGGTCTTTGATGTGCTGGAGAAACTGGGAGAGGGTTCCTATGGCAGTGTGTTCAAGGCCATGCACAAGGAGTCTGGACAGGTCCTGGCCATCAAACAGGTTCCCGTGGATACAGACCTGCAGGAGATCATCAAGGAAATATCCATCATGCAACAGTGTGACAGGAAGTTACTTAACAATGGTTGTGGAACTCTATTTTATATACATGTATTAGTGATAGTGATGGAGTACTGTGGAGCTGGATCTGTGTCAGACATCATGAAGTTACGTAACAAAACTCTAACAGAAGATGAGATTGCTGCCATCACCTCCATGGTTCTAAAAGGTCTGGAGTATCTGCATTTCATGAGG…
Acanthaster planci	CATATTGGTGTACCATGTTTGTGTTTCAAGTCAATAGTGAAAACTGCAGTTACCATTAATATGTGGTTATACATACACATTCATTTAACACAAAGAAAATTAGTCAGACTTGTAAATATGGAACTTAAGCACACTACTGCTTTCACATATAATAAAATGAACGCCAAAGGAATACTTGTTTCAGGCTTCATTCAAATAGCTTGTGACTTGGCTGAAGACTGGGTAGTTTGTGATAGGCTTCACTGCATCATTGGCGATTTGTACAAAATTATCCATTCATTTTTCTGTTTGGTTTTAGCTTGCAGCAATCCAGCAATCTTTGATTTTTTTTCTCATTTTCATCTATTAAGTTGCAGCATTTGTGTCTTAAAATTTTGCCCCTTGTCTTTATCAAAACAA…
Strongylocentrotus purpuratus	TGTTTTGTTATGTTTTAAACTTTTACGTACTGTATGAAACTTGACAAATCTTGGGAGTGGGAAAGATATAAAAGTCAAACCTGCTTTAGTGACCACCTGTTCACAAAGACCACGTTTGTTGTTTCCCTTGAAAATGGTTTCTCATTGAAACATGTACTAAAGGAACCTGTCTACAAAGACTACTTTTTGTGTTTCCCTTGGGTGGTTGCTATAGACAGAATATTTGTTTATCACAATCTGAGAGAGATCATTACGTCTTTGATGCTAGCACTCTTTATTAACATGAAATTTATTATTACTGATTCGCACACTTTTGCACACACCAATGACCTTATAAAACAATTAGAAGGCCATGATCTTTATAGCCCAATCACAAACAATCCAAATAAAACCTATCTG…
Pomacea canaliculata	CTAGTCCTTTGTCAGACTTTTAAAGTTTTATCACCAGTGACAATGTGGACTACTGTTGTCATCCTGGAAATCAGTGTGTATAATAAATATGATGTGTACAAAAGGCATATTTCACATTTGAAGGTTGTTAATCTATATAGCATCATAGAATTTCTGCATATTGCAAGTGTATTCTTCTATTTAAGATTATGACAGTTGAATGAACGGGAAATTGCCACCATTCTATACTATACACTGAGAGGTCTGGAATATTTACATTCTCGGAACAAGATCCACCGGGACATTAAAGCTGGAAACATTCTTCTTAATAATGAAGGCCATGCTAAACTGGCTGACTTTGGTGTTGCAGGACAGCTTACTGACACCATGGCCAAGAGAAATACTGTAATTGGTACTCCT…
Pinctada martensii	TCCTACATCCTATGCACCTTTGTGTCTCTGTTATTTTTTTATCATGTTTTTTACAGTGTTTTACGCTCTACAGTAGACAATGATCCCAAACCTTCTTTGAAAAACTATGTGTTCACAGATAAGCTTGGAAGTGGAACTTATGCCACAGTGTACAAAGCTTTCAAGAGGTGGGGAAATCGGCAAAGTGTCGCCATTAAATGTGTGAAGAAAAACAGTCTGAATAAGGCTTCCACAGAAAATCTTCTTACGGAAATCGGTCTACTGAAAAAGCTGAATCATCCACATATTGTTACTTTGTATGACTTTTTGTGGGATGACTTTTATATCTACATCATCATGGAATATTGCAGCGGAGGCGATCTGTCTCAGTTTATACGATCTAAAAGATCTCTACCTGAA…
Octopus bimaculoides	ATTTTTTTATTTGTCTTCAGTGAGCTCAAATTGAGTGATGAATGTTTAGCACGCCAGCCTGATGAAGTGTTTGATATTATTTGTAAAATTGGACGAGGGTCCTATGGCAGTGTGTACAAGGCTTTACACAAGGAATCTGGGTCTGTATTGGCCATTAAAAAAGTACCTGTGGACACAGACCTTCAAGAAATTATAAAAGAGATATCCATAATGCAACAGTGTGATAGTCAATTCATAGTGAAGTATTATGGCAGCTACTTTAAGAACACAGATCTTCTGATTGTCATGGAGTATTGTGGTGCTGGTTCTGTTTCTGACATAATGCGGTTACGGAACAAAACTTTGAATGAACTTGAAATTGCCACAATATTATCATACACATTAAAAGGATTGGATTAC…
Helobdella robusta	AAAGAGATGAGAAAATTAAATGATTCTGAACTGGCCAGAGGTCCCGAAGAAGTGTTTACAATAATTGGCAAAATAGGGAGGGGATCGTATGGTAGTGTGTTCAAGGCAGTGCACAAAGAGACGGGCCAGGTTCTTGCCATCAAGCAGGTCCCCGTGGATACCGATTTACAGGAGATCATTAAAGAGATATCTATCATGCAGCAGTGTGACAGTCCTTACATTGTAAAATACTATGGGAGCTACTTCAAAAATTCTGATTTGCTGATTGTGATGGAGTATTGTGGTGGAGGATCTGTATCCGACATCATGAGAATCAGGAGGAAGACCTTAACAGAGGAGCCAATAGCAACAGTTCTGCTGTACACACTAAAGGGCCTGGAGTACTTACACTATCGCAAG…
Capitella teleta	TCAAATTCTTTAGAATCCGCACCTGCTAAAATTGAAGATTCGAACTTCATTGCAGCATTCCAAATTTTTAACAGTATTATGAGGCTCAGCGAGGAATCGTTGACGCGACCTCCGGAAGAGGTCTTTGACATTCTCGAAAAGCTGGGCGAAGGTTCCTATGGCTCCGTGTACAAAGCCCTTCACAAGGAGTCTGGCCAGGTACTCGCTATCAAACAGGTACCAGTGGACACCGATCTCCAGGAAATCATCAAGGAGATCTCCATCATGCAGCAGTGCGACAGTCCTCACATCGTCAAATATTACGGCAGTTACTTCAAGAACACTGACCTATGGATCGTGATGGAGTACTGTGGCGCTGGATCCGTATCGGACATCATGCGACTGAGGAATAAAACGCTT…
Daphnia pulex	CGCTGTACGGGATTGGTCCACATGCCGGCGCCTTCACTTTCGGCCACTCCATCGTTCTACAATGAATTAAAGAAACTGTCTGAGGAGAGTTTGACGAGACAGCCAGAAGAAGTTTTTGATATAATATGCAAATTGGGAGAAGGATCATATGGCAGTGTTTATAAAGCCCTGCATAAAGAGTCAGGGCAAGTTTTGGCGATCAAACAGGTTCCAGTGGATACAGACCTGCAAGAAATCATAAAAGAAATCTCTATTATGCAGCAATGTGACTCTCCTTATGTAGTAAAATATTATGGGTCATATTTCAAAAATACAGATCTTTGGATTGTAATGGAGTATTGTGGCGCTGGATCAGTATCTGACATCATGAGGTTAAGAAAAAAAACTTTGTCTGAGGTT…
Drosophila melanogaster	ATGTCTGAGCCAGAGGTGACCAGCGTTGTAGATATGAAATCGCCCAACATATCCTCCTCCTGCTCCTTCTTCAAGCTGAAGAAGCTGTCGGAGGAGTCGCTTCTGCAGCCGCCGGAAAAGGTCTTCGACATTATGTACAAGCTGGGCGAGGGCAGCTATGGATCAGTCTACAAGGCAGTGCACAAGGAAAGCAGCTCCATTGTGGCCATCAAGCTGGTGCCGGTGGAGTCCGACCTGCACGAGATTATTAAGGAGATATCCATTATGCAACAATGCGACTCGCCGTATGTGGTGCGCTATTACGGCTCCTACTTCAAGCAGTATGACCTGTGGATCTGCATGGAGTACTGTGGCGCCGGCAGCGTCTCCGACATTATGCGTCTGCGCAAAAAGACGCTG…
Species from Tetrahymena thermophila to Drosophila melanogaster
Species	Sequences
Drosophila melanogaster	ATGTCTGAGCCAGAGGTGACCAGCGTTGTAGATATGAAATCGCCCAACATATCCTCCTCCTGCTCCTTCTTCAAGCTGAAGAAGCTGTCGGAGGAGTCGCTTCTGCAGCCGCCGGAAAAGGTCTTCGACATTATGTACAAGCTGGGCGAGGGCAGCTATGGATCAGTCTACAAGGCAGTGCACAAGGAAAGCAGCTCCATTGTGGCCATCAAGCTGGTGCCGGTGGAGTCCGACCTGCACGAGATTATTAAGGAGATATCCATTATGCAACAATGCGACTCGCCGTATGTGGTGCGCTATTACGGCTCCTACTTCAAGCAGTATGACCTGTGGATCTGCATGGAGTACTGTGGCGCCGGCAGCGTCTCCGACATTATGCGTCTGCGCAAAAAGACGCTG…
Caenorhabditis elegans	ATGCCACCGTCTACAGACAGCTCGCGGCGGAATTCGGAAGAGGGCTCAAGCGATGGATTTAAATTGGATTCGTCGGCGCTTAACAAACCACCAGAAGAAGTTTTCGACATTGTTGGAAAGCTGGGCGAAGGATCATATGGAAGCGTACATAAGGCAATTCACAGAGAGTCAGGTCATGTGTTAGCCATCAAAAAAGTGCCAGTGGATACTGATCTTCAAGAAATTATCAAGGAAATCAGTATAATGCAACAATGTAAAAGTAAATATGTTGTCAAATACTATGGATCGTATTTCAAACATTCGGATCTATGGATTGTGATGGAATACTGTGGAGCTGGGTCGATCTCCGATATAATGCGTGCCAGGCGGAAACCGTTATCCGAACAAGAAATCAGTGCA…
Nematostella vectensis	CTCAAATTCTCGCCTAAAAGTCAAGTATTTGGCTTGAATTCACTGTCAACAGGTCACGGGAAACAGCCCATTTTAGCCGTCTTAGAATGCAATATATGGAAAACAAACAGTGTTGAAAAATTTACCTTACCAAGTATTGGCAGTGATAATGATGGTAGTGATGCTGATGATATTGTGATGGTATTGGCAGTGATAATGATGGTAGTGATGCTGATGATATTGTTATGGTATTGGCATGATGCTGATGATATAGTGATGGTAATGATAGAAGATGTTGAAGGTTGCATTCGGAGAATCACACAATGCTTCATGGGTTTTAAATACATAGTGCAAATAAATACAGTTTGGAATTTTTTTCATGTTACTGTAAACATTAAAATGGATTTACATGGAGCCAAA…
Amphimedon queenslandica	AATTATCAAGGCCTAAAACTCCTCACAAGCAAAAAGAAGCTTCTGAAACTAAGCGAGGAGAGTCTTATGAAAGAGCCTGAAGATGTGTTTGACTTGTTAGAAAAGATAGGCGAGGGTGCTTATGGTGCTGTATATAAGGCACTCCACAAGGAGTCTGGTCAGCTACTAGCTATTAAACAGGTTCCAGTTGATGCTGACTTACAAGACATTATAAAGGAGATTAGTATCATGCAACAGTGTGACAGTCAATATGTAGTCAAGTATTATGGTAGTTATTTTAAGAACACGGATCTATGGATTGTAATGGAGTATTGTGGTGCTGGGTCTGTATCAGATATTATGCGTATCATAGAAAGACCGTTGAATGAGAAAGAGATTTCAGTCATAGTACAGTATGCA…
Salpingoeca rosetta	ATTGTGATGGAATATTGCGGTGGCGGCTCCGTGGCAGACATCATGCGACTCAGGCGAAAACCGATGGAGGTTGAACACATTCAGATTGTCGTTTCAGACGTCCTGCAGGGCCTCACATATCTCCACAGCCAGCGCAAGATACACCGCGACATCAAGGCAGGCAACATCCTCTTGAGCGACGAGGGACACGCAAAACTCGCCGACTTTGGCGTTGCGGGCCAGTTGTCTGACAGCATGGCGAAGCGAAACACAGTCATCGGCACTCCGTATTGGATGGCGCCAGAGGTCATCCAGGAGGTTGGCTACGACGAGAAGGCGGACATCTGGTCCGTTGGCATCACGTGCATTGAAATGGCGGAGGGGCGTCCCCCGCACGCAGACATCCACCCCATGCGCGCC…
Monosiga brevicollis	CGTCGTTGCTGCAGCCGCGTTTTCGACAAAATTTGTGCTCACACCGATCCTGATCCCCTCGGCTGCAGGCCCAGAACATTGTGGACAAGTACAGCTGAGAAGGTTGGCTCATGTTGCCTGGTTCTCATTCACAAGGCCTCGGGCCGCTCGTACCACACCGAGTTCAACCCACCCAAGGTGGCTGGCAAGGACGACTTGACCGGTGAACCCCTCATCAAGCGCTCGGACGACAACGTCGATGCCCTCAAGAAGCGCCTGGTCGTGTACCACGAGAGCACTACTCCCCTGGTCGATTACTACACCAAGAAGACTGGATGCCGAGCTCGTATCCTGGCTCAACAGCTCGCCATTAACCATCATGATGATATGAGTGAGGCTCAGATTGCCTCGATTCTTTTA…
Capsapsora owczarzaki	GGAGACCAGCCGTGCCTGGATCGCGCTCGTTCTGCCAATCTCGTTCTCGACGAAGCTGCCCTCAAGAAGGCGCCTGAGGAAGTGTTTGACGTCCTCGAAAAGCTCGGCGAAGGCTCGTACGGCTCGGTCTTCAAGGCTCGCCACAAGGACACCCAGTCCATCCTCGCCGTCAAGCAGGTGCCCCTTGAGAACGACCTCCAGGACATTATCAAGGAAATCTCAATGATCAAGGAGTGCGACTCGCCCTTCATTGTCAAGTACTATGGCTCGTACTTTAAGGACACAGACCTCTGGATTATCATGGAGTTTTGCGGCGCTGGCTCGGTTGCCGACGTCATGCGTCTCCGCCGCAAGGTCCTCGAGGAGCCCGAGATTGCCTGCATTCTGCAGCACGCCCTC…
Spizellomyces punctatus	ATGGCCAGCCAAATAGTTCCGTCTCTCCTAACGAAGGAGGAGCTGGCATCCGACCCGACAGAACTGTTTACCGTGCTCGGAAAATTGGGCGAAGGGTCGTATGGCTCTGTCCACAAAGCGCTTCACAAACGTACTTCAACCGTCTGTGCCATAAAGTTAATCCCAGCGGAAAATGACCTAGATGACACTGTCAAAGAAATTAACATCATGAATGGCTGCGATTCGAGCTATGTTGTGCAATTTTACGGCAGCTACATCAAAGAAGGTTACCTTTGGATAGTGATGGAGTATTGTGGTGCAGGGTCTGTCTCAGATATAATGCGAATATGTGGACGAACGATGACCGAAGGCCAAATTGCGGTCATTTGCCGAAACGTACTGGAAGGCTTAAAGTATCTG…
Thecamonas trahens	ATGGACGAGACAGTGTTTGAGCTGTCGGCAGCGGACCTGGGGCAGGACCCCAACGAGGTGTTCCAGAAAGTGGAGAAGCTTGGAGAAGGATCGTATGGGTCTGTGTACAAGGCCATGCACGTGCGGACGGGCAAGATTGTGGCGATCAAGGAGGTTGCGATGGAGGACGACCTGGACGAGATCATCATTGAGATCAACATCATGAAGCAGCTGTCTGACCCGTACATTGTCAACTACTTTGGCAACTACCTGCTTGCTAACGAGCTGTGGATCATCATGGAGTACTGTGGGTCCGGGTCTGTGGCGGATTTGATGTCTGTGTGCAAGGAGTGCCTCACGGAGGAGCAGATCGGGTGCATTATGGCGGACACGCTCAAGGGCCTCGAGTACCTGCACAAG…
Dictyostelium discoideum	ATGTCAACGCTCAATGTACCAAAAGAGACAATGAGTAGAAAAGACCCAGAAAAGTTTTTCACTATTGTTGAGAAATTGGGTGAAGGTTCATATGGTTCAGTATATAAAGCAATTAATATTTCAACAGGAATTGTTGTTGCCATTAAAAAGGTATCAGTCGACAATGATCTTGAAGATATGGAAAAGGAAATCAGCTTTATGAAACAATGTAAGAGTCCATACATTGTAACTTACTATGCAAGCTTTAGAAAAGAAAATGAAGTTTGGATTGTTATGGAACATTGTGGAGCAGGATCAGTATGTGATGCAATGAAAATTACAGATAAGACATTATCAGAGGATCAAATTGCAGTTGTTAGTAGGGATGTTTTACAAGGTTTAGCATATTTACATTCAGTT…
Acanthamoeba castellanii	ATGTCGGACTTCAACACACTGTCGGTGGATAAAGAAAAGGGAACGGTGTCTGGTCGCAGGGATCCTGAGAAGGAGTTTCAACTGCTCGAGAAGCTGGGCGAAGGGTCGTATGGTTCGGAGGATCTCATCAACGAGATTAACATCATGAAGCAATGCCAGAGCGAGTACATCGTTTCCTACTTTGGCTCCTACTTCAAGGACAACGACCTCTGGATCGTGATGGAGTACTGCGCCGGCGGTTCTATCAGCGATATCATGACCATCCTCGGCAAGAGCCTCAACGAGGAGCAGATCGCTGTGGTTACCCACTACGTTCTCCTCGGTCTCAAGTATCTCCACTCCGTCAAGAAGATTCATCGTGACATCAAGGCCGGCAATATTCTCCTCAACACGAAGGGC…
Fishes
Species	Sequences
Danio rerio 1	ATGGAGCATTCGGTGCCCAAAAATAAGCTGAAGAAACTCAGTGAAGACAGTCTTACCAAGCAGCCAGAGGAAGTATTTGATGTTCTTGAAAAGCTTGGAGAAGGATCATATGGAAGTGTTTTTAAAGCCATTCACAAGGAATCAGGCCAAGTTGTGGCCATTAAACAGGTTCCTGTCGAATCAGACCTGCAAGAGATAATCAAGGAGATCTCCATAATGCAGCAATGTGACAGCCCATATGTGGTGAAGTACTATGGCAGCTATTTCAAAAACACAGATCTGTGGATTGTGATGGAGTACTGTGGCGCTGGATCTGTGTCTGATATTATTAGACTGCGCAACAAAACGCTTACTGAGGATGAGATTGCCACGGTCCTCAAATCCACACTGAAAGGTCTG…
Danio rerio 2	AGCTCTGCTCTCATGCACACACACTCGTCTTACATATACCTTAGAAATGGTGTAACAGGAAATTTTGTAAAAAAAGAAGATAATATTAAGAGGATAAAACTGAGAGAATGTATTAAGCTGAAGAAACTCAGTGAAGACAGTCTTACCAAGCAGCCAGAGGAAGTATTTGATGTTCTTGAAAAGCTTGGAGAAGGATCATATGGAAGTGTTTTTAAAGCCATTCACAAGGAATCAGGCCAAGTTGTGGCCATTAAACAGGTTCCTGTCGAATCAGACCTGCAAGAGATCATCAAGGAGATCTCCATAATGCAGCAATGTGACAGCCCATATGTGGTGAAGTACTATGGCAGCTATTTCAAAAACACAGATCTGTGGATTGTGATGGAGTACTGTGGTGCT…
Cyprinus carpio 1	ATGGAGCATTCGGTGCCCAAAAATAAACTGAAAAAACTCAGTGAAGACAGTCTCACCAAGCAGCCAGAGGAAGTGTTTGATGTCCTTGAAAAGCTTGGAGAAGGGTCATATGGCAGTGTTTTTAAAGCCATTCACAAGGAATCAGGCCAGGTTGTGGCCATTAAACAGGTTCCTGTCGAATCAGACCTGCAGGAGATTATCAAAGAGATCTCCATAATGCAGCAATGTGACAGTCCTTATGTGGTGAAGTACTATGGCAGCTATTTCAAGAACACAGATCTGTGGATTGTGATGGAGTACTGTGGTGCTGGATCGGTGTCTGATATTATCAGACTGCGTAACAAAACGCTCACTGAAGATGAGATCGCCACAGTCCTCAAATCCACCTTGAAAGGTCTG…
Cyprinus carpio 2	ATGGAGCATTCGGTGCCCAAAAATAAGCTGAAGAAACTCAGTGAAGACAGTCTCACCAAGCAACCTGAGGAAGTGTTTGATGTCCTTGAAAAGCTTGGAGAAGGATCATATGGCAGTGTTTTTAAAGCCATTCACAAGGAATCAGGCCAGGTTGTGGCCATTAAACAGGTTCCTGTCGAATCAGACCTGCAGGAGATCATTAAAGAGATCTCCATAATGCAGCAATGTGACAGTCCTTATGTGGTGAAGTACTATGGCAGCTATTTCAAGAACACAGATTTGTGGATCGTGATGGAGTACTGTGGCGCTGGATCCGTGTCTGATATCATCAGACTGCGCAACAAAACACTCACCGAGGAGGAGATCGCCACAGTCCTCAAATCCACCTTGAAAGGTCTG…
Salmo salar 1	ATGGAGAACAAAGACAAAGTACAAATGAGGATACACCCACGCAGGCAGCTAAAGAAGCTCAGTGAAGACAGTTTAACCAAGCAGCCAGAGGAAGTCTTTGATGTGCTAGAGAAACTAGGCGAAGGGTCCTATGGCAGTGTATTTAAGGCCAACTATAAAGAGACTGGGGAGATTGTGGCCATCAAGCAGGTCCCTGTGGAGTCTGACCTGCAGGAGATCATCAAAGAGATCTCCATCATGCAACAGTGTAACAGTCCCCATGTTGTGAGGTACTACGGAAGTTACTTTAAGAACAGTGACTTGTGGATTGTAATGGAGTACTGCGCAGCTGGCTCTGTCTCTGACATCATTCGCCTGCGCAACAAAACGCTAACAGAGGATGAGATCGCCACCATAGTG…
Salmo salar 2	ATGGAGCCGACAGCGCCCAAAAGCAAGCTGAAGAAACTGAGTGAAGACAGTCTCACAAAACAACCAGAGGAGGTTTTTGATGTTCTGGAAAAACTTGGTGAAGGGTCCTATGGCAGTGTGTTTAAAGCCATCCATAAGGAGTCAGGCCAGGTGGTGGCTATCAAACAGGTTCCTGTTGAATCAGACCTCCAGGAGATCATCAAGGAGATATCCATCATGCAGCAGTGTGACAGTCCCTATGTGGTGAAGTACTATGGCAGCTACTTTAAGAACACAGACCTGTGGATAGTGATGGAGTACTGTGGAGCCGGTTCTGTTTCAGACATCATCAGACTACGCAATAAGACGCTCACAGAGGATGAGATCGCCACCATCCTCAAGTCCACATTGAAAGGTCTG…
Oncorhynchus mykiss 1	ATGTGGTCCTATGGCAGTGTATTTAAGGCCAACTATAAAGAGACTGGGGAGATTGTTGCCATCAAGCAGGTCCCTGTGGAGTCTGACCTGCAGGAGATCATCAAAGAGATTTCCATCATGCAGCAGTGTAACAGTCCCCATGTTGTGAGGTACTACGGAAGTTACTTTAAGAACAGTGACCTGTGGATCGTAATGGAGTACTGCGGAGCTGGCTCCGTCTCCGACATCATTCGCCTGCGCAACAAAACGCTAACAGAGGATGAGATCGCCACCATAGTGCAGTCCACACTGAAGGGACTGGAGTACCTGCACTTTATGAGGAAGATCCACAGAGACATCAAGGCAGGGAATATCCTGCTAAACGCAGAGGGCCAGGCCAAGCTGGCTGATTTTGGGGTG…
Oncorhynchus mykiss 2	ATGGAGCCGACAGCGCCCAAAAGCAAGCTGAAGAAACTGAGTGAAGACAGTCTAACAAAACAACCAGAGGAGGTCTTTGATGTTCTGGAAAAACTTGGTGAAGGGTCCTATGGCAGTGTGTTTAAAGCCATCCATAAGGAGTCAGGCCAGGTGGTGGCTATCAAACAGGTGCCTGTTGAGTCAGACCTCCAGGAGATCATCAAGGAGATATCCATCATGCAGCAGTGTGACAGCCCCTATGTGGTGAAGTACTATGGCAGCTACTTTAAGAACACAGACCTGTGGATAGTGATGGAGTACTGTGGAGCCGGCTCTGTTTCAGACATCATCAGACTACGCAATAAGACGCTCACAGAGGATGAGATAGCCACCATCCTCAAGTCCACATTGAAAGGTCTG…
Nothobranchius furzeri 1	ATGGAGAAAGTACAGATGAGGCACAACCCTCGCAGACAGCTGAAGAAGTTGAGTGAGGACAGTCTCACCAAGCAGCCAGAGGAGGTCTTTGATGTCCTGGAGAAGCTGGGTGAAGGGTCGTACGGTTCTGTGTTCAAGGCCAATTACAAAGAAACAGGAGAGATTGTGGCCATCAAGCAGGTTCCTGTTGAGTCTGATCTTCAAGAGATTATTAAGGAAATCTCTATCATGCAGCAATGTAACAGTCCTCATGTGGTCAGGTATTATGGCAGCTATTTCAAAAACAGCGACCTGTGGATCGTCATGGAATATTGTGGCGGAGGATCTGTGTCTGACATCATCCGAATACGTAACAAGACGCTGACAGAGGAGGAGATCGCCACCGTCCTACAGTCGACC…
Nothobranchius furzeri 2	ATGGAGCCGTCCGCGCCTAAAAGCAAGCTGAAAAAGCTGAGCGAGGACAGCTTGACCAAGCAGCCGGAGGAGGTGTTTGATGTTTTAGAGAAACTTGGTGAAGGCTCCTATGGCAGTGTATTTAAAGCCATTCATAAAGAGTCAGGGCAGGTGGTGGCCATCAAGCAGGTTCCTGTGGAGTCTGACCTGCAGGAAATCATCAAGGAGATCTCCATCATGCAGCAGTGTGACAGCCCGTATGTTGTGAAATACTACGGCAGCTACTTTAAAAACACAGATCTGTGGATAGTCATGGAGTACTGCGGAGCCGGCTCTGTTTCTGACATCATCAGGCTGAGAAACAAAACGCTGACAGAAGAGGAGATTGCCACCATCCTCAAGTCAACACTGAAGGGTCTC…
Seriola lalandi 1	ATGGAGCCGTCTGCGCCCAAAAGCAAGCTGAAAAAGCTGAGTGAGGACAGTCTAACCAAACAACCAGAGGAAGTGTTTGATGTTCTAGAGAAGCTCGGTGAAGGTTCCTATGGCAGTGTGTTCAAAGCCATCCATAAGGAGTCAGGCCAGGTGGTGGCCATAAAGCAGGTCCCTGTGGAGTCTGATCTGCAGGAAATCATCAAGGAGATTTCCATCATGCAACAGTGTGACAGCCCTTATGTAGTGAAGTACTATGGCAGCTACTTCAAGAACACAGACCTGTGGATTGTCATGGAGTATTGTGGCGCTGGGTCTGTCTCTGACATTATCAGGCTGCGCAATAAAACGCTGACAGAGGATGAGATTGCTACCATCCTGAAGTCCACATTGAAGGGTCTT…
Seriola lalandi 2	ATGGAGAACAAGGACAAGGTCCAGATGAGGAATCACCCGCGAAGACAGCTGAAGAAGCTGAGCGAGGACAGTCTCACCAAGCAGCCGGAGGAAGTGTTTGACGTCCTGGAGAAGCTGGGTGAAGGGTCGTACGGCTGTGTGTTTAAAGCCAATTACAAGGAGACGGGGGAGATCGTAGCCATCAAACAGGTTCCCGTGGAGTCGGATCTTCAGGAGATCATAAAGGAAATATCCATCATGCAGCAGTGTAACAGTCCTCATGTGGTGCGGTACTATGGCAGCTACTTCAAGAACAGTGACCTGTGGATCGTCATGGAATATTGTGGAGCCGGATCAGTGTCTGATATCATCAGGATACGCAACAAGACGCTGACAGAAGAAGAGATCGCCTCCATCCTG…
Lepisosteus oculatus 1	ATGCAACAATGTGACAGTCCCTATGTGGTGAAATACTATGGAAGCTACTTCAAGAACACCGACCTGTGGATTGTAATGGAATACTGTGGAGCGGGGTCGGTATCGGACATTATCAGGCTCAGGAACAAGACGCTCACGGAAGATGAAATAGCCACAATTCTCAAATCCACCTTGAAGGGTCTGGAGTACCTTCACTTTATGAGGAAAATCCACAGAGACATTAAAGCTGGAAATATCCTTCTCAATACAGAAGGCCATGCGAAACTGGCGGATTTCGGTGTGGCCGGGCAGCTGACAGACACGATGGCCAAGCGCAACACGGTGATCGGCACCCCATTCTGGATGGCGCCAGAGGTGATTCAGGAAATCGGCTACAACTGCGTGGCGGATATTTGGTCG…
Lepisosteus oculatus 2	ATGGAGACGGTGCAGCTCCGGCAGCACCCGCGCAGGCAGTTCAAGAGGCTGAGTGAAGACAGTTTAACCAAACAGCCAGAGGAAGTGTTTGACATCCTGGAGAAGCTGGGAGAGGGGTCCTATGGCAGCGTGTTCAAAGCTAACTATAAAGAAACCGGGGAGATTGTGGCAATCAAGCAGGTTCCTGTGGAGTCAGACCTTCAGGAAATCATTAAGGAGATCTCTATAATGCAGCAGTGCAACAGTCCACATGTGGTGAGATACTATGGAAGTTACTTCAAGAACAGCGATCTGTGGATCGTGATGGAGTACTGTGGGGCTGGTTCTGTCTCAGACATCATTCGTCTGAGAAATAAGACGTTAACGGAAGATGAGATTGCCACCATCCTGCAGTCCACT…
Lepisosteus oculatus 3	ATGGGCATTTTCCACGAAAGGCCACGGTGTCTTCGGCTTTTGCCGACGCTGAGGGGGGTTAGGCCAGCGCGCAAGACCAGCAGAGCGCAAAGCGCAGCTGTGCCGGGGGGACGTACTGTGCTGTACATAGCGGTAAACCAGTCACAGGTCCGCCGACAGATGGTGCCTTTTAACACGAGACCGCCCGACTTCTGGAAAAAAAAAAAAACAAAAAAAAACAGCTGGACTGTTTCTGCTACCAAAGTCCGCCTCCCCAGCCAGCGCCCCCAGCACGCCAGCGCGCAGAGCACCGAGGAGAGCGCTCCAGACCCAGATCGGCTCGAAATGCAACCCTTTATCTTCTGTTTGACAGCGGCAGTCTGTGGCGGCCTTGTTACAGGATACCGGAGCCCCCTGAAT…
Rhincodon typus 1	TCTGCTTTTTTGGACACAGTGAGAGGCACCAGTTGTGTAAATTACTTTATTAATATTCCACTAGCAGGAAAGCACCCATGTGGCCAAGGAACCAGTAACAAACAAAGCTCTGAATTGAGGAAAATTTCAACAGCAACGTTATTTCTGAAATATGACCCTTAGGAAATCTTAGAAATTGTGAACAACTCAAAAGAAGCTGCTGCACAATTACTAGGAAAGGAAGGTGTACCACCAGAATGTGGGCAGTCATTGAGGCGATCCACAATGGAATGGGATTTGAGGGAATTTCAAGAGATCATATCTATATTTGAAAAGTGTGAGGTGATTCACTTTGGAAGGAGTAACAGTAATACAGAGTACTGGGCTAATGGTAAGATTCTTGGTATTGTGGATGAGCAG…
Rhincodon typus 2	CTGAATGAGGGGAAGAATAAAGGCACCAAATACTGTTTGAATGGAGAAAATCAATCCATGTGCAAAAAAAAAGGTGTCAGTGAGAGAGGTAGTATCAGACACAGAATTTATAAGATACGTAGATTTTCAGAAGGATTTTATAAAAGTCCCCCACAGGAGGCTGAAAAGGCTTCAGAAAGATTAGCAAATAGTACAAAAGATGCAATCGTGAAACATAGGCACCCCGAGATATTTGAGGTTTTGTTTGTGCAGCAAATATCGGGAAACCGCTGTCTTATTAAAATGATTGCTGAGCTGGAGGCAGCATCCCATTGTTTCAGACCACACATTCACGAATATTTCAATGTGCTGCCTTTGAATGCTGATCTAAAGGTCTCCCATCTCAGTGGTGGAATTGTT…
Callorhinchus milii 1	ATGGAGGAGGTGCAGCGGCGGCACCCGCGCCGGTCTCTGAAGAAGCTAAGTGAGGACAGCTTGACCAAACAGCCAGAAGAAGTCTTCGATGTATTAGAAAAACTCGGTGAAGGGTCCTATGGCAGTGTTTTCAAAGCCATTCACAAAGAATCTGGCCAGGTTGTGGCCATCAAACAGGTGCCTGTGGAGTCTGACCTGCAGGAGATCATCAAGGAGATCTCCATCATGCAGCAGTGTGACAGCTGCCACGTGGTCAAGTATTACGGAAGCTACTTCAAGAACCGAGACCTGTGGATTGTGATGGAATACTGTGGAGCCGGCTCAGTCTCCGATCTCATCCGGATACGGAATAAAACGCTAACAGAAGACGAGATCGCCACAATATTACAGTCCACGCTG…
Callorhinchus milii 2	ATGGAGCAGCCCGCGCCCAAAAGCAAGTTGAAAAAACTGAGTGAAGACAGCCTCACTAAACAGCCGGAAGAGGTTTTTGATGTGCTGGAAAAACTTGGTGAAGGATCTTATGGCAGTGTTTTTAAAGCAATCCACAAAGAATCTGGCCAAGTTGTAGCTATTAAACAAGTGCCAGTGGAGTCAGACCTACAGGAAATTATTAAGGAAATTTCAATTATGCAACAATGTGATAGTGCTTATGTAGTGAATTACTATGGCAGCTATTTTAAAAATACAGATCTGTGGATAGTTATGGAATACTGTGGAGCTGGCTCCGTGTCTGATATTATCCGTCTACGAAACAAAACGTTAATAGAAGATGAAATAGCAACCATTCTTAAATCAACTTTGAAAGGATTG…
Branchiostoma floridae	AGTGAGCTGAAGAAGCTGAGTGAAGAGTCGCTGACTCGGCAGCCGGAGGAGGTCTTTGATGTGCTGGAGAAACTGGGAGAGGGTTCCTATGGCAGTGTGTTCAAGGCCATGCACAAGGAGTCTGGACAGGTCCTGGCCATCAAACAGGTTCCCGTGGATACAGACCTGCAGGAGATCATCAAGGAAATATCCATCATGCAACAGTGTGACAGGAAGTTACTTAACAATGGTTGTGGAACTCTATTTTATATACATGTATTAGTGATAGTGATGGAGTACTGTGGAGCTGGATCTGTGTCAGACATCATGAAGTTACGTAACAAAACTCTAACAGAAGATGAGATTGCTGCCATCACCTCCATGGTTCTAAAAGGTCTGGAGTATCTGCATTTCATGAGG…
Branchiostoma belcheri	TGTGATGGAGTACTGTGGAGCTACATCATGAAACTACGTAACAAAACTGTAAGTAACGCCATATCTTACATGGCTGTATACAACACTTATGTACCAGAAATGAGGATAAACACGTATGCGTATTCAAATTCAATATATAGTAACTTACTTGATATCATAGCATATATACTGAATATATTAGGTAGTTGTTTTTGTATTGTTGGCTTGTCCGTATGGTTTTTGCTTGTTTTCTGCACTGCAGTTCCTGTGTATTGTGCCAGAGGGAGCAGTGCAGTTTCTGAATGTTCTGCCAGTGAGCTAACAGAAGATGAGATTGCTGCCATCACCTCCATGGTACTGAAGGGTCTGGAGTACCTCCACTTCATGAGGAAAATCCACCGAGACATCAAGGCAGGAAAC…

## Sheet: Kibra
Kibra
Species from Drosophila melanogaster to Homo sapiens
Species	Sequences
Homo sapiens1	ATGCCCCGGCCGGAGCTGCCCCTGCCGGAGGGCTGGGAGGAGGCGCGCGACTTCGACGGCAAGGTCTACTACATAGACCACACGAACCGCACCACCAGCTGGATCGACCCGCGGGACAGGTACACCAAACCGCTCACCTTTGCTGACTGCATTAGTGATGAGTTGCCGCTAGGATGGGAAGAGGCATATGACCCACAGGTTGGAGATTACTTCATAGACCACAACACCAAAACCACTCAGATTGAGGATCCTCGAGTACAATGGCGGCGGGAGCAGGAACATATGCTGAAGGATTACCTGGTGGTGGCCCAGGAGGCTCTGAGTGCACAAAAGGAGATCTACCAGGTGAAGCAGCAGCGCCTGGAGCTTGCACAGCAGGAGTACCAGCAACTGCATGCC…
Homo sapiens2	ATGCCTAGGAGGGCCGGGAGCGGTCAGCTGCCGCTGCCCCGGGGCTGGGAGGAGGCCAGGGACTACGACGGCAAGGTCTTCTACATTGACCACAACACCAGGAGGACCAGCTGGATCGACCCCCGGGACAGGTTAACGAAGCCCTTGTCATTTGCTGATTGTGTTGGGGATGAGCTGCCGTGGGGATGGGAAGCAGGGTTTGACCCTCAGATTGGTGTCTACTACATCGATCACATCAACAAAACCACGCAGATAGAAGATCCAAGAAAACAATGGAGGGGGGAACAGGAGAAGATGCTCAAGGACTACCTCTCTGTGGCACAGGATGCCCTCCGGACACAGAAGGAACTGTACCATGTGAAGGAGCAGAGGCTGGCGCTGGCCCTGGATGAATACGTG…
Homo sapiens3	ATGGACCACATAAATAAACTTACCCAGATTGAGGATCCAAGAGAACAGTGGAGGCGAGAGCAAGAGCGCATGTTGAAGGAATATTTAATTGTAGCTCAGGAGGCTCTCAATGCCAAGAAAGAAATCTACCAGATTAAGCAGCAGCGGTTCGAGCTGGCCCAGGAGGAATACCAGCAGCTGCACAAAATGTGTGAGGATGACAGCCGCTCGTACGCCAGCTCATTCTCTGGATATTCAACAAATACAAAGTATGACCCACACCAAATTAAAGCAGAAATAGCAAGTCGTCGGGATAGGCTTTCCAGATTAAAACGAGAGCTGACCCAGATGAAGCAGGAACTGCAGTACAAAGAAAAGGGGGTGGAGACCCTGCAAGAGATTGATCGGAAGATGTCAAGT…
Mus musculus1	ATGCCCCGGCCGGAGTTGCCCCTGCCGGAGGGCTGGGAGGAGGCGCGCGACTTCGACGGCAAGGTCTACTACATAGATCACAGGAACCGCACCACCAGCTGGATCGACCCGCGGGACAGGTACACCAAACCACTCACCTTCGCTGACTGCATCAGTGATGAGTTACCGCTGGGATGGGAAGAAGCATACGACCCACAGGTCGGAGATTACTTCATAGACCACAATACCAAAACCACTCAGATCGAGGATCCAAGGGTGCAATGGCGGCGGGAACAGGAGCACATGCTGAAGGATTACCTGGTGGTGGCTCAGGAAGCTCTGAGTGCACAAAAGGAGATCTACCAGGTGAAGCAGCAGCGCCTGGAGCTGGCACAGCAGGAGTATCAGCAGTTGCATGCC…
Mus musculus2	ATGCCTAGGAGGGCCGGGAGCGGGCAGCTGCCGCTACCCCGGGGCTGGGAGGAGGCCAGGGACTACGACGGCAAGGTTTTCTACATCGACCACAACACCAGGAGGACCAGCTGGATCGACCCCCGGGACAGGTTAACGAAGCCCCTGTCCTTCGCTGACTGTGTCGGGGATGAGCTGCCCTGGGGATGGGAAGCGGGGTTTGACCCTCAGATTGGTGCCTACTACATCGACCACATCAACAAAACCACACAGATTGAGGATCCGAGGAAACAGTGGCGGGGCGAGCAGGAGAAGATGCTCAAGGACTATCTCTCCGTGGCCCAGGACGCACTCAGGACGCAGAAGGAGCTGTACCACGTGAAGGAACAGAGGCTGGCGCTGGCCCTCGATGAATATGTG…
Mus musculus3	ATGGACCACATAAATAAGCTTACCCAGATTGAAGATCCAAGAGAGCAGTGGAGGAGAGAGCAAGAACGCATGCTGAAAGAGTATTTAGTTGTAGCCCAGGAGGCTCTCAATGCCAAGAAAGAAATCTACCAGATCAAGCAACAGCGGTTTGAGCTAGCTCAGGAAGAATATCAACAACTGCACAAGTTGTGTGAGGATGATGGCCGCTCATATACCAGCTCCTTCTCTGGATATTCAGCTAATACAAAGTATGATCCACACCAGATTAAAGCAGAAATAGCAAGTCGTCGGGATAGGCTTTCCAGATTAAAACGGGAGCTGGCCCAGATGAAGCAGGAGCTCCAATACAAAGAAAAGGGTGTGGAGACCCTACAAGAGATTGACCGGAAGATGTCAAGT…
Gallus gallus1	ATGCCGCGGAAGGAGCTGCCGCTGCCCGCGGGCTGGGAGGAGGCGCGGGACTACGACGGGAAGGTGTACTACATCGACCACGGCAGCCGCACCACCAGCTGGATCGACCCCCGCGACAGGTATACTAAACCACTAACGTTTGCAGACTGCATTAGTGATGAATTGCCATTAGGATGGGAAGAAGCGTATGACCCTCAGGTTGGAGTTTATTACATAGACCACAACACCAAAACCACACAGATAGAAGATCCTCGTGTGCAATGGCGGCGGGAGCAGGAGCATATGCTGAAGGACTATCTTGTCCTAGCCCAAGAGGCAATTGCTGCACAGAAGGAGATCTATCAAGTGAAACAGCAGAGGCTTGAATTGGCCCAGCAAGAATACCGGCAGCTGCATGAT…
Gallus gallus2	ATGCCTAGGAAAGCGGGGAATGGGCAGCTCCCCTTACCCGCTGGCTGGGAGGAGGCGAGGGATTACGACGGCAAAGTCTTTTACATCGACCACAACACCAAGCAGACCAGCTGGATCGACCCCAGGGACAGGTTAACAAAACCCTTGTCATTTGCGGATTGTGTTGGGGATGAACTACCATGGGGATGGGAAGCTGCATACGATCCTCAGATTGGTGTGTACTATATCGATCACATCAACCAAACGACACAAATAGAAGATCCCAGGAAACAATGGAGGCAAGAACAAGAGAGAATGCTGAAAGATTATCTTATGGTAGCCCAGGATGCTCTCAGTACTCAGAAGGAACTGTACCAGGTGAAAGAACAGAGGCTGGCACTTGCACTGGATGAGTATGTG…
Gallus gallus3	ATGCCGTGGCTGAGCGGCGGGCGGCGGCGGCAGCGGCAGCAGCAAGGGGCGGCGGGGCAGGGCGGAGGGCCGGCGGCGGGCGGGCAGCGCGGCCGGGAGAGTTCGGAGCTGCCGCTGCCCGCCGGCTGGGAGGAGGCGAGGGACTTCGACGGGCGCGTCTTCTACATCGACCACAACACCCGGCAGACCTCGTGGATCGACCCCCGCGACAGGATTACAAAGCCATTGACGTTTGCTGACTGTGTTGGTGATGAGCTTCCTTTAGGATGGGAAACTGTTTACGATCAACAGATTGGAGTGTATTATATGGACCACATAAATCAGCTTACACAAATTGAAGACCCAAGGGAGCAATGGAGAAGGGAGCAGGAACGCATGCTAAAGGAATATTTAATAGTT…
Alligator sinensis1	ATGTATACTAAGCCACTAACCTTTGCTGACTGTATTAGTGATGAGCTGCCATTAGGATGGGAAGAAGCTTATGATCCTCAAGTTGGAGTTTATTACATAGACCATAACACCAAAACCACACAGATAGAAGACCCTCGTGTGCAATGGCGGAGGGAGCAAGAACATATGCTGAAGGACTATCTGGTCCTGGCCCAAGAGGCAATTGCTGCTCAGAAGGAGATCTACCAAGTGAAACAGCAAAGACTTGAATTGGCCCAGCAAGAGTATCAGCAACTCCATGAAGTCTGGGAGCACAAGCTAGGTTCTCAGACAAGCTTGATCTCTGGCTCATCGTCTAGTTCTAAATATGACCCGGAGATTCTTAAAGCTGAAATTGCTACTACAAAATCCAGGGTTAAT…
Alligator sinensis2	ATGGTGGAGAGGCTTGCGTGTTCCAATGACCTCGAGAGCGATGCTGTCCGGAGCCCACACTCCTGGTTAACAAAGCCCTTGTCATTTGCGGATTGTGTGGGGGATGAACTGCCGTTGGGATGGGAGGCTGCATACGATCCTCAGATCGGTGTCTACTACATCGATCACATCAACCAAACAACACAAATAGAAGATCCTCGAAAACAATGGAGGCAAGAACAAGAGAGAATGCTAAAAGACTATCTTATGGTAGCACAGGATGCACTCAGCACCCAGAAAGAGCTATACCACGTGAAAGAACAAAGACTAGCACTTGCCTTGGATGAGTATGTACGGCTGAATGATGCCTACAAAGAAAAATCAAGCTCTCGAACAAGCTTGTTCTCAGGCTCTTCATCC…
Alligator sinensis3	ATGCTTTCAGTATTGTGGGAACTGGCAGCTAGCATGTGGACAGAAGAGGAGGAGGTAGCAATACAAGCAGTTAAAGCAATGGTCCTCACTACAAAAATGACTTCAACACTGTTTGCTAAGCTTACACAAATTGAGGACCCAAGAGAGCAGTGGAGAAGGGAGCAGGAACGCATGCTAAAGGAATATTTAATTGTTGCCCAGGAGGCACTTAATGCCAAGAAAGAAATTTACCAAATTAAACAGCAGCGTTTTGAGCTGGCTCAAGAAGAGTATCAGCATCTGCATAAAATGTGTGAGGATGACAACCGTTCCTATGCCAGCTCATTTTCTGGATTTTCAACTAATACCAAGTATGATCCATATCAGATTAAAGCAGAAATAGCAAGCCGTCGTGACAGA…
Pseudonaja textilis1	ATGCCCCGGCAGGAGCTGCCTTTGCCCGAAGGCTGGGAGGAAGCTCGCGACTACGACGGCAAAGTCTACTACATTGACCACGCCACCAAAACCACCAGCTGGGTCGACCCGCGGGACAGGTATACTAAACCACTTACCTTTGCTGATTGCATAAGTGATGAATTGCCATTAGGATGGGAAGAAGCCTATGATCCCCAGGTTGGAATTTATTACATTGACCATAACACCAAGACTACCCAAATAGAGGATCCTCGGGTGCAATGGCGGCAGGAACAGGAACACATGCTGAAGGACTATCTTATAATGGCCCAAGAAGCCTTAACTGCACAGAAGGAGGTTTACCAGGTCAAGCAACAGAGACTTGAATTGGCCCAGCAGGAATACAAGCAACTTCATGAT…
Pseudonaja textilis2	ATGCCTAGAAAAATGGGGAATGGGCAATTGCCCTTACCCGACGGTTGGGAGGAGGCGAGGGATTACGACGGGAAAGTCTTCTACATCGACCACAACACCAAGCAGACCAGCTGGATCGACCCTAGAGACAGGTTAACAAAGCCATTATCCTTTGCAGACTGTGTCGGAGATGAGCTACCATGGGGATGGGAAGCTGCATACGATCGTCAGATTGGTGTCTACTATATCGACCACATAAACCAAACTACACAGATAGAAGATCCAAGAAAGCAATGGCGACAAGAACAAGAAAAAATGTTAAAAGATTACCTTACTGTAGCTCAAGATGCACTTAGCACTAAGAAAGAACTTTTCCATGTGAAAGAGCAGAGGCTGGCTCTTGCCTTGGGTGAATATGTA…
Pseudonaja textilis3	ATGCCGTGGCTCAGCGGAGGACGGAGACGGCGGCGGCAGCAACAGCAGCAGCAACAGGCGGCACCGACGACGGCGCCCGGAGGACCAGGGACGGGGCCGCCTCCTGTCGTGCCCGCTGCGGCGATCGGAGGCGGCGGCGGCGGCAGTGGGCCGCGGGGCCGGGAGAGCTCGGAGTTGCCTTTGCCCGCTGGTTGGGAGGAGGCGAGGGACTATGACGGACGCGTCTTTTACATCGACCACAACACCCGGCAGACTTCGTGGATCGACCCCAGGGACAGGATTACCAAGCCATTAACTTTTGCTGACTGTGTTGGTGATGAACTACCTTTAGGATGGGAAACTGTTTACGATCAACAGATTGGTGTTTATTACATGGACCACATAAATCAACACACACAA…
Xenopus laevis1	ATGATAAGGAAGGAGCTCCCTCTGCCAGATGGCTGGGAAGAAGCGCACGATGTGGACGGTAAAGTCTATTACATTGACCACGCCAGCAAGACTACCAGCTGGATAGATCCCAGAGACAGGTTTACAAAGCCATTAACCTTTGCTGACTGCATCGGCGATGAATTACCATTGGGTTGGGAAGAATGCTACGACCCCCAAGTGGGTGTGTATTACATTGACCATAACAGCCAAACCACACAGATAGAGGACCCAAGGGTGCAATGGAGAAGAGAGCAAGAGCGCATGCTGAAGGATTATCTGGTGCTCGCTCAAGAGGCTTTACTCGCACAGAAGGAAATTTACCAAGTCAAACAGCAGAGGCTTGAATTAGCACAAAAGGAATACAGGACTCTGAATGAT…
Xenopus laevis2	ATGCCTAGGGACGGGAATGGGCAGCTGCCTTTACCGGATGGCTGGGAAGAAGCGACGGATTACGACGGCAAAGTCTTTTATATTGATCACAACACCAAACAGACCAGTTGGATTGACCCAAGGGACAGGCTGACTAAACCTTTGTCATTTGCTGACTGTGTTGGCAATGAGTTGCCATTGGGATGGGAGTCTGTCTATGATCCTCAGATTGGAGTCTTCTTTATCAACCATATTAATCAAACCACACAGATAGAAGACCCACGGAAATTATGGAGGAAAGAACAAGAACGTATGCTTAAGGATTACCTCATGGTGGCTCAGGATACCCTAAGCACACAGAAGGAACTCTACCACATCAAAGAGCAAAGGCTGGCACTTGCCCTGGATGAATATGTGCGC…
Xenopus laevis3	ATGCCCTGTCTGAGCGGGGGTAGGAGGCGCAGACGGCAGCAACAACAGCAGCAGCCCCAGGCACCGTCCGAAAAGCAGCGATGCCCCTCACCCGGCCCCTCGTCCTGTCGGAGTGGAAGCTCGGAGCTGCCTCTGCCCGCTGGCTGGGAGGAGGCGAGGGATTACGACGGAAGGGTCTTTTATATCGACCACAACACTAGACAGACCTCGTGGATAGATCCCAGGGACAGGATAACAAAACCTTTAACGTTTGCTGACTGTGTTGGGAATGAGCTACCTTTGGGATGGGAAATTGTTTACGATCAGCAGATAGGCATGTTCTACATGGACCACGTAAACAAACTTACACAGGTTGAGGACCCTCGAGAGCAGTGGAGACGAGAACAAGAACGCATGCTA…
Xenopus tropicalis1	ATGATAAGGAAGGAGCTCCCTCTGCCAGAAGGCTGGGAAGAAGCACGAGATGTGGATGGCAAAGTGTACTACATTGACCACACCAGCAAGACTACCAGCTGGATAGATCCTAGAGACAGGTTTACAAAGCCATTAACCTTTGCCGACTGTATTGGCGATGAATTGCCATTGGGTTGGGAAGAATCTTATGACACCCAAGTGGGTGTGTATTACATTGACCATAACAGCCAAACCACACAGATAGAGGACCCAAGGGTGCAATGGAGGAGAGAGCAGGAGCGCATGCTGAAAGACTATCTGGTGCTGGCCCAAGAGGCTTTACTCGCACAGAAAGAAATTTACCAAGTCAAACAGCAGAGGCTCGAATTAGCACAGAAAGAATACAGGACCCTGAATGAT…
Xenopus tropicalis2	ATGCCTAGGAAAGGGAATGGGCAGCTGCCTTTACCGGATGGCTGGGAAGAAGCGAGGGATTACGACGGGAAAGTCTTTTATATCGATCACAACAGCAGACAGACCAGTTGGATTGACCCAAGGGACAGGCTAACAAAACCTTTGTCATTTGCTGACTGCGTTGGCAATGAGTTGCCTTGGGGATGGGAGTCTTCCTATGATCCTCAGATTGGAGTCTACTTTATCAACCATATTAACCAAACCACACAGATAGAAGACCCAAGGAAGTTATGGAGGAACGAGCAAGAACGTATGCTGAAGGATTACCTCATGGTGGCTCAGGATGCCCTAAGCACACAGAAAGAACTCTACCACATCAAAGAGCAAAGGCTGGCACTTGCGCTGGATGAGTATGTGCGC…
Xenopus tropicalis3	ATGCCCTGGCTCAGCGGGGGCAGGAGGCGCAGGCGGCAGCAGCAACAACAGCAGCAGCCCCAGGCACCGTCCGAACAGCAGCGATGCCCCTCACCCGGCCCCTCGTCCTGTCGGAGGGGGAGCTCGGAGCTGCCTCTGCCCGCTGGCTGGGAGGAGGCGAGGGATTACGACGGAAGGGTCTTTTATATTGACCACAACACCAGGCAGACCTCGTGGATAGATCCCAGGGACAGGATAACAAAACCTTTAACATTTGCTGACTGTGTTGGGAATGAGCTACCTTTGGGATGGGAAATTGTTCGCGATCAACAGATAGGCGTATACTACATGGACCACATTAACCAACTTACACAGGTTGAGGACCCACGAGAGCAGTGGAGACGAGAACAGGAACGTATG…
Danio rerio1	ATGCCAAGGAAGGAGTTACCATTGCCAGAGGGTTGGGAAGAGGCCCGAGATTTTGACGGGAAGGTCTATTATATAGACCATATTAATCAAACCACCAGTTGGATTGACCCAAGGGATAGGCAGACTAAGCCTCTGACTTTTGCCGACTGTATTGGAGATGAGCTGCCTGTGGGATGGGAGGAGGCCTACGACCCCCACGTCGGAGCCTATTATGTCGACCACAACACCAAAAGCACTCAGTTGGAGGACCCGCGGGCTCAGTGGCAGCGGGAACAGGAGCTTATGTTGCACGATTATCTGAATGTGGTTCAGGAAGCACTGAGTGCCCAAAAGGAGATCTACCAGGTCAAAGAGCAGAGACTTCGCCTGGCCCAGCAGGAATATCGGCAGCTAAATGAT…
Danio rerio2	ATGCCGTGGGTGAGCAGCTGTAAGCGGAGAGAGAGCTCGGAGCTGCCGCTGCCCCCGGGCTGGGAGGAAGCCAGGGATTACGATGGCAGAGTCTTTTACATTGACCACAACACTCGACAGACTTCGTGGATCGACCCCAGAGACAGGATTACCAAGCCCCTGACCTTTGCTGACTGTGTGGGGGATGAGCTTCCTCTGGGCTGGGAGGTGGTGTATGACCAGCAGGTGGGCGTCTACTACATCGACCACATCAATAAGACAACTCAAATAGAGAACCCTCGTACACAATGGCGCCAGGAGCAGGAGCGCATGTTAAAAGAGTACCTAGTGGTGGCACAGGAGGCTCTCAATGCCAAGAAAGAGATGTATCAGATCAAACAGCAAAGACTGGAGCTGGCA…
Nothobranchius furzeri1	ATGCCGAGGAAGGAGTTGCCACTACCGGACGGTTGGGAGGAAGCCAGAGACTTTGATGGCAAAGTTTACTACATTGATCACATTAACCACTGCACGAGCTGGATCGACCCCCGGGACAGGCAGACGAAGCCTTTGACGTTCGCTGACTGCATCGGAGATGAGCTGCCGGTCGGATGGGAGGAGGTGCACGATCCCGTTGTGGGGGCGTACTATGTCGACCACAACACCAAGAGCACCCAGCTGGAGGACCCGCGGGTCCAGTGGCAGCTGGAACAGGAAGCCATGCTGCGGAACTACCTGTCTGTGGCTCGAGACGCGCTTAGCGCCCAGAAGGAGATCTACCAGGTGAAGGAGCAGCGCCTGCGGCTGGCGCAGCAGGAGTACCAGCAGCTCAACGAT…
Nothobranchius furzeri2	TCCCGTGGAAACCCGGAATTACCCCTCTCCTACTAACAAGCAATTTTAATTCAACATCCTTCTTATTATGTCGTTCATTCAAACGGTTTACAAACCAGGAATTTTTTTTTCATCCATTTCAGGATCACCAAACCGCTGACGTTTGCAGACTGTGTTGGAGATGAACTACCTCTTGGGTGGGAGGAGGTTTACGACCAACAAGTTGGGGTTTACTACATTGACCACATTAACAAGACTACTCAGATCGAGAACCCACGGACTCAGTGGCGGCAGGAGCAGGAGCGCATGTTGAAGGAGTACCTGGTGGTGGCCCAGGAGGCCCTCAGCGCCAAGAAGGAGATGTACCTGGTCAAGCAGCAGCGACTGGAGCTGGCTCAGCAGGAGATGTTGCGCTTCCAT…
Callorhinchus mili1	ATGCCCAAGCCGAATGGAGGAGGGGAGCTGCTGCCGCTGCCGCCCGGCTGGGAAGAAGCAGCGGATCTCGACGGCAAGGTGTACTACATCGACCACAACACCAAGCAGACGAGCTGGGTCGACCCCCGCGACAGATGGACCAAACCTCTCACCTTTGGTGACTGTGTTGGAGATGAACTCCCATTGGGATGGGAAGAAACACATGATGCACAGGTTGGAGCCTACTATATTGATCACAATACACAGACGACTCAGATTGAGGATCCTCGAGCTCAGTGGCGAAGAGAACAGGAGCGTATGTTGAAAGACTATCTGATAGTGGCACAAGATGCTCTCACTGCACAGAAAGAGATCTTCCAGGTGAAGCAACAAAGATTAGAACTAGCCCAACAGGAATAC…
Callorhinchus milii2	ATGCTTCCTCTTGGCGATGTCATCCCCAGACCTGAGGTCAACTTCTACATGTATGCTGGTGACACCCAAATCTACATCTCCTCCTCATCCAGCTGCATCTCCCAGTCCACTGATGTCCTGTTTACCAAACCCCTGACGTTTGCGGATTGTGTCGGGGATGAGCTTCCTCTGGGCTGGGAAGATGCCTACGATCCTCAGGTTGGCATCTTCTATATTGACCACATCAACAAAACTACACAGTTAGAGGACCCACGGGCACAATGGAGGAAGGAGCAGGAGAGAATGCTGAAAGACTATCTGATGGTGGCCCAGGATGCCCTCAGCACTCAGAAAGAACTGTACCAAGTGAAAGAGCAGCGACTGGCTCTAGCCATTGATGAGTACATGCGCTTGAATGAT…
Callorhinchus milii3	ATGCCTTTGTTTTGCAGAATTACCAAGCCATTGACATTTGCTGACTGTGTTGGTGATGAACTACCACTGGGTTGGGAAATAGTTTATGATCCCCAAGTTGGAGTGTACTACATCGACCATATCAACCAGATCACCCAGATAGAAGACCCAAGAGCACAATGGCGGCGGGAGCAAGAGCGAATGCTGAAAGAATATTTGGTGGTGGCCCAGGAGGCTCTGAATGCCAAGAAAGAGATCTACCAGGTGAAACAGCTGCGTCTGGAGCTAGCCCAAGAGGAGTATCAGCAACTGCATGACATGTGCGAGGATGACAGGGTATCTTACGTCAGCTCTTATTCTAGCTCATCCTCAAACACAAAATATGATCCTGACCAGATCAAAGCAGAAATAGCAGGTAGA…
Rhincodon typus1	ATGCCCAAGCTCAGCAAGGGCAATGGAGAACTGCCCCTGCCACCCGGTTGGGAAGAGGCGACCGACTACGATGGGAAGTTGTACTACATCGACCACAACACCAAGCAGACGAGCTGGGTCGATCCCCGCGACAGATGGACCAAACCCCTCTCCTTTGGCGATTGTGTAGGAGATGAGTTGCCTTTGGGTTGGGAAGAAGCATTTGATGCACAAGTCGGAATCTATTACATTGATCACAATACACAAACAACACAGGTAGAAGATCCTCGGGCTCAGTGGCGTAGAGAACAGGAGCGCATGTTGAAAGACTATCTAATCGTAGCACAAGATGCACTAACTGCCCAGAAGGAAATTTACCAAGTAAAACAACAGAGATTAGAACTGGCCCAACATGAATAC…
Rhincodon typus2	ATGCCGAGGAGGAGGTCGAGCGGGGAGCTGCCGCTGCCCAATGGCTGGGAGGAAGCGCGCGATTTCGACGGCAGGGTCTTTTACATCGACCATAATACCCGGCAGACAAGCTGGATCGACCCGCGGGACAGACTGACCAAGCCATTAACATTTGCTGACTGTGTTGGTGATGAGCTGCCGCTAGGCTGGGAAGTAGTTTACGATCCACAGGCTGGCATTTACTATATTGACCACATTAACCAGATCACGCAGATTGAAGACCCCAGGGCACAATGGCGGCGAGAGCAGGAGCGTATGCTGAAAGAATATTTGGTGGTGGCCCAGGAAGCTCTGAATGCCAAGAAAGAAATCTACCAGGTGAAAAAGCAGCGTCTGGAGCTGGCCCAGGAGGAGTATCAG…
Rhincodon typus3	ATGCGAACCTCTTTAGATTTGGAATTGGATCTACAGGCATCAAGGACCAGGCAGCGCAGGCTAACACAGGAACTCGATATCTTGAGGGACCTGAGACGACAAATTGATGAGGCCAAAGCCAGAGGAGAGACCGAATTGCCTCAATGGGTCAAAGAGGATGAGAGGTTTCAAATCTTGCTAAAGCAAGTTGAAAAACAGGCGGAGCAAACAAAAGAACAACAGAAACATGAGAGCAAAGTTCAAAGGCTTATGAAGAAAACATCAAAAGAGGTGAACAAGTTACGAGAAGAGCCCCTAGAGATGCAATCATTCTGGGAGAAGATGGCATTTTTTACACGAGGCAAGGGAGGTATCATTCCACTACCAGCTGATGATGTATGA
Branchiostoma belcheri	ATGCACCGCACAAACGGAGAGCTTCCCTTGCCGCCAGGGTGGCAGGAGGCGCGCGATCTGGACGGAAAAGTCTACTTTATAGACCACAACACCAGGACAACGACATGGGTCGACCCGCGAGACAGGCACACAAAACCACAGACTTTTGCAGACTGCATAGGAAATGAGCTGCCATTTGGGTGGGAGGAGGTGTACGACCCTCAGGTAGGGGTGTACTACATCGACCACAACACAGGCAACAACCAGCTGGAGGATCCGCGTGAACAATGGAGAGGAGAACAGGAGAGGATGCTTAAGGACTACCTGGTCACCGCGCATCAGGCGCTGGAGTGCAAACAAGAAATCTACAACATCAAGCAAGAAAGATTGGCACTGGCACAAGATGAGTTCCAGCACCTA…
Branchiostoma floridae	ATGCACCGCACAAACGGAGAGCTTCCCTTGCCGCCAGGGTGGCAGGAGGCGCGCGATCTGGACGGAAAAGTCTACTTTATAGACCACAACACCAGGACAACGACATGGGTCGACCCGCGAGACAGGCACACGAAACCACAGACTTTCGCAGACTGTATAGGAAATGAGCTCCCTTTTGGTTGGGAGGAGGTGTACGACCCTCAGGTAGGGGTGTACTACATCGATCACAACACTGGCAACAACCAGCTGGAGGATCCTCGCGAGCAATGGAGAGGAGAGCAGGAGAGGATGCTTAAGGACTACCTGGTCACCGCGCATCAGGCGCTGGAGTGCAAACAAGAAATCTACAACATCAAGCAAGAAAGATTGGCGCTGGCTCAAGATGAGGTTGGGAGACTC…
Acanthaster planci	ATGTCAAGAATTCGAAATGGACAATTGCCACTGCCGGCTGGATGGGAAGAGGCCAGGGATTACGACGGGAAGATTTACTTCATCGACCACAACACGAGAAAGACGTCGTGGGTTGACCCGCGCGACAGATTAACCAAGCCACAGACTTTTGCTGACTGCATTGGAGACGAGTTGCCTTTCGGCTGGGAGGAGGCGTATGATCCTGTTTTGGGCATTTACTTCATAGACCACCTCAACCAGACCAATCAGATAGAGGACCCTCGCGTGCAATGGCGTCGGGAGAAAGAAATGATGCTGCGTGAGTACCTGACCACGCAGACGGACGAGGAGGACTCACGGGCCAAGCAGGAGATCTGCAATGTCAAGCAACAGCGACTGCAGCTGGCTGAGAACGAGGTT…
Strongylocentrotus purpuratus	ATGCCTAGAACACGCGAAGGAGAGTTTCCTCTCCCAGGAGGATGGGAAGAAGCTTGTGATGGCGATGGAAAAGTGTATTTCATCGACCACAGTACGAGAAAGACATCGTGGATGGACCCTCGCGACAGATTAATCAAACCATTGACATTTGGAGACTGCGTAGGTGATGAGCTGCCATTTGGATGGGAGGAAACATTTGATCCATCAATTGGTGTCTACTACATCAATCATTTAAATCATAACAACCAAGTGGAGGATCCTCGGCTGGTGTGGAGGAAGGACCAAGAGTTCATGCTGAAGGATTACCTGCAGACCACCGGCCAGACCACCGGCCAGGACGCTCCCAGAGGCCTCACCCAGACCAACCTCCAGTCAAGACACTTGCTAGGAGACATACAG…
Pomacea canaliculata	ATGCCAAAAGGACGCAATGGGGAACTTCCCCTACCGAATGGATGGGAAGAGGCTATAGACTACGATGGAAAGCGTTTTTTTATCGACCACAACAACTGTCGAACGACATGGATTGATCCCAGGGACAGGTATACCAAGCCAGAAACATTTGCTGACTGTGTTGGTGACGAACTTCCTTTAGGCTGGGAAGAAGTCAATGACCCAAAACTTGGGACCTATTACATTGACCACATAAATCAGGTCAACCAGCTTGAAGACCCACGACTACAATGGCGACAGGAGCAAGAACTTATGCTGAAGGAGTATCTGGTCACTGCTCAGGACGACTTAAAGGCCAAGCAAGAGATTTACAGCATTAAGGAACAGCGCCTAAATCTTGCCCAAGATGAGTTCCAACAT…
Pinctada martensii	CAAATAAGAATGAAACAAAACTCAAGATATCAATCAGCTCTCGTATGCTCTGAATTGAGATCAGAAGAGTCAGACATACAGAGGCTTCACCTGGCCGCGCCCCCTCCTCAAGCCCAACACACAAGGCAGCATTCGTGTGATGCACTCCTAGACAGTGAACCACCCCTACCCCCTGGCTGGGAAATGGCCAAGACTCAAGATGGACAAAGATATTATCTAAATCACGATTTACAAGTAACGACGTGGCAAGATCCTAGAAAAACATCTCCTAATGTGTCCATGCAAAACTTGGGTCCCCTACCCCCGGGCTGGGAACAAGCCTGTACACCCGAGGGTGACGTATACTACATCAATCACATGGAGCGAACCACGAGCTGGTACGATCCGAGGATACGAAAG…
Octopus bimaculoides	CAGTTAAGTTGTCTCAATACTGATAACCATTTACATCATCTTACTGTAAAGTTTCTTTCCAGTCAGAATCAACTAAAATTTAAAGATGATGTGGATAATGATCAAATTGATGTAGATAATGATCAAATGCAGATAAAAACTCTTCTGCTGCATCTTTATTACATCCCAAAGGGCAGCGAGCTGGCAGAATTTCTGGTCACCTCTACCTTTCATCCTTTTGGGGTCAATAAAACCGCGACCTGTTCACTGACAAAATTCTGTGCTGCATCTCAGAATTTTGTCAGTGAACAGGTCGCGGTCTCAAAGCGACGAAAATATTTTGACAAATTAAATTTAAATGTTGAAGTGAATCTAACGGATTTTGTGTGTTATTAAACAAACCAGTTAGAAGATCCAAGA…
Helobdella robusta	GAATGCCATCGCTGCTCCTGTTTGCTGCTTCAAACATTTTTGACGCCACGCAGTCACATTGCATCAACACCTTCACGTCGTTGTCATCATCATCATCATCATCAGAGTCATGTCATGCTATACGTAACTCACATGCAAGTAGGGCATATGGAACCGGAAACAGATCTGCCGGAAGGATGGGAAATGAGCGTGGACGGTAATGGCCGCCACTTTTTCATCGACCACAACAATCACCTGACAACATGGCTAGACCCTAGAGATAGATTCAAGAAGCCAGCTACATTCGCCGACTGTGGCGACCACGAACTTCCGTTCGGCTGGGAAAAGGTGCGTGACGTACACGGTGACGTCGGTGTTTACTACGTCAACCATCACAAAAAAACGACCCAGATTGAAGAT…
Capitella teleta	GCGTGCAATGCACGGAGTTCTCTGCCTCCGTCTTTCCATCTCTATCCACCTGTGATACGAGACCAGCAAGGACAAAGCCTTCTGCACCACCTGTCTAACCTTCGCAATGAAGAGGCGGAAGGTTCGCCGATAACAATGCCACGGAAGAAGAATGGCGAGCTGCCGTTGCCCGCCGGCTGGGAAATGGAGTCCGATTTCGACGGCAGGCCGTTTTTCATCAACCACAGCGCTCAAATCACTTCTTGGGTCGACCCCCGCGACAGATTCACGAAGCCACACACGTTTGCTGATTGCGTTGGAGACGAGCTTCCGTATGGATGGGAACACGCAATGGACGCCCACGTGGGCTCCTACTACATCAACCACTTGCAGCATACGACCCAAATTGAAGACCCCCGT…
Daphnia pulex	TTGGTGTTACAGAGAACAAAGAGCTTTAATTTTCAAAGCACGAGCCATTTGATTAAAGTCCATATTTTAGGTCCTCAAGTCCATAGTTTCGGACAGGCAGCGCCATCTGGTGAAGTCCATAGTTTTCGATCGAAAAATATTGCCATCGACATGTCCAAGCGTAATGGTGAGATCCCTTTGCCTCAAGGATGGGAGCTTGGTCGAGATTACGATGGCAAAGTGTACTTTATTGATCACAACAGCAAGAAAACAACTTGGGTTGATCCTCGAGACAGGTTAATAAAGCCCCAAACATTTGCTGACTGTGTTGGAAATGAATTACCTTTAGGTTGGGAAGAATCATATGACTCTCAGGTTGGACCTTTTTACACAAACCACATAACCCAGACCAATCAGTTA…
Drosophila melanogaster	ATGCCGAATCTGCAACAAACCGCATCGCAATCGCAGCATCATCTGCATCCCCACCACCTGCGACCCCAACAGCAGCAACAGCAACATCATCATCATCATCAACAACAGCAACAACAACAACACACGCATCATCAGCAGCAGCAACAACACCACAGCGACTTCCCACTTCCCGATGGCTGGGATATCGCCAAGGATTTCGATGGCAAGACCTATTACATAGATCATATCAACAAGAAGACCACCTGGCTGGATCCCAGAGATTGCTACACAAAGCCGCAGACTTTCGAGGATTGTGTGGGCGATGAGCTGCCAATGGGCTGGGAGGAATCCTACGATCCGAACATCGGACCCTACTACATCAATCACCTGGCGCAGAGCACCCAACTGGAGGATCCGCGG…
Species from Tetrahymena thermophila to Drosophila melanogaster
Species	Sequences
Drosophila melanogaster	ATGCCGAATCTGCAACAAACCGCATCGCAATCGCAGCATCATCTGCATCCCCACCACCTGCGACCCCAACAGCAGCAACAGCAACATCATCATCATCATCAACAACAGCAACAACAACAACACACGCATCATCAGCAGCAGCAACAACACCACAGCGACTTCCCACTTCCCGATGGCTGGGATATCGCCAAGGATTTCGATGGCAAGACCTATTACATAGATCATATCAACAAGAAGACCACCTGGCTGGATCCCAGAGATTGCTACACAAAGCCGCAGACTTTCGAGGATTGTGTGGGCGATGAGCTGCCAATGGGCTGGGAGGAATCCTACGATCCGAACATCGGACCCTACTACATCAATCACCTGGCGCAGAGCACCCAACTGGAGGATCCGCGG…
Fishes
Species	Sequences
Danio rerio 1	ATGCCAAGGAAGGAGTTACCATTGCCAGAGGGTTGGGAAGAGGCCCGAGATTTTGACGGGAAGGTCTATTATATAGACCATATTAATCAAACCACCAGTTGGATTGACCCAAGGGATAGGCAGACTAAGCCTCTGACTTTTGCCGACTGTATTGGAGATGAGCTGCCTGTGGGATGGGAGGAGGCCTACGACCCCCACGTCGGAGCCTATTATGTCGACCACAACACCAAAAGCACTCAGTTGGAGGACCCGCGGGCTCAGTGGCAGCGGGAACAGGAGCTTATGTTGCACGATTATCTGAATGTGGTTCAGGAAGCACTGAGTGCCCAAAAGGAGATCTACCAGGTCAAAGAGCAGAGACTTCGCCTGGCCCAGCAGGAATATCGGCAGCTAAATGAT…
Danio rerio 2	GAGAGCTCGGAGCTGCCGCTGCCCCCGGGCTGGGAGGAAGCCAGGGATTACGATGGCAGAGTCTTTTACATTGACCACAACACTCGACAGACTTCGTGGATCGACCCCAGAGACAGGATTACCAAGCCCCTGACCTTTGCTGACTGTGTGGGGGATGAGCTTCCTCTGGGCTGGGAGGTGGTGTATGACCAGCAGGTGGGCGTCTACTACATCGACCACATCAATAAGACAACTCAAATAGAGAACCCTCGTACACAATGGCGCCAGGAGCAGGAGCGCATGTTAAAAGAGTACCTAGTGGTGGCACAGGAGGCTCTCAATGCCAAGAAAGAGATGTATCAGATCAAACAGCAAAGACTGGAGCTGGCACAGCAAGAGATGCAGCTCTTCAACCAGCTC…
Cyprinus carpio 1	ATGCCAAGGAAGGAGTTACCATTGCCAGAGGGTTGGGAAGAGGCCCGAGATTTTGACGGGAAGGTCTATNTTATAGACCACATTAACCAAACCACCAGTTGGATTGACCCAAGGGATAGGCAGACTAAGCCTCTGACTTTTGCCGACTGTATTGGAGATGAGCTGCCTGTGGGATGGGAGGAGGTCTACGACCCCCACGTTGGAGCCTATTATGTCGACCACAATACCAAGAGCACCCAGTTGGAGGATCCGCGGGCCCAGTGGCAGCGGGAGCAGGAGTTCATGTTGCGGGATTATCTGAACGTGGTTCAGGAAGCATTGAGTGCCCAAAAGGAGATCTACCAGGTCAAAGAACAGCGACTTCACCTGGCCCAGCAGGAATATCGGCAGCTAAATGAT…
Cyprinus carpio 2	ATGCCAAGGAAGGAGTTACCATTGCCAGAGGGTTGGGAAGAGGCCCTAGATTTTGACGGGAAGGTCTATTATATAGACCATATAAACCAAACCACCAGTTGGATTGACCCAAGGGATAGGCAGACTAAGCCTCTGACTTTTGCCGACTGTATTGGAGATGAGCTGCCTGTGGGATGGGAGGAGGCCTACGACCCCCACATTGGAGCCTATTATGTCGACCACAATACCAAGAGCACCCAGTTGGAGGATCCGCGGGCCCAGTGGCAGCAGGAGCAGGAGCTCATGTTGCGGGATTATCTGAATGTGGTTCAGGAAGCATTGAGTGCCCAAAAGGAGATCTACCAGGTCAAAGAACAGCGACTTCACCTGGCCCAGCAGGAATATCGGCAGCTAAATGAT…
Salmo salar 1	ATGCCAAGGAAGGAGTTACCACTACCAGAGGGTTGGGAAGAATCCCTGGATTTTGACGGGAAAGTCTACTACATCGACCACATCAACCACGCCACCAGTTGGATTGATCCAAGAGACAGGCAGACTAAACCTCTGACATTTGCTGACTGCATTGGCGATGAGCTGCCAGTGGGTTGGGAGGAGGCCTACGACCCCAATGTCGGGGCCTACTATGTGGACCATAACACAAAGAGCACTCAGCTGGAGGACCCGCGGGCCCAGTGGCAGCGGGAGCAGGAGGTCATGCTGCGGGAGTACCTGGACGTGGCCAAGGACTCGCTGAGCGCCCAGAAAGAGATCTACCAGGTGAAGGAGCAGCGGCTTCGCCTGGCCCAGCAGGAGTACCGCCAGCTTAACGAC…
Salmo salar 2	ATGAACATGCCTAGAAAGGGGAATGGCCAGCTGCCGTTACCCGACGGCTGGGAAGAAGCAAGGGACTTTGACGGCAAAGTGTTTTATATCGACCACAACACTAAACAAACAAGTTGGATAGACCCGAGGGACAGGTTGACGAAGCCCCTGTCGTTTGCGGACTGTGTGGGAGACGAGTTACCGTGGGGATGGGAGGCCTCATACGACCCTCAGATTGGCATCTACTACATCGACCACATCAACAAGAGTACCCAGCTAGAGGACCCCCGGGCGGAGTGGAGGAAGGAGCAGGAGAGGATGTTGAAGGAGTACCTGACAGTCGCCCAGGATGCACTGGTCACACAGAAAGAGCTGTACCAGGTCAAAGAGCAGCGGCTGGCCTTGGCCCTGGATCAGTAC…
Salmo salar 3	ATGAACATGCCTAGAAAGGGGAATGGCCAGCTGCCGTTACCCGACGGCTGGGAAGAAGCAAGGGACTTTGACGGCAAAGTGTTTTATATCGACCACAACACTAAACAAACAAGTTGGATAGACCCGAGGGACAGGTTGACGAAGCCCCTGTCGTTTGCGGACTGTGTGGGAGACGAGTTACCGTGGGGATGGGAGGCCTCATACGACCCTCAGATTGGCATCTACTACATCGACCACATCAACAAGAGTACCCAGCTAGAGGACCCCCGGGCGGAGTGGAGGAAGGAGCAGGAGAGGATGTTGAAGGAGTACCTGACAGTCGCCCAGGATGCCCTGGTCACCCAGAAAGAGCTGTACCAGGTCAAAGAGCAGCGGCTGGCCTTGGCCCTGGATCAGTAC…
Oncorhynchus mykiss 1	ATGAATTTAGAGGACTTGCAGAGAAAATTACATGGAGACTCGTCTGACATGCCAAGGAAGGAGTTACCACTACCAGAGGGTTGGGAAGAAGCCCGGGATTTTGACGGGAAAGTCTACTTCATCGACCACATCAAACACGCTACTAGTTGGATTGATCCAAGAGACAGGCAGACTAAACCTCTGACATTTGCTGACTGCATTGGAGATGAGCTGCCTGTGGGTTGGGAGGAGGCCTACGACCCCAATGTCGGGGCCTACTATGTGGATCATAACACAAAGAGCACTCAGCTGGAGGACCCGCGGGCCCAGTGGCAGCGGGAGCAGGAGGTCATGCTGCGGGAGTACCTGGACGTGGCCAAGGACGCGCTGAGCGCCCAGAAGGAGATTTACCAGGTGAAG…
Oncorhynchus mykiss 2	ATGCCAAGGAAGGAGTTACCACTACCAGAGGGTTGGGAAGAATCCCGGGATTTTGACGGGAAAGTCTACTACATCGACCACATCAACCACGCCACAAGTTGGATTGATCCAAGAGACAGGCAGACTAAACCTCTGACATTTGCTGACTGCATTGGCGATGAGCTGCCAGTGGGTTGGGAGGAGGCCTACGACCCCAATGTCGGGGCCTACTATGTGGACCATAACACAAAGAGCACTCAGCTGGAGGACCCACGGGCCCAGTGGCAGCGGGAGCAGGAGGTCATGCTGCGGGAGTACCTGGACGTGGCCAAGGACTCGCTGAGCGCCCAGAAAGAGATCTACCAGGTGAAGGAGCAGCGGCTTCGCCTGGCCCAGCAGGAGTACCGCCAGCTCAACGAC…
Oncorhynchus mykiss 3	ATGAACATGCCTAGAAAAGGGAATGGCCAGCTGCCGTTACCCGACGGCTGGGAAGAAGCGAGGGACTTTGACGGCAAAGTGTTTTATATCGACCACAACACTAAACAAACAAGTTGGATAGACCCGAGGGACAGGTTGACGAAGCCCCTGTCGTTTGCGGACTGTGTGGGAGACGAGTTACCGTGGGGATGGGAGGCCTCATACGACCCTCAGATTGGTATCTACTACATCGACCACATCAACAAGAGTACCCAGCTAGAGGACCCCCGGGCGGAGTGGAGGAAGGAGCAGGAGAGGATGTTGAAGGAGTACCTGACAGTAGCCCAGGATGCCCTGGTCACCCAGAAAGAGCTGTACCAGGTCAAAGAGCAGCGGCTGGCCTTGGCCCTGGATCAGTAC…
Nothobranchius furzeri 1	ATGCCGAGGAAGGAGTTGCCACTACCGGACGGTTGGGAGGAAGCCAGAGACTTTGATGGCAAAGTTTACTACATTGATCACATTAACCACTGCACGAGCTGGATCGACCCCCGGGACAGGCAGACGAAGCCTTTGACGTTCGCTGACTGCATCGGAGATGAGCTGCCGGTCGGATGGGAGGAGGTGCACGATCCCGTTGTGGGGGCGTACTATGTCGACCACAACACCAAGAGCACCCAGCTGGAGGACCCGCGGGTCCAGTGGCAGCTGGAACAGGAAGCCATGCTGCGGAACTACCTGTCTGTGGCTCGAGACGCGCTTAGCGCCCAGAAGGAGATCTACCAGGTGAAGGAGCAGCGCCTGCGGCTGGCGCAGCAGGAGTACCAGCAGCTCAACGAT…
Nothobranchius furzeri 2	GAGAGCTCGGAGCTGCCGCTGCCCGCGGGCTGGGAGGAAGCCCGGGACTACGATGGAAGAGTGTTCTTCATCGACCACAACACCCGGCAAACTTCGTGGATTGACCCCAGAGATAGGATCACCAAACCGCTGACGTTTGCAGACTGTGTTGGAGATGAACTACCTCTTGGGTGGGAGGAGGTTTACGACCAACAAGTTGGGGTTTACTACATTGACCACATTAACAAGACTACTCAGATCGAGAACCCACGGACTCAGTGGCGGCAGGAGCAGGAGCGCATGTTGAAGGAGTACCTGGTGGTGGCCCAGGAGGCCCTCAGCGCCAAGAAGGAGATGTACCTGGTCAAGCAGCAGCGACTGGAGCTGGCTCAGCAGGAGATGTTGCGCTTCCATGAGCTC…
Seriola lalandi 1	ACTCGTGTTTCCAGCAGTGACACAGTCGGAGCTCCGGAGGACGACGAGTGGCACGGCGACTCGCTGGAGGCAGACCTGTTTGATGAGGAGGAGGGAAACGGCGTGGAGGGAGTGGGGCCCCTGGAGGAAGAGGACGACTTTTATCCTGACAGCAGCCAATGGGAGGAGGAGGAGGAAGAGGAGGCGAAGGCGACCAAACCCCCTCCTCCGATAGCAGCAGCCATCACGGAGAAGGTGAACAAGGAGACGAGCATGGACGGCTTGTCGTCGTCGCACCACTGCTCCGTGGTTCGGCCCAAGGAGCGCCGGCCCGACGTCCACCAGCAGAACCCCTTCATGAGGGGGAACACCATCATCCGCTCCAAGACCTTCTCCCCCGGGCCTCAGAGCCAGTACATC…
Seriola lalandi 2	ATGCCAAGGAAGGAGTTGCCACTACCTGAGGGTTGGGAGGAAGCCAGAGACTTTGATGGCAAAGTCTATTACATTGACCACATCAACCAGTGCACCAGCTGGATCGACCCCAGAGACAGGCAGACGAAGCCTCTGACGTTTGCTGACTGCATCGGGGATGAGCTGCCGGTCGGCTGGGAGGAGGCGTACGACCCCGTCATCGGAGCGTACTATGTCGACCACAACACCAAGAGCACCCAGCTGGAGGACCCGCGGGCTCAGTGGCAGCGGGAGCAGGAGGCCATGCTGCGGGACTACCTGGCCGTGGCCCGGGACGCCCTCAGCGCTCAGAAGGAGATCTACCAGGTGAAGGAGCAGAGGCTGCGACTGGCGCAGCAGGAGTACCGGCAGCTCAACGAC…
Seriola lalandi 3	ATGCCGTGGGTCAGCGGCGGTAAGCGGCGAGAGAGCTCCGAGCTGCCGCTGCCCGCGGGCTGGGAGGAAGCCCGGGATTACGACGGCAGAGTGTTCTTTATCGACCACAATACCCGGCAAACTTCATGGATTGACCCCAGAGATAGGATCACTAAACCGCTGACATTTGCCGACTGTGTTGGAGATGAGCTGCCTCTCGGGTGGGAGGAAGTTTACGACCAGCAAGTGGGAGTTTACTACATCGACCACATCAACAAGACCACCCAGATTGAGAACCCGCGGACTCAATGGCGGCAGGAGCAGGAGCGCATGCTGAAGGAGTACCTTGTGGTGGCCCAGGAGGCCCTCAAAGCCAAGAAGGAGATGTACCTGGTCAAGCAGCAGCGTCTGGAGCTGGCT…
Lepisosteus oculatus 1	ATGCCGAGGAAGGAGTTACCATTGCCGCAGGGTTGGGAAGAAGCCCGGGATTTTGACGGGAGGGTTTATTACATCGACCACATCAATAAAACGACGAGCTGGATCGACCCCAGAGACAGGCAGACGAAACCTTTAACTTTTGCTGACTGCATCGGAGATGAGTTGCCTGTGGGCTGGGAGGAGGCCTATGACCCAAAGGTTGGAGCCTATTATGTTGACCACAACACTAAGACCACCCAGCTGGAGGACCCGCGGGCTCAGTGGCAGTGGGAGCAGGAGAACATGCTGCGCGAGTACCTGGAAGTGGCCCAGGACGCTCTGAACGCGCAGAGGGAGATCTACCAGGTCAAGGAGCAGCGGCTGAAACTGGCCCAGCAAGAGTACCGGCAGCTCAACGAA…
Lepisosteus oculatus 2	ATGCCTAGAAAAGGGAATGGACAGCTACCGTTACCGGATGGCTGGGAAGAGGCGAGGGATTACGATGGCAAAGTGTTTTACATCGACCATAACACCAAGCAGACCAGCTGGATCGACCCCAGGGACAGGTTGACGAAGCCCTTGTCGTTTGCGGACTGCGTAGGCGATGAGCTGCCATGGGGCTGGGAGGCGGCTTACGATCCACAGATTGGGATCTACTACATTGACCACATTAACAAAACGACCCAGCTGGAGGACCCCCGGAAGGAGTGGAGGAAGGAGCAGGAGCGGATGCTGAAGGAGTACCTGACTGTGGCGCAGGATGCCCTCAGCACGCAGAAGGAGCTGTACCAGGTGAAGGAGCAGAGGCTGGCGCTCGCCCTGGACGAGTACGTGCGC…
Lepisosteus oculatus 3	ATGCCGTGGGTGAGCAGCAGCAAGCGAAGAGTGAGCTCGGAGCTGCCGCTGCCCGCTGGCTGGGAGGAAGCAAGAGACTACGATGGCAGAGTCTTCTTCATAGACCACAACACCCGGCAGACCTCGTGGATTGACCCGAGAGACAGAATTACCAAACCTTTAACATTTGCTGATTGTGTCGGAGATGAACTGCCGTTAGGCTGGGAGGTTGTGTATGATCCACAGATTGGAGTCTACTACATTGATCACATAAACAAGACCACCCAGATCGAGAACCCCAGGACGCAATGGCGGCAGGAGCAGGAACGCATGCTGAAGGAGTACCTGGTGGTGGCCCAGGAGGCCCTCAATGCCAAAAAAGAGATCTACATGATCAAGCAGCAGCGCCTGGAGCTGGCC…
Rhincodon typus 1	AAGGGCAATGGAGAACTGCCCCTGCCACCCGGTTGGGAAGAGGCGACCGACTACGATGGGAAGTTGTACTACATCGACCACAACACCAAGCAGACGAGCTGGGTCGATCCCCGCGACAGATGGACCAAACCCCTCTCCTTTGGCGATTGTGTAGGAGATGAGTTGCCTTTGGGTTGGGAAGAAGCATTTGATGCACAAGTCGGAATCTATTACATTGATCACAATACACAAACAACACAGGTAGAAGATCCTCGGGCTCAGTGGCGTAGAGAACAGGAGCGCATGTTGAAAGACTATCTAATCGTAGCACAAGATGCACTAACTGCCCAGAAGGAAATTTACCAAGTAAAACAACAGAGATTAGAACTGGCCCAACATGAATACAGGCAGCTAAACGAT…
Rhincodon typus 2	ATGCCGAGGAGGAGGTCGAGCGGGGAGCTGCCGCTGCCCAATGGCTGGGAGGAAGCGCGCGATTTCGACGGCAGGGTCTTTTACATCGACCATAATACCCGGCAGACAAGCTGGATCGACCCGCGGGACAGACTGACCAAGCCATTAACATTTGCTGACTGTGTTGGTGATGAGCTGCCGCTAGGCTGGGAAGTAGTTTACGATCCACAGGCTGGCATTTACTATATTGACCACATTAACCAGATCACGCAGATTGAAGACCCCAGGGCACAATGGCGGCGAGAGCAGGAGCGTATGCTGAAAGAATATTTGGTGGTGGCCCAGGAAGCTCTGAATGCCAAGAAAGAAATCTACCAGGTGAAAAAGCAGCGTCTGGAGCTGGCCCAGGAGGAGTATCAG…
Rhincodon typus 3	ATGCGAACCTCTTTAGATTTGGAATTGGATCTACAGGCATCAAGGACCAGGCAGCGCAGGCTAACACAGGAACTCGATATCTTGAGGGACCTGAGACGACAAATTGATGAGGCCAAAGCCAGAGGAGAGACCGAATTGCCTCAATGGGTCAAAGAGGATGAGAGGTTTCAAATCTTGCTAAAGCAAGTTGAAAAACAGGCGGAGCAAACAAAAGAACAACAGAAACATGAGAGCAAAGTTCAAAGGCTTATGAAGAAAACATCAAAAGAGGTGAACAAGTTACGAGAAGAGCCCCTAGAGATGCAATCATTCTGGGAGAAGATGGCATTTTTTACACGAGGCAAGGGAGGTATCATTCCACTACCAGCTGATGATGTATGA
Callorhinchus mili1	ATGCCCAAGCCGAATGGAGGAGGGGAGCTGCTGCCGCTGCCGCCCGGCTGGGAAGAAGCAGCGGATCTCGACGGCAAGGTGTACTACATCGACCACAACACCAAGCAGACGAGCTGGGTCGACCCCCGCGACAGATGGACCAAACCTCTCACCTTTGGTGACTGTGTTGGAGATGAACTCCCATTGGGATGGGAAGAAACACATGATGCACAGGTTGGAGCCTACTATATTGATCACAATACACAGACGACTCAGATTGAGGATCCTCGAGCTCAGTGGCGAAGAGAACAGGAGCGTATGTTGAAAGACTATCTGATAGTGGCACAAGATGCTCTCACTGCACAGAAAGAGATCTTCCAGGTGAAGCAACAAAGATTAGAACTAGCCCAACAGGAATAC…
Callorhinchus milii2	ATGCTTCCTCTTGGCGATGTCATCCCCAGACCTGAGGTCAACTTCTACATGTATGCTGGTGACACCCAAATCTACATCTCCTCCTCATCCAGCTGCATCTCCCAGTCCACTGATGTCCTGTTTACCAAACCCCTGACGTTTGCGGATTGTGTCGGGGATGAGCTTCCTCTGGGCTGGGAAGATGCCTACGATCCTCAGGTTGGCATCTTCTATATTGACCACATCAACAAAACTACACAGTTAGAGGACCCACGGGCACAATGGAGGAAGGAGCAGGAGAGAATGCTGAAAGACTATCTGATGGTGGCCCAGGATGCCCTCAGCACTCAGAAAGAACTGTACCAAGTGAAAGAGCAGCGACTGGCTCTAGCCATTGATGAGTACATGCGCTTGAATGAT…
Callorhinchus milii3	ATGCCTTTGTTTTGCAGAATTACCAAGCCATTGACATTTGCTGACTGTGTTGGTGATGAACTACCACTGGGTTGGGAAATAGTTTATGATCCCCAAGTTGGAGTGTACTACATCGACCATATCAACCAGATCACCCAGATAGAAGACCCAAGAGCACAATGGCGGCGGGAGCAAGAGCGAATGCTGAAAGAATATTTGGTGGTGGCCCAGGAGGCTCTGAATGCCAAGAAAGAGATCTACCAGGTGAAACAGCTGCGTCTGGAGCTAGCCCAAGAGGAGTATCAGCAACTGCATGACATGTGCGAGGATGACAGGGTATCTTACGTCAGCTCTTATTCTAGCTCATCCTCAAACACAAAATATGATCCTGACCAGATCAAAGCAGAAATAGCAGGTAGA…
Branchiostoma floridae	CGCACAAACGGAGAGCTTCCCTTGCCGCCAGGGTGGCAGGAGGCGCGCGATCTGGACGGAAAAGTCTACTTTATAGACCACAACACCAGGACAACGACATGGGTCGACCCGCGAGACAGGCACACGAAACCACAGACTTTCGCAGACTGTATAGGAAATGAGCTCCCTTTTGGTTGGGAGGAGGTGTACGACCCTCAGGTAGGGGTGTACTACATCGATCACAACACTGGCAACAACCAGCTGGAGGATCCTCGCGAGCAATGGAGAGGAGAGCAGGAGAGGATGCTTAAGGACTACCTGGTCACCGCGCATCAGGCGCTGGAGTGCAAACAAGAAATCTACAACATCAAGCAAGAAAGATTGGCGCTGGCTCAAGATGAGGTTGGGAGACTCAAGCGA…
Branchiostoma belcheri	CGCACAAACGGAGAGCTTCCCTTGCCGCCAGGGTGGCAGGAGGCGCGCGATCTGGACGGAAAAGTCTACTTTATAGACCACAACACCAGGACAACGACATGGGTCGACCCGCGAGACAGGCACACAAAACCACAGACTTTTGCAGACTGCATAGGAAATGAGCTGCCATTTGGGTGGGAGGAGGTGTACGACCCTCAGGTAGGGGTGTACTACATCGACCACAACACAGGCAACAACCAGCTGGAGGATCCGCGTGAACAATGGAGAGGAGAACAGGAGAGGATGCTTAAGGACTACCTGGTCACCGCGCATCAGGCGCTGGAGTGCAAACAAGAAATCTACAACATCAAGCAAGAAAGATTGGCACTGGCACAAGATGAGTTCCAGCACCTAAATGAC…

## Sheet: Misshapen
Misshapen
Species from Drosophila melanogaster to Homo sapiens
Species	Sequences
Homo sapiens1	ATGGCGAACGACTCCCCTGCAAAAAGTCTGGTGGACATCGACCTCTCCTCCCTGCGGGATCCTGCTGGGATTTTTGAGCTGGTGGAAGTGGTTGGAAATGGCACCTATGGACAAGTCTATAAGGGTCGACATGTTAAAACGGGTCAGTTGGCAGCCATCAAAGTTATGGATGTCACTGAGGATGAAGAGGAAGAAATCAAACTGGAGATAAATATGCTAAAGAAATACTCTCATCACAGAAACATTGCAACATATTATGGTGCTTTCATCAAAAAGAGCCCTCCAGGACATGATGACCAACTCTGGCTTGTTATGGAGTTCTGTGGGGCTGGGTCCATTACAGACCTTGTGAAGAACACCAAAGGGAACACACTCAAAGAAGACTGGATCGCTTACATC…
Homo sapiens2	ATGGGCGACCCAGCCCCCGCCCGCAGCCTGGACGACATCGACCTGTCCGCCCTGCGGGACCCTGCTGGGATCTTTGAGCTTGTGGAGGTGGTCGGCAATGGAACCTACGGACAGGTGTACAAGGGTCGGCATGTCAAGACGGGGCAGCTGGCTGCCATCAAGGTCATGGATGTCACGGAGGACGAGGAGGAAGAGATCAAACAGGAGATCAACATGCTGAAAAAGTACTCTCACCACCGCAACATCGCCACCTACTACGGAGCCTTCATCAAGAAGAGCCCCCCGGGAAACGATGACCAGCTCTGGCTGGTGATGGAGTTCTGTGGTGCTGGTTCAGTGACTGACCTGGTAAAGAACACAAAAGGCAACGCCCTGAAGGAGGACTGTATCGCCTATATC…
Homo sapiens3	ATGGCGAGCGACTCCCCGGCTCGAAGCCTGGATGAAATAGATCTCTCGGCTCTGAGGGACCCCGCAGGGATCTTTGAATTGGTGGAACTTGTTGGAAATGGAACATACGGGCAAGTTTATAAGGGTCGTCATGTCAAAACGGGCCAGCTTGCAGCCATCAAGGTTATGGATGTCACAGGGGATGAAGAGGAAGAAATCAAACAAGAAATTAACATGTTGAAGAAATATTCTCATCACCGGAATATTGCTACATACTATGGTGCTTTTATCAAAAAGAACCCACCAGGCATGGATGACCAACTTTGGTTGGTGATGGAGTTTTGTGGTGCTGGCTCTGTCACCGACCTGATCAAGAACACAAAAGGTAACACGTTGAAAGAGGAGTGGATTGCATACATC…
Mus musculus1	ATGGCGAACGACTCTCCCGCGAAGAGCCTGGTGGACATTGACCTGTCGTCCCTGCGGGACCCTGCTGGGATTTTTGAGCTGGTGGAAGTGGTTGGAAATGGCACCTATGGACAAGTCTATAAGGGTCGACATGTTAAAACGGGTCAGCTGGCCGCCATCAAGGTTATGGACGTCACCGAGGATGAAGAGGAAGAAATCAAACTGGAGATAAATATGCTGAAGAAGTATTCTCATCATCGAAATATTGCCACGTACTATGGTGCTTTCATTAAGAAGAGCCCTCCAGGACATGATGACCAACTCTGGCTTGTTATGGAGTTTTGTGGGGCTGGGTCCATCACAGACCTTGTGAAGAACACCAAAGGGAACACTCTCAAAGAAGACTGGATTGCTTACATC…
Mus musculus2	ATGGGCGACCCAGCCCCCGCCCGCAGCCTGGACGACATCGACCTGTCTGCCCTGCGGGACCCTGCAGGAATCTTTGAGCTGGTGGAGGTGGTTGGCAATGGAACCTATGGACAGGTATACAAGGGGCGGCACGTCAAGACTGGGCAGCTGGCTGCCATTAAGGTCATGGATGTCACAGAGGATGAGGAGGAAGAGATCAAACAGGAAATCAACATGTTAAAGAAGTACTCTCACCATCGCAATATTGCCACCTACTATGGGGCCTTTATCAAGAAGAGCCCTCCTGGGAACGATGACCAGCTCTGGCTGGTGATGGAGTTCTGCGGTGCTGGTTCAGTGACCGACCTGGTAAAGAACACAAAAGGGAACGCACTGAAGGAGGATTGCATTGCTTACATC…
Mus musculus3	ATGGCGAGCGACTCCCCAGCTCGCAGCCTGGATGAAATCGATCTCTCCGCCCTGAGGGACCCTGCAGGGATCTTTGAGTTGGTGGAACTTGTCGGAAATGGCACGTATGGTCAAGTTTATAAGGGTCGTCATGTCAAAACGGGCCAGCTTGCTGCCATTAAGGTTATGGATGTCACAGGGGATGAAGAGGAAGAAATCAAACAAGAAATTAACATGTTGAAGAAATATTCTCATCACAGGAACATTGCTACATACTACGGTGCTTTTATCAAAAAGAACCCTCCTGGCATGGATGACCAACTCTGGTTGGTTATGGAGTTCTGTGGTGCTGGCTCTGTCACTGACCTGATCAAGAACACGAAAGGCAACACATTGAAAGAGGAGTGGATTGCATACATC…
Gallus gallus1	ATGGCGAACGATTCTCCTGCAAAAAGTCTGGTGGACATCGACCTTTCCTCCCTGCGGGACCCCGCCGGGATTTTTGAGCTGGTGGAAGTGGTTGGCAATGGCACGTACGGGCAAGTCTACAAGGGTCGACATGTCAAAACGGGCCAGTTGGCAGCCATCAAAGTCATGGACGTTACTGAGGATGAAGAAGAAGAAATCAAACTGGAGATTAATATGCTAAAGAAATATTCTCATCATAGAAATATTGCAACTTATTATGGTGCTTTCATTAAGAAAAGTCCTCCAGGACATGATGACCAACTGTGGCTTGTTATGGAGTTTTGTGGAGCAGGCTCTATCACGGACCTCGTGAAGAACACGAAAGGGAATACTCTGAAAGAAGACTGGATAGCATACATC…
Gallus gallus2	ATGGCGAGCGACTCGCCGGCGCGGAGCCTGGACGAGATCGACCTCTCGGCGCTGCGGGATCCTGCGGGAATCTTTGAGCTGGTGGAGCTTGTTGGCAATGGCACATACGGGCAGGTGTATAAGGGTCGTCATGTTAAAACAGGACAGCTTGCTGCTATTAAGGTTATGGATGTCACCGGGGATGAAGAGGAAGAGATCAAACAAGAAATTAACATGTTGAAGAAGTACTCTCACCACCGAAATATTGCTACATATTATGGTGCTTTTATTAAGAAGAACCCACCGGGAATGGATGATCAGCTCTGGCTGGTGATGGAGTTCTGCGGCGCGGGCTCCGTCACCGACCTCATCAAGAACACGAAGGGGAACACTTTGAAGGAGGAGTGGATCGCCTACATC…
Alligator sinensis1	ATGGCGAACGATTCTCCGGCCAAAAGTCTGGTGGACATCGACCTGTCCTCCCTGCGGGACCCAGCTGGGATTTTTGAGCTGGTGGAAGTGGTTGGCAATGGCACCTACGGGCAAGTGTATAAGGGCCGACATGTCAAAACAGGTCAACTGGCAGCCATCAAAGTCATGGATGTTACTGAGGATGAAGAAGAAGAAATCAAGCTGGAGATAAATATGCTAAAGAAGTACTCTCATCATAGAAATATTGCAACCTACTATGGTGCTTTCATTAAAAAAAGTCCTCCAGGGCATGATGATCAGTTATGGCTTGTTATGGAGTTTTGTGGAGCAGGATCTATCACAGACCTTGTGAAGAACACAAAAGGGAATACTCTGAAAGAAGACTGGATAGCATACATC…
Alligator sinensis2	CCCCAGGACCCTGCTGGGATTTTTGAGTTGGTAGAAGTCGTCGGCAATGGGACCTACGGGCAGGTCTATAAGGGCCGCCATGTCAAGACAGGGCAGCTGGCAGCCATCAAGGTCATGGATGTTACTGAGGACGAGGAGGAAGAGATCAAGCAGGAGATCAACATGCTGAAGAAGTACTCGCACCACCGCAACATTGCCACTTACTATGGGGCCTTTGTCAAGAAGAGCCCCCCAGGGCATGATGACCAGCTCTGGCTGGTGATGGAGTTCTGCGGCGCTGGATCTGTTACTGACCTGGTGAAGGGCTCCAAGGGCCACGCGCTGCGCGAGGACGTCATCGCCTATGTCTGCCGCGAGATCCTGCGGGGCTTGGCCCATCTGCACGCGCACAAGGTGATT…
Pseudonaja textilis1	ATGGCGAATGACTCTCCTGCAAAAAGTCTGGGAGATATAGACCTTTCCTCTTTGCGGGATCCTGCTGGGATTTTTGAGCTGGTGGAAGTGGTTGGAAATGGCACATATGGGCAAGTTTATAAGGGTCGACATGTCAAGACAGGTCAGTTGGCAGCTATTAAAGTCATGGATGTTACTGAGGATGAAGAAGAAGAAATAAAGCTGGAAATCAACATGCTGAAAAAATATTCCCATCATAGAAATATTGCAACGTACTATGGTGCTTTTATTAAAAAAAGTCCCCCAGGACATGATGACCAACTGTGGCTTGTTATGGAGTTTTGTGGTGCAGGCTCTATTACAGACCTTGTGAAGAATACAAAAGGAAATACTTTGAAAGAAGACTGGATAGCATATATC…
Pseudonaja textilis2	ATGGACGTCACGGAGGACGAAGAAGAAGAGATTAAACAAGAAATCAACATGCTGAAGAAATACTCCCACCACCGCAACATCGCCACCTACTACGGGGCCTTCGTGAAGAAGAGCCCGCCCGGCAACGATGACCAACTCTGGCTGGTGATGGAGTTTTGCGGAGCCGGCTCCGTGACGGACCTGGTGAAGAACACCAAGGGGAATGCGTTGAAGGAGGATTGCATCGCTTACGTCTGCCGCGAGATCCTGCGGGGCCTGGCTCACCTGCACGCGCACAAAGTCATCCACCGCGACATCAAGGGTCAGAACGTCTTGTTGACGGAGAACGCCGAAGTGAAGCTGGTGGACTTTGGAGTCAGCGCCCAGCTGGACCGCACGGTCGGGCGTCGGAACACGTTC…
Pseudonaja textilis3	ATGGCGAGTGATTCTCCGGCTCGGAGCTTGGACGAGATAGATCTGTCCGCCTTGAGGGATCCCGCAGGCATCTTTGAACTTGTTGAACTGGTTGGCAACGGGACTTACGGGCAAGTCTATAAGGGCCGACATGTTAAAACCGGACAACTTGCAGCTATTAAAGTCATGGATGTCACTGGGGATGAAGAAGAAGAGATTAAACAAGAAATTAACATGCTAAAGAAATACTCCCATCACCGAAATATCGCTACTTATTATGGTGCTTTCATTAAAAAGAACCCACCAGGAATGGATGATCAGCTCTGGCTGGTGATGGAGTTCTGTGGTGCTGGATCTGTTACTGATCTGATCAAGAACACAAAAGGGAACACTTTGAAGGAGGAGTGGATTGCCTATATC…
Xenopus tropicalis1	ATGGCCAACGATTCGCCTGCCAAAAGTCTTGTGGATATAGACCTGTCGTCTCTGAGGGACCCAGCTGGCATCTTTGAATTAGTGGAAGTGGTAGGAAATGGCACCTATGGACAAGTATATAAGGGCCGACATGTCAAAACAGGCCAACTTGCAGCCATCAAAGTCATGGATGTTACAGAGGATGAAGAGGAAGAAATCAAACTGGAAATCAATATGTTGAAGAAATATTCCCACCACAGAAATATAGCTACTTATTATGGTGCTTTTATTAAGAAAAGTCCTCCTGGGCATGATGACCAGCTTTGGTTGGTGATGGAGTTTTGTGGTGCTGGCTCAATCACTGACCTGGTGAAGAATACAAAGGGGAATAGTTTGAAAGAAGACTGGATTGCCTATATC…
Xenopus tropicalis2	ATGGCGTCGGACCCACCGGCTCGGAGTTTGGATGACATCGACCTGTCTGCGCTAAGGGATCCCGCTGGAATATTTGAACTCGTTGAAGTTGTTGGAAATGGAACATACGGACAGGTGTATAAGGGCCGCCATGTCAAGACTGGGCAGCTGGCCGCTATCAAGGTCATGGATGTCACAGAGGACGAGGAAGAGGAGATTAAACAGGAGATTAATATGCTGAAGAAGTACTCTCATCATCGCAACATTGCAACCTACTACGGAGCTTTCATCAAGAAGAGCCCGCCGGGCAATGACGACCAGCTGTGGCTGGTCATGGAGTTCTGCGGAGCCGGCTCAGTAACAGATCTAGTGAAAAACACCAAAGGAAATGCCCTGAAGGAAGACTGCATCGCCTACATC…
Xenopus tropicalis3	ATGGCGAGCGACTCCCCGGCTCGTAGCTTGGATGAGATAGATCTGTCGGCGCTGAGGGATCCCGCTGGAATATTTGAGTTGGTGGAACTAGTTGGGAATGGAACTTATGGACAAGTTTACAAGGGTCGCCATGTTAAAACTGGACAGCTTGCAGCTATTAAAGTCATGGACGTCACAGGGGATGAAGAAGAAGAGATCAAACAAGAGATTAATATGCTGAAGAAATACTCACATCACAGAAATATTGCCACATATTATGGGGCATTTATAAAAAAGAACCCTCCTGGAATGGATGATCAGCTATGGCTGGTAATGGAATTCTGTGGCGCTGGATCCGTCACTGATTTGATCAAAAACACCAAAGGCAATACTTTAAAAGAAGAGTGGATTGCTTACATC…
Xenopus laevis1	GAATATGTTTGTATAGCACCCTACAGGCTAGTATCTATCACTGATTGGTTGCTAAGGGACCCGGCCGGGTCAATGGAAGTTATAGAATTAAAAGGTAGGGGCACACTGGGCAATTCGTTTGAGGGCCGACATGTCAAAACAGGCCAACTTGCAGCCATCAAAGTCATGGATGTTACAGAGGATGAAGAGGAAGAAATCAAACTGGAAATCAATATGCTGAAAAAATATTCCCACCACAGAAATATAGCTACTTATTATGGTGCTTTCATTAAAAAAAGTCCTCCTGGACATGATGACCAGCTTTGGTTGGTGATGGAATTCTGTGGTGCTGGCTCAATCACTGACCTGGTGAAGAATACAAAGGGGAATACTTTGAAAGAAGACTGGATTGCCTATATC…
Xenopus laevis2	TCTGACCAGCAAGTAGTCAAGCAGAAGAACATCAGCCTCTTTCTTTCTCCTGACAACTTCCTTGACTACTTGCTGGTCAGACTGGTGGGAAACTGTATGATTGGCTACTTATACTACTGGAGTAACATAGTAACCTGCCCAACTGCCAGCTCGTGGGTGATGTTGCCACGGGAGAAGGGCAACCGAACTGAAGAGCTTGCTCGGCTGAATATGAACTTTTGTTATGATGATTCGATTCAGGATTCGGCCTTTTTCAGCAGGATTTGGATTCGGCCGAATCCTTCTGCCCGGCCGAACCAAATCCTAATTTCCCCCTTCCCACCTCTAATTTGCATATGCAAATTAGGATTTGGTTCGGTATTCTGCCGAATCTTTCGCAAAGGATTAGGGGATTCGGCC…
Xenopus laevis3	TTGCTGACAGAAAACGCTGAAGTTAAACTAGACCTACAAAACATTAGAAAGCCTATGGGGACCTTCCCCATAAGAGAGACAGTACTTCAATTATCGAATGGTCGAATAGTCGACGATCTACACAAAAAGGTATGTTATAAGTGTGGCTTCTCTGCATTGGTCAGCTGTTGTCCCCCCCCTTCAACAGTTTATGTACACAAAAACACCATGTATATAAAGGCCACACACTGCATACATTTTACTACATATCATAGTGCCCACTGCTGGCAGAATCCTTTATCAAGCAAAAAATGTGTTTGGCCTGTAATTTGCACTAGTTTCTGTGCTGCCATGTATTTGACCAAATTGATGGTCGAAGTACCCAAAAAAATACTTCGAAATTCGAATATTTTTTGCAAT…
Danio rerio1	CTGGGATTATGTGAGGAAGATTCAGACGGAAGTGTAAATGGAGACGTTTCAAAGTCGCCTCCTGGTCGGCCGCAGAGTGTGTGTGTGTGTGTGTGTGTGTGTGTGTGGGGAGGAGTGTGTCATGCTGAGAGGAGTATGACACATACAGAATGTGGCTTCTCCACTCATTTTTCCTTTCCTTTTTCTAGAAACCTGCTATTAATGGCCTGCCGCCCACTCCTAAAGTCTTGCCTCTCTCTCTATTTCTCTCTCTCCAAATTAACTTTAAAATTGGGATTCTACGGAGGCCCTAAACTTTTGCATGCACGTAAAATGCATATGTCGTGTACACAGATTATGTATGTCTACGTCGTGCGCACACTATACATTATATACACTATACATACACTATTAGCCAAA…
Danio rerio2	ATGGCGAGCGATTCCCCGGCTCGGAGTCTGGATGAAATAGACCTCTCCACTTTAAGGGACCCTGCAGGAATTTTTGAGCTGGTGGAGCTGGTGGGCAATGGAACGTATGGTCAGGTGTATAAGGGCCGACATGTCAAAACAGGTCAACTGGCTGCTATCAAGTGCATGGATGTCACAGGGGAGGAAGAGGAGGAGATCAAAGCGGAGATCAACATGTTGAAGAAATACTCTCACCACAGGAACATCGCCACCTACTATGGTGCCTTTATTAAAAAGAACCCACCCGGCGTGGACGACCAGCTGTGGCTGGTGATGGAGTTTTGTGGCGCAGGCTCAGTGACGGACCTGATCAAGAACACCAAAGGAAACTCGTTGAAGGAAGACTGGACTGCCTACATT…
Danio rerio3	ATGGCGAGCGACTCTCCCGCGAGGAGTCTGGATGAGATCGACCTGTCTGCTCTGCGGGATCCTGCGGGCATTTTTGAGCTGGTGGAGCTTGTGGGAAATGGGACCTATGGACAAGTATATAAGGGACGTCATGTCAAGACGGGTCAGCTCGCTGCTATCAAGGTCATGGATGTCACAGGGGATGAGGAGGAGGAGATCAAAGCTGAGATCAACATGCTGAAAAAATACTCCCACCATCGAAACATCGCCACCTACTATGGTGCCTTCATCAAGAAGAACCCACCTGGCATGGATGACCAGCTCTGGTTGGTGATGGAGTTTTGTGGCGCTGGTTCAGTCACAGACCTGATAAAAAACACCAAAGGGAATTCACTGAAGGAGGAGTGGACAGCCTACATC…
Nothobranchius furzeri1	ATGGCGAACGACTCTCCGGCTAAAAGTCTAGTAGACATAGATTTGGCTTCATTGCGGGATCCAGCTGGGATATTTGAGCTGGTGGAGGTAGTTGGAAATGGAACCTATGGACAAGTCTACAAGGGACGACATGTCAAGACTGGACAGCTGGCTGCCATCAAAGTCATGGACGTCACAGAGGATGAAGAGGAGGAAATTAAACTGGAGATCAACATGCTGAAGAAGTATTCCCACCACAGGAACATAGCCACGTATTATGGTGCTTTCATTAAGAAGAGCCCCCCAGGACACGATGACCAACTCTGGCTGGTGATGGAGTTCTGTGGTGCCGGTTCCATCACAGACCTGGTGAAGAACACCAAGGGGAACCAGCTGAAGGAGGACTGGATCGCCTACATA…
Nothobranchius furzeri2	ATGTCTGAAAACGCCCCCACACGAAGCCTGGACGACATCGACCTCGCAGCTCTGAGGGATCCAGCAGGAATCTTCGAGCTGGTTGAGGTTGTTGGTAATGGCACATATGGGCAGGTGTACAAGGGCCGTCACGTGAAGACAGGCCAACTGGCTGCCATCAAAGTGATGGATGTTACAGAGGAGGAAGAAGAGGAGATCAAAGCAGAGATCAACATGCTGAAAAAATACAGCCACCACCGCAACATAGCCACGTACTATGGTGCCTTTGTGAAGAAGAGCCCACCAGGACACGATGACCAGCTCTGGCTGGTGATGGAGTTCTGTGGAGCAGGATCAGTGACCGACCTGGTGAAAAACACTAAAGGCAGCTCTCTGAAGGAAGACTGGATCGCTTACATC…
Nothobranchius furzeri3	ATGTACATGCCGAGTGACTCTCCAAGGCGGAAAGTCGACATCGACCTAAATGAATTACAGGATCCTACTGGTATCTTTGACCTGGTTGAAGTGGTAGGAAATGGGACCTATGGGCAGGTATACAAGGGTCGCCAAATTCGTACAGGGCAGCTGGCAGCCATCAAGATCATGGATGTCACAGAGAACGAGGAAGACGAGCTTAAATCAGAAATCAGCATGCTGCAGAAGTACAGCCACCACAAGAACATCGCCAGCTACTTTGGAGTGTTCATCAAGAAAACCTCACCTGGCATGGATGACCAGCTTTGGCTGGTCATGGAATTCTGTGGAGCTGGCTCGGTGACAGACTTGATAAAGAACACGAAGGGAAACGGTCTGAAGGAGGACTGGGCCGCTTAC…
Callorhinchus milii1	ATGGCGAACGACTCTCCTGCTAAAAGTCTGGTGGATATAGACCTCTCCTCTCTGCGGGACCCAGCGGGGATATTTGAATTGGTTGAAGTGGTCGGAAATGGCACCTATGGACAAGTGTACAAGGGCCGTCATGTCAAAACAGGTCAACTGGCAGCCATTAAAGTTATGGATGTTACGGAGGATGAAGAAGAAGAAATTAAACTGGAGATCAATATGCTGAAGAAATACTCTCACCACAGGAATATAGCCACGTACTATGGTGCTTTTATAAAGAAAAGTCCTCCTGGGCATGATGATCAGCTCTGGCTCGTCATGGAGTTCTGTGGTGCTGGGTCCATTACAGACTTGGTGAAAAATACAAAAGGAAATTCCTTGAAGGAAGATTGGATCGCATATATC…
Callorhinchus milii2	ATGTTCCCTGTTTTCCCGCAGGATGAGGAGGAGGAGATCAAACAGGAGATTAACATGCTTAAAAAGTACTCGCACCATCGCAACATTGCCACATACTATGGAGCCTTCATCAAAAAGAATCCCCCAGGGGTGGACGACCAACTCTGGCTGGTTATGGAGTTCTGTGGAGCCGGCTCCGTCACTGACTTGATCAAAAACACGAAAGGGAATACGCTGAAAGAGGAGTGGATCGCGTACATCTGCAGGGAGATTTTACGGGGACTAACCCACCTGCACCAGCATAAAGTGATCCATCGGGACATTAAGGGACAGAATGTGCTGTTGACTGAGAACGCTGAGGTCAAGTTGGTTGATTTTGGTGTTAGCGCGCAGCTTGACCGCACAGTCGGCCGGCGAAAC…
Rhincodon typus1	ATGGCGAACGACTCTCCTGCTAAAAGTCTGGTGGAGATAGATCTCTCCTCTTTGCGGGACCCAGCGGGCATATTTGAATTGGTTGAAGTGGTCGGAAACGGTACATATGGGCAAGTGTACAAGGGTCGTCATGTCAAAACAGGACAACTGGCAGCTATTAAAGTCATGGATGTTACGGAGGATGAAGAAGAAGAAATTAAACTGGAGATCAACATGTTGAAAAAATATTCTCACCACAGAAATATAGCAACCTACTATGGTGCTTTTATAAAGAAAAGTCCTCCTGGACATGATGATCAACTCTGGCTTGTCATGGAGTTCTGTGGTGCAGGATCCATTACAGATTTGGTGAAAAACACAAAAGGAAATTCGCTGAAGGAAGACTGGATTGCGTACATC…
Rhincodon typus2	ATGGTTATCAGCAGTGCTGAAGCTTCATGCGGAGTAACTGTTCCATATGATCTGAATAATATGAATGGGAAAGGAGTCATAGCTGAGGCCCTAGAGGACTGGCGAAAAGCCATCATTGTTACTTTGCCTAAGAAGGGCAACAGGGGTAACCTGCTTAGTGGCAGTGGAAATTTTTATTTTATCCAGGATCCTGCGGGTATTTTTGAACTGGTGGAAGTTGTCGGAAATGGGACCTATGGACAAGTATACAAGGGTCGACATGTCAAAACGGGGCAGCTTGCAGCCATCAAAGTTATGGATGTCACAGAGGATGAAGAGGAGGAGATCAAACAAGAAATTAACATGCTTAAGAAGTACTCGCATCATAGAAATATTGCAACGTACTATGGCGCCTTCATC…
Rhincodon typus3	GGAGCACAAGAAGTGGGAAGGATGCTGACCGACTTGGACAGGTTTAACATCCAGGTTAATTCAGCAGTTGGAAAGGCAAATGCAATGTTAGCATTCATTTCAAGAGGACTAGAATACAAGGGCAGAGATGTACTGCTGAGGCTGTATCAGGCTCTGGTCAGACTACATTTGGAATATTGTGAGCTGTGTTGGGCCACTCTTCTAAGGAAGGATGTGCAGGCATCAGAGGAAATCCATAGCAGGCTTACAAGAATGATCCCAGGAATCAAGGGTTTGCCATATGAGGAGCAGTTGAAACTCTGGATAAATGCAAGGTATTGTGTTTTGGTCAAACAAACAAGGACAGGACTCATACAATTGATGTGGACTGTAGAGGTTTATAAAGTCATGAGGGGCATA…
Branchiostoma belcheri	ATGGCGCTGGCCAGCCTGGATGACATAGATCTTCAGAGTTTGAAGGACCCTGCCGGCATATTTGAGCTGATCGAAGTGGTGGGAAATGGGACCTATGGACAAGTGTACAAGGGTCGCCACACCAAGACTGGGCAGTTGGCGGCCATCAAAGTCATGGACGTTACCGAGGATGAAGAAGAAGAGATCAAACTAGAAATCAACATGCTGAAGAAGTATTCCCACCACCGGAACATCGCTACTTACTACGGAGCCTTCATCAAGAAAAGTCCACCAGGAAAGGATGACCAGCTATGGCTTGTGATGGAATATTGTGGAGCTGGATCAGTCACAGACTTGGTCAAAGCAACAAAAGGAAACTCCCTGAAGGAAGAGTGGATAGCCTACATCTGCAGAGAAATT…
Branchiostoma floridae	ATGAATGCATTTTCTATCGTATATTATTTTTTTTCAGTTGAAGATCTCAGTACCGACTATGAATACAACAGCAATGAAAGTGATGAGGAACCTGAGATAGAAGACGAGGGAGAACCAAGTTCCATCCTGCCCGGTCCCAGCGAGTCGACGCTTCGCAGGAATTTCCTGCGTCTCCAGCAGCAGCAGCAGCAGCAGGAGGAAGGCGGGAGGAGACGACTGGAGGACGGACCCTCCAAGTACCAACCCCCTGATGCGCTCCGCCCCATCCCGAGCAGGGCCAGTCAACCCCCCTTGCCACCCACACCCTCCAGCAGAGAGCAGGCCAAAGCTCAGGCAAGGCTCAGCCAAGCTGTCGCCCAAAAGCCACAGGTTGCACAGTACAGCGATGGAAAGAAAGCG…
Acanthaster planci	ATGGCAGCAATGCGGAGTTTGGACGACATTGATCTGTCAAGTTTAAGGGATCCGGCCGGAATCTTTGACCTGATGGAAGTGGTCGGCAATGGAACCTACGGTCAGGTGTATAAGGGTCGCCATGTCAAGACGGGTCAGCTGGCAGCCATCAAGGTCATGGACGTCACAGAGGAAGAGGAAGAGGAAATCAAACTGGAGATAAACGTTTTGAAAAAGTATTCACATCACAGAAACATAGCCACGTACTACGGGGCGTTCATCAAGAAGGGCATACGAGGCACAGATGACCAATTATGGTTGGTGATGGAGTTTTGTGGGGCGGGATCTGTGACGGATCTGGTCAAGGCGACCAAGGGCAATGCCTTGAAGGAGGAGTGGATCGCCTACATCTGCCGTGAA…
Strongylocentrotus purpuratus	ATGAATGCATTTTCTATCGTATATTATTTTTTTTCAGTTGAAGATCTCAGTACCGACTATGAATACAACAGCAATGAAAGTGATGAGGAACCTGAGATAGAAGACGAGGGAGAACCAAGTTCCATCCTGCCCGGTCCCAGCGAGTCGACGCTTCGCAGGAATTTCCTGCGTCTCCAGCAGCAGCAGCAGCAGCAGGAGGAAGGCGGGAGGAGACGACTGGAGGACGGACCCTCCAAGTACCAACCCCCTGATGCGCTCCGCCCCATCCCGAGCAGGGCCAGTCAACCCCCCTTGCCACCCACACCCTCCAGCAGAGAGCAGGCCAAAGCTCAGGCAAGGCTCAGCCAAGCTGTCGCCCAAAAGCCACAGGTTGCACAGTACAGCGATGGAAAGAAAGCG…
Pomacea canaliculata	GTACCCCACCCGCCCTCACTCCCTGAAGTGAAATCATGGCTAAGGCAAGTTGCTGAGGTGTGTCGTGCCCTCCCACAGCTGCACCTTGAAGCTGTACTCTGTCCTTCTCTCATAGAGAGACAGCTTCACAGTTCTGATGGAGATGCCATACTGTACCTACACCTAAATTTAAAAAAAAAAAAAAAACTACCTGCCTCGTTATCGTCACGGAAGCCGTCGTCTTGTCATCTGCACCAGCTCACAACGAAACATAATAGAGTCCCGTTCATCCTTCCCAAAAAATGACCATTCGCAATTAACATGTGGGAGAGGGTGAAGAACGTATTGTTTGGGTGTTTGATGGTCATTTCCGCAAGAATAAGATCAACTTCTAGCATCTTGTTGGCTTTCATTGCTGTA…
Pinctada martensii	GTAGAATATTCCTATCAGGACCAGAATATTATCATAAGTCAAAGATATCATAGAGAAATTACAACAGAACAAAACATGAGCCAATCAGCGACCTCATCGGCCATATTTGACCCGAAAAACACAAACTTGGTAGAGGACCTTGAGTATTTGCGTGAGAAGTTGAAATGCGTCAGTCAATCAGAGCCAATTCAGCTCTTTTTTCACACAAATTACAATGTTCAAGGACAGGTTTATTGCCTGTGGCATATTCTTAAGCTAAGGGTGTCAGTCTTATTATGCTTGACCATCCATGTACCTCTGATGGAAGTAAAAATACAATGTGTCCTCTATAACTGTATGAGGCTCTTGCTAAGGATTAATAATTTACATCACCTAAGAGAATTTCATGTAACAATTCAT…
Octopus bimaculoides	TTTGTGGTGCAGGCATGCTGCATTTTCTCCACTGTCCAGCCTGTTCTCATATACTTAGAAAATTCTGGTGGTGGTCATGGCCAAGGCAGCAGTGGTGTGCATCTCAGCAATGGGTGTATGTACTCAGTATCACCGTTATTTAATTTATCTGACAAATATTTCTTCGTCACACTGTGTTTGGATATATATATATATAACATAATAATCAAGTATAACCAAACAAAAAAAAAAAAAAGAACCCAGCTAACTCTCCAGATGAGTTTCCTTTGTTTTCTTGTTTGTATTTTTATCTATTGTGCTTTTGTCGTGTCTATGCACCATAATAGAGTTAGATGGGTTTGTTTGATTCTGTTTTTGCATTCTAAGAACCTAGTGTACCAACAGACAGTTATAAATTTC…
Helobdella robusta	ATGGCTCCAGAAGTAATTGCATGTGATGAGGACCCAAGAAGAACTTATGACTTCAAGAGTGATCTGTGGTCATTAGGCATTACTGCCATTGAAATGGCTGAAGGGAAACCACCACTGTGTGAGATGCATCCAATGCGAGCACTTTTCCTCATTCCTCGTAATCCTGCCCCCAAGCTGAAATCCAAGAAATGGTCAAAAAATTTCACAAATTTTATAGACTTATCTTTGATGAAAGACCACACAAAGCGACCATCAACTGATCAGCTGATCAAACATCCATTTGTTAAGGACTTGCCAACAGAGAAGCAAGTACTTCGAGAAATCAGGGAACATATCGACAAACATGCCAGAACGAGAAGAGATGATGTGTCGAGTGAGTACATGTTCGGGGAAGAAGAG…
Capitella teleta	TTGGCTTGGCTACTTACTTCTTTTTTTCCAGTTGATTTCGGCGTCAGTGCGCAGCTGGATAAAACAGTGGGAAGGAGAAACACTTTCATTGGAACTCCGTACTGGATGGCGCCAGAAGTCATTGCTTGTGATGAGAATCCTGACGCTACTTACGACAATAAGAGTGACTTGTGGTCTCTTGGAATCACAGGCATCGAGATGGCTGAAGGAAAACCACCGCTGTGTGACATGCATCCAATGAGAGCCCTTTTCCTGATTCCAAGAAATCCTCCCCCGAGATTGAAGTCTAAGAAATGGTCAAAGAAGCTGCACAGCTTTTGCGAAGCGTGTTTGATTAAACAGTATCAAGAGCGACCAAGCACAGAACAGCTCCTCAAACACCCGTTCATCAAGGACCAG…
Daphnia pulex	CCCCCTTTTTTCCCGAGGGGGGGATTTGAGTGCGTGTCGCTCATTAAGATGGTGACCGACAAAGAGAGAGAGAGCCATCTGTTACTGCAGCCGAGGGGATTACGTAAGCCGACAGGAATTTATTTTCTTGTTTTTTTTAAATTCATTGCAGCCACCAAGGGACAGAGCCTCAAGGAGGAATGGATCGCCTACATCTGCCGCGAGATCCTGCGCGGATTGGCTCATTTGCACGCCAACAAGGTCATCCATCGTGACATCAAGGGTCAGAACGTTTTGTTGACGGACAATGCCGAAGTCAAATTAGTTGATTTCGGTGTGAGTGCCCAGCTGGACAGGACGATCGGCCGCCGCAACACGTTCATCGGCACACCGTACTGGATGGCCCCCGAGGTGATTGCC…
Drosophila melanogaster	ATGGCGCACCAGCAGCAACAACAACTGGCTCCATCGGTCAACTGTTCACTGGACGATATCGATCTGACGGCCCTAAAAGATCCAGCTGGCATCTTTGAGCTCATCGAAGTTGTGGGCAATGGCACCTACGGTCAGGTCTACAAGGGCCGTCACACGAAGACTGGTCAATTGGCTGCCATAAAGGTGATGGACGTCACCGAGGACGAAGAGGAGGAGATCAAGCTGGAGATCAATGTGCTAAAGAAATACTCGAATCACCGCAACATCGCCACCTACTACGGAGCCTTCATCAAGAAGTCGCCACCTGGGAAGGACGATCAGCTCTGGCTGGTGATGGAGTACTGTGGTGCTGGATCGGTAACGGATCTGGTCAAGTCCACCAAGGGTCAGAGCCTGAAG…
Species from Tetrahymena thermophila to Drosophila melanogaster
Species	Sequences
Drosophila melanogaster	ATGGCGCACCAGCAGCAACAACAACTGGCTCCATCGGTCAACTGTTCACTGGACGATATCGATCTGACGGCCCTAAAAGATCCAGCTGGCATCTTTGAGCTCATCGAAGTTGTGGGCAATGGCACCTACGGTCAGGTCTACAAGGGCCGTCACACGAAGACTGGTCAATTGGCTGCCATAAAGGTGATGGACGTCACCGAGGACGAAGAGGAGGAGATCAAGCTGGAGATCAATGTGCTAAAGAAATACTCGAATCACCGCAACATCGCCACCTACTACGGAGCCTTCATCAAGAAGTCGCCACCTGGGAAGGACGATCAGCTCTGGCTGGTGATGGAGTACTGTGGTGCTGGATCGGTAACGGATCTGGTCAAGTCCACCAAGGGTCAGAGCCTGAAG…
Caenorhabditis elegans	TCCCTCACTCTCTTTCACAACCTTGTCTGCTGACTCGACGAGATTGATTTGAATTCTCTAAGGGACCCGGCTGGAATCTTCGAGCTAATTGAGGTTGTTGGAAATGGAACTTACGGGCAAGTGTATAAGGGTCGACACGTTAAAACAGCGCAACTTGCTGCAATCAAAATTATGAATATCAACGAAGATGAAGAAGATGAAATTAAGTTAGAAATTAATATGCTAAAGAAGCACTCCCACCACCGGAACGTAGCCACTTATTATGGTGCTTTCATCAAAAAGCTGCCCTCTTCGACCGGAAAACACGATCAATTATGGCTGGTAATGGAGTTTTGTGGAAGTGGTTCTATCACCGATCTTGTAAAAAACACAAAGGGAGGCTCTTTGAAAGAAGAATGG…
Nematostella vectensis	AGTCCTGTGAGTATGGCACAATTGTGTGTGTGTGTGGGGGGGGGGATGTTGGGGAAGAAAGTGTGGGGGGGGGGGGTTGGAAGAAAGGGAGAAATTCTCTGCAAAAAACGTTTTGTTTATTCACTTACTGATATGAATACAGATAGCATATTTACCCATGTTTTGCATTTACCAGTGTATAAGAACCACTTGAATTTCAAGGCTCATTTTGGAAACAAGAGGCTTTTGTTTTGTGTATTGCTGCATGAGAAAGTAATTAGAATTAAAGGAAAACAATACAGTTGGATTAAAATTGTGCTTCAGAATGTGATTACCACATATTTCCTCCTTTCCTCAGCACATTTGAAATATAATATTGCTTTAAAAAACCTCAAGTCTACTGATAATATTTTAATATCT…
Amphimedon queenslandica	TATAAAAGAATTGCTGATGGCAGCATTAATTGTGTGAGTGACAACATTCACGGTTTTAAATTCTGTAAGGATCCTGAGGGTATCTTTGAACTGATTGAAGTGGTCGGCAATGGGACGTACGGACAAGTGTTCAAGGGGCGTCATGTTAAAACAGGCCAGCTGGCAGCTATAAAGATCATGGAAGTCACAGAGGACGAAGAGGAGGAGATTCGTTTGGAAGTAGATGTCTTGAGAAAGTATTCATACCACACTAACATTGCTACCTATTACGGAGCTTTTGTGAAGAAGAGTGAGCCCGGGACTGAAGACCAGTTGTGGTTGGTTATGGAATTCTGTGGTGCTGGCTCTATCACAGACCTTGTCAAATCTACTAAGACAAGGTCTCTGAAGGAAGAGTGG…
Salpingoeca rosetta	TGTGCGTGTCATCACCACCGTCATCACCAGCATCCCCGCGCCATGTGTGCGCTCCGAGACCTCCCGTATGATGGACGACAGCGGCCCGGAGGCCTGTTCCAGCTGATGGATATCGTCGGAACGGGCAACTACGGCCAAGTGTTTCGGGCGATGCACACAAAGACCAAGGAGCTCGTCGCCGTCAAGATTATGGACCTCATCGAGGAGGAAGAGGAAGACATCAAGGTGGAGATTGACATTCTGAAGAAGTTTGGCACACACAAGAACCTAACCACCTTCTACGGCGTGTTTCTTGCCGAGCCTGACGGCAACACCCTGGAGCGCCATCCGCAGGAGAAGTTGTGGCTCGTCATGGAGCTCTGTGACGCGGGGTCTGTCATCGACCTTGCAGAGAAACTC…
Monosiga brevicollis	CTGGCTGCATGTTGCGCCGGGGTATGCACCGCATTTGACGGGCCTTGCAGCCAGGACAGGACCCGTGCTACATCTCTCTCGCCGCCCAATGACCTCTTCCAGCTAATGGAAGTGATTGGCACCGGGACCTACGGTGAAGTCTACCGCGCCAAGCATGCCAAAACCCAGCAGATTGCGGCCATCAAGGTCATGGATCTCATTGAGGATGAAGAGGATGAAATTAAAGTCGAGGTTAACATTCTCCGCAAGTTTGGCTCCCATGAAAACATCACCACCTTCTACGGCGCTTTTCTCGCTCCTCCCGACACAAACTCAAACGAACGCATTCCACACCCGAAGCTGTGGCTATGCATGGAACTCTGTGAGGGTGGCTCGGTCATCGACTTGGCCCAATCCGTC…
Capsapsora owczarzaki	ATGGCGGCGCTCTTTTCGACGCAGGATCCGACCAAGCTTTTTCAGTTGCTCGAGAAGGTTGGCAGCGGCACGTACGGCTCGGTCTACAAGGCGCGCGTGATTGAGACGGACGAGCTCGCCGCGGTCAAGATCATCAGCCTCGAAGCAGGCGAGGATGTCTCCAGCATGCAACACGAAATTGAAATTTTGCGAAGCTGCCACCACGAGAACATTGTCAAGTACCACGGCAGCTACCTCAAGAACAACCGCATCTGGATTGCCATGGAATACTGCGGCGGAGGCTCTGTGGAAGATCTTTATCAGATTCTGGATACCCCATTCAACGAGCACGAAATCTCAGTCATCTGCCGCGAGGCCTTGAAGGGCCTGGCATACCTCGACGAGCAGATGAAAATTCAC…
Spizellomyces punctatus	ATGTCAGCAAAGCGAGCGCTTAGCGGCATCGCCGCAAAAGAGGATCCTGATACCCTCTATGAGCTGATGGAGCATATCGGAACGGGAAGTTATGGAGAAGTATTCAAAGCACGCAGTCGTGTTACTGGAGAACTGGCCGCGGTGAAAGTGATAAAACTGGAAGCTGGAGAAGAACTTGATGAGGTCCTACACGAAGTGAACTTCCTGCGAGACTGTAACCATCGGAATGTAGTATCCTATATCGGATGTTATATGAAGAAGGGGGCTGTACGGGGACAGAAGCACATCTGGATTGTTATGGAGTTTTGTGGGGGAGGTTCTGTAGAAGCTGCATATAAGGGTCTGCGGGGTGCACTTACAGAACAAGAAATTACGTGCATAATTCGGGAGAGTTTGACT…
Thecamonas trahens	ATGTCGATCGCCGACGTGGTGGACGCCGGCGACCCGCGGGACCTGTACGAGATCATTGAGAAGGTCGGACGAGGCTCATATGGGTCGGTCTTCAAGGGCATGTCAAAGGCTACTGGTGCCGTCGTCGCTATTAAGACCCTGGCTCTGGAAGAAGGCGAGGACCTCGAGGATGTCATCAATGAGATTCGCATCCTCAAGCAGTGCGACCATCCGAACATTGTCAAGTACTTTGGCTCGTACATGGTGGACGACGATCTGTGGATTGTGATGGAGTTTTGTGACGGTGGCTCTGTGCTTGACATCTACGAGGCGCTAGACTCGCCGCTGGCCGAGGCGCAGATTGCGTACATTGTGCGCGAGTCGTTCAAGGGACTGCTGTACTTGCACGAGAACGGGATG…
Fishes
Species	Sequences
Danio rerio 1	CTGGGATTATGTGAGGAAGATTCAGACGGAAGTGTAAATGGAGACGTTTCAAAGTCGCCTCCTGGTCGGCCGCAGAGTGTGTGTGTGTGTGTGTGTGTGTGTGTGTGGGGAGGAGTGTGTCATGCTGAGAGGAGTATGACACATACAGAATGTGGCTTCTCCACTCATTTTTCCTTTCCTTTTTCTAGAAACCTGCTATTAATGGCCTGCCGCCCACTCCTAAAGTCTTGCCTCTCTCTCTATTTCTCTCTCTCCAAATTAACTTTAAAATTGGGATTCTACGGAGGCCCTAAACTTTTGCATGCACGTAAAATGCATATGTCGTGTACACAGATTATGTATGTCTACGTCGTGCGCACACTATACATTATATACACTATACATACACTATTAGCCAAA…
Danio rerio 2	ATGGCGAGCGATTCCCCGGCTCGGAGTCTGGATGAAATAGACCTCTCCACTTTAAGGGACCCTGCAGGAATTTTTGAGCTGGTGGAGCTGGTGGGCAATGGAACGTATGGTCAGGTGTATAAGGGCCGACATGTCAAAACAGGTCAACTGGCTGCTATCAAGTGCATGGATGTCACAGGGGAGGAAGAGGAGGAGATCAAAGCGGAGATCAACATGTTGAAGAAATACTCTCACCACAGGAACATCGCCACCTACTATGGTGCCTTTATTAAAAAGAACCCACCCGGCGTGGACGACCAGCTGTGGCTGGTGATGGAGTTTTGTGGCGCAGGCTCAGTGACGGACCTGATCAAGAACACCAAAGGAAACTCGTTGAAGGAAGACTGGACTGCCTACATT…
Danio rerio 3	ATGGCGAGCGACTCTCCCGCGAGGAGTCTGGATGAGATCGACCTGTCTGCTCTGCGGGATCCTGCGGGCATTTTTGAGCTGGTGGAGCTTGTGGGAAATGGGACCTATGGACAAGTATATAAGGGACGTCATGTCAAGACGGGTCAGCTCGCTGCTATCAAGGTCATGGATGTCACAGGGGATGAGGAGGAGGAGATCAAAGCTGAGATCAACATGCTGAAAAAATACTCCCACCATCGAAACATCGCCACCTACTATGGTGCCTTCATCAAGAAGAACCCACCTGGCATGGATGACCAGCTCTGGTTGGTGATGGAGTTTTGTGGCGCTGGTTCAGTCACAGACCTGATAAAAAACACCAAAGGGAATTCACTGAAGGAGGAGTGGACAGCCTACATC…
Cyprinus carpio 1	ATGTCAGAAAACGCACCTACGCGGAGTCTGGATGACATCGACCTGGCCGCCCTGCGGGACCCAGCAGGAATCTTCGAGCTGGTGGAGGTCGTGGGCAACGGCACCTACGGACAAGTGTACAAGGGTCGTCATGTTAAGACGGGTCAGCTGGCAGCCATAAAGGTCATGGATGTGACTGAGGAAGAGGAGGAGGAAATCAAAGCTGAGATTAACATGCTGAAGAAGTACAGTCACCATAGGAACATCGCCACCTACTATGGAGCCTTCGTGAAGAAGAGTCCGCCTGGACATGATGACCAGCTCTGGTTGGTGATGGAGTTTTGCGGAGCCGGCTCAGTAACAGACTTGGTGAAGAACACAAAGGGCAGCTCCCTGAAAGAAGACTGGATTGCGTACATC…
Cyprinus carpio 2	ATGGATGTCACAGGGGAGGAAGAGGAGGAGATCAAAGCTGAGATCAACATGCTGAAGAAATACTCTCACCACAGGAACATTGCCACCTACTATGGTGCCTTCATTAAAAAGAACCCTCCCGGTGTGGATGACCAGCTGTGGCTGGTGATGGAGTTCTGTGGCGCAGGCTCAGTGACAGACCTGATCAAGAACACCAAGGGCAACTCACTGAGGGAAGACTGGACTGCTTACATTAGCAGAGAGATCCTCAGGGGCCTCACTCATCTCCACCTTCACAAAGTCATCCACAGAGACATCAAAGGCCAGAATGTGCTGCTAACAGAGAACGCGGAGGTCAAACTAGTGGACTTTGGTGTGAGTGCACAGCTAGATCGCACCGTGAGCCGCAGGAACACTTTC…
Cyprinus carpio 3	ATGACCGGGGACCCTGGATCCGTCTTCCTGAGATTGAACAACCTACCTAAAATTCCCCAGAGAACAGCCTCCATAGCCACTGCACTGAACACAAATCTCTCCTCCGGCATCAGACACCCAGTTCGAGCAAGTAATCCTGATCTGAGTCGCAATGAGCGCTGGGAGAGGGGAGATAGCATGAGCATCATGTCCAACCTGCCACAGACCGGCTCTCTGGAACGACACCGCATACTCAGCTCATCCAAGATGGATTCCTCCCCCACCCTTTCTCATGATGGCCGACACAAACCAGGAGAATCCCGAACCTCATCCAGACCCAGCAGACCAGCGAGCTATAAGAGAGCAATAGGAGAGGACCATGGTCTGTACTCTAAGGAGCGGGCAGAGGAGCAGCCGCGA…
Cyprinus carpio 4	ATGTCAGAAAACGCACCTACGCGGAGTCTGGATGACATCGACCTGGCCGCCCTGCGGGACCCAGCAGGAATCTTCGAGCTGGTGGAGGTCGTGGGCAACGGCACCTACGGACAAGTGTACAAGGGTCGTCATGTTAAGACGGGTCAGCTGGCAGCCATAAAGGTCATGGATGTGACTGAGGAAGAGGAGGAGGAAATCAAAGCTGAGATTAACATGCTGAAGAAGTACAGTCACCATAGGAACATCGCCACCTACTATGGAGCCTTCGTGAAGAAGAGTCCGCCTGGACATGATGACCAGCTCTGGTTGGTGATGGAGTTTTGCGGAGCCGGCTCAGTAACAGACTTGGTGAAGAACACAAAGGGCAGCTCCCTGAAAGAAGACTGGATTGCGTACATC…
Salmo salar 1	ATGGCGAACGAGTCTCCAGCTAAAAGTCTAGTTGATATAGACCTTGCCTCTTTGCGGGACCCAGCTGGTATTTTCGAACTGGTGGAAGTGGTCGGCAATGGCACGTATGGACAAGTATACAAGGGCCGACATGTCAAGACAGGACAACTGGCGGCCATCAAGGTCATGGATGTCACAGAGGATGAAGAGGAGGAGATTAAACTGGAGATTAATATGCTGAAGAAGTACTCCCACCACAGAAACATAGCCACCTATTACGGAGCCTTCATCAAGAAGAGCCCACCAGGACATGACGACCAGCTATGGCTGGTGATGGAGTTCTGTGGTGCAGGCTCCATCACAGACCTGGTGAAGAACACCAAGGGCAACACACTGAAGGAGGACTGGATCGCCTACATC…
Salmo salar 2	ATGGCGAACGACTCTCCGGCTAAAAGTCTGGTCGAAATAGACCTGGCTTCATTGCGGGATCCAGCAGGGATTTTCGAATTGGTGGAAGTGGTCGGAAATGGCACCTATGGACAAGTATACAAGGGGAGACATGTCAAAACTGGACAGCTGGCCGCCATCAAGGTCATGGACGTCACAGAGGATGAGGAGGAGGAGATCAAACTGGAGATCAATATGCTGAAGAAGTACTCCCATCACAGAAACATTGCCACATACTACGGTGCTTTTATCAAGAAGAGTCCCCCGGGGCACGATGACCAACTGTGGCTGGTGATGGAGTTCTGTGGGGCGGGCTCCATCACAGACCTGGTGAAGAACACTAAAGGAAACCAGCTCAAGGAGGACTGGATCGCCTACATC…
Salmo salar 3	ATGGCGAACGACTCTCCGGCTAAAAGTCTGGTCGAAATAGACCTGGCTTCTTTGCGGGATCCAGCAGGGATTTTTGAATTGGTGGAAGTGGTCGGAAATGGCACCTATGGACAAGTATACAAGGGGAGACATGTCAAAACTGGACAGCTGGCCGCCATCAAGGTCATGGACGTCACAGAGGATGAGGAGGAGGAGATCAAACTGGAGATCAATATGCTGAAGAAGTACTCCCATCACAGAAACATTGCCACATACTACGGTGCTTTTATCAAGAAGAGTCCCCCGGGGCACGATGACCAACTGTGGCTGGTGATGGAGTTCTGTGGGGCGGGCTCCATCACAGACCTGGTGAAGAACACTAAAGGAAACCAGCTTAAGGAGGACTGGATCGCCTACATC…
Salmo salar 4	ATGGCGAACGAGTCTCCAGCTAAAAGTCTAGTGGACATAGACCTTGCCGCTTTGCGGGACCCAGCTGGTATTTTCGAACTGGTGGAAGTGGTCGGCAATGGTACCTATGGACAAGTATACAAGGGCCGACATGTCAAGACAGGACAACTGGCGGCCATCAAGGTCATGGACGTCACAGAGGATGAAGAGGAGGAGATTAAACTGGAGATTAATATGCTGAAGAAGTACTCCCACCACAGAAACATAGCCACCTACTACGGAGCCTTCATCAAGAAGAGCCCCCCAGGACACGACGACCAGCTATGGCTGGTGATGGAGTTCTGTGGTGCAGGCTCCATCACAGACCTTGTGAAGAACACCAAGGGCAACACACTGAAGGAGGACTGGATCGCCTACATC…
Salmo salar 5	ATGGCGAGCGACTCCCCTGCCCGGAGCCTGGATGAGATAGACCTGTCAGCGCTACGGGACCCTGCTGGTATATTTGAGCTAGTGGAGTTGGTGGGAAATGGAACCTACGGGCAGGTCTACAAGGGTCGGCATGTCAAAACAGGCCAGCTTGCGGCCATCAAAGTTATGGACGTCACTGGCGATGAGGAAGAGGAGATTAAAGCAGAGATCAACATGTTGAAGAAGTACAGCCACCATCGGAACATTGCTACCTATTACGGTGCCTTCGTCAAGAAGAACCCACCTGGTATCGACGACCAGCTATGGTTGGTGATGGAGTTCTGTGGGGCAGGCTCGGTAACAGATCTGATTAAGAACACCAAGGGGAACTCTCTGAAGGAGGAGTGGACTGCCTACATC…
Salmo salar 6	ATGTCCGAAAACGCCCCCACACGAAGCTTGGATGACATCGACCTCGCAGCTTTGAGGGACCCAGCAGGGATCTTTGAGCTGGTGGAGGTGGTTGGCAATGGGACCTATGGACAGGTGTACAAGGGGCGTCACGTTAAGACGGGCCAGCTGGCTGCCATCAAGGTAATGGACGTGACAGAGGAAGAAGAGGAAGAGATCAAGGCTGAGATCAACATGCTGAAGAAGTACAGCCATCACCGCAATATTGCCACCTACTACGGAGCTTTCGTCAAGAAGAGCCCACCTGGACATGATGACCATCTCTGGCTGGTGATGGAGTTCTGTGGGGCGGGCTCCGTGACAGACTTAGTGAAGAACACCAAAGGTAACTCTCTGAAGGAGGACTGGATCGCTTACATC…
Salmo salar 7	ATGTCTGAAAACGCCACCACACGAAGCTTGGATGAGATAGACCTCGCAGCTTTGAGGGACCCAGCAGGGATCTTTGAGCTGGTGGAGGTGGTGGGAAATGGGACCTATGGACAGGTGTACAAGGGGCGTCACGTGAAGACAGGCCAGTTGGCTGCAATCAAGGTCATGGACGTGACTGAGGAGGAAGAGGAAGAGATCAAGGCTGAGATCAACATGCTGAAGAAGTACAGCCATCACCGCAATATCGCCACCTACTACGGAGCCTTCGTCAAGAAGAGCCCACCTGGACATGATGACCAGCTCTGGCTAGTGATGGAGTTCTGTGGGGCTGGCTCAGTGACAGACCTGGTAAAGAACACCAAGGGCAACTCTCTGAAGGAGGACTGGATCGCTTACATC…
Oncorhynchus mykiss 1	ATGGCGAACGACTCTCCGGCTAAAAGTCTGGTCGAAATAGACCTGGCTTCATTGCGGGATCCAGCAGGGATTTTTGAATTGGTGGAAGTGGTCGGAAATGGCACCTATGGACAAGTATACAAGGGGAGACATGTCAAAACTGGACAGCTGGCAGCCATCAAGGTCATGGACGTCACAGAGGACGAGGAGGAGGAAATCAAACTGGAGATCAATATGCTCAAGAAGTACTCCCATCACAGGAACATTGCCACATACTACGGTGCTTTTATCAAGAAGAGTCCCCCGGGGCATGATGACCAACTGTGGCTGGTGATGGAGTTCTGTGGGGCGGGCTCCATCACAGACCTGGTGAAGAACACTAAAGGAAACCAGCTCAAGGAGGACTGGATCGCCTACATC…
Oncorhynchus mykiss 2	ATGGCGAACGACTCTCCGGCTAAAAGTCTGGTCGAAATAGACCTGGCTTCATTGCGGGATCCAGCAGGGATTTTTGAATTGGTGGAAGTGGTCGGAAATGGCACCTATGGACAAGTATACAAGGGGAGACATGTCAAAACTGGACAGCTGGCCGCCATCAAGGTCATGGACGTCACAGAGGACGAGGAGGAGGAAATCAAACTGGAGATCAATATGCTCAAGAAGTACTCCCACCACAGGAACATTGCCACATACTATGGTGCTTTTATCAAGAAGAGTCCCCCGGGGCATGATGACCAACTGTGGCTGGTGATGGAGTTCTGTGGGGCAGGCTCCATCACAGACCTGGTGAAGAACACTAAAGGCAACCAGCTCAAGGAGGACTGGATCGCCTACATC…
Oncorhynchus mykiss 3	ATGGCGAACGAGTCTCCAGCTAAAAGTCTAGTTGACATAGACCTTGCCTCTTTGCGGGACCCAGCTGGTATTTTCGAACTGGTGGAAGTGGTCGGCAATGGCACGTATGGACAAGTATACAAGGGCCGACATGTCAAGACAGGACAACTGGCGGCCATCAAGGTCATGGATGTCACAGAGGATGAAGAAGAGGAGATTAAACTGGAGATTAATATGCTGAAGAAGTACTCCCACCACAGAAACATAGCCACCTATTACGGAGCCTTCATCAAGAAGAGCCCACCAGGACATGACGACCAGCTATGGCTGGTGATGGAGTTCTGTGGTGCAGGCTCTATCACAGACCTGGTGAAGAACACCAAGGGCAACACACTGAAGGAGGACTGGATCGCCTACATC…
Oncorhynchus mykiss 4	ATGTCCGAAAACGCCCCCACACGAAGCTTGGATGACATCGACCTCGCAGCTTTGAGGGACCCAGCAGGAATCTTTGAGCTGGTGGAGGTGGTTGGCAATGGGACCTATGGACAGGTGTACAAGGGGCGTCATGTTAAGACGGGCCAGCTGGCTGCCATCAAGGTAATGGACGTGACAGAGGAAGAAGAGGAAGAGATCAAGGCTGAGATCAACATGCTGAAGAAGTACAGCCATCACCGCAATATTGCCACCTACTACGGAGCTTTCGTCAAGAAGAGCCCACCTGGACATGATGACCATCTCTGGCTGGTGATGGAGTTCTGTGGGGCGGGCTCCGTGACAGACCTAGTGAAGAACACCAAGGGTAACTCTCTGAAGGAGGACTGGATCGCTTACATC…
Oncorhynchus mykiss 5	ATGTCTGAAAACGCCACCACACGAAGCTTGGATGACATAGACCTCGCAGCTTTGAGGGACCCAGCAGGGATCTTTGAGCTGGTGGAGGTGGTGGGAAATGGGACCTATGGACAGGTGTACAAGGGGCGTCACGTGAAGACAGGCCAGTTGGCTGCAATCAAGGTGATGGACGTGACTGAGGAGGAAGAGGAAGAGATCAAGGCTGAGATCAACATGCTGAAGAAGTACAGCCATCACCGCAATATTGCCACCTACTACGGAGCCTTCGTCAAGAAGAGCCCACCTGGACATGATGACCAGCTCTGGCTGGTGATGGAGTTCTGTGGGGCGGGCTCAGTGACAGACCTGGTAAAGAATACCAAGGGCAACTCTCTGAAGGAGGACTGGATCGCTTACATC…
Oncorhynchus mykiss 6	ATGGCGAGCGACTCCCCGGCCCGGAGTCTGGATGAGATAGACCTGTCAGCACTACGGGACCCAGCTGGTATATTTGAACTAGTGGAGTTGGTGGGAAATGGAACCTACGGTCAGGTCTACAAGGGTCGCCATGTCAAAACTGGCCAGCTTGCCGCTATCAAAGTTATGGACGTCACTGGCGATGAGGAAGAGGAGATTAAAGCAGAGATCAACATGTTGAAGAAGTACAGCCATCATCGGAACATTGCTACCTATTACGGTGCCTTCGTCAAGAAGAATCCTCCTGGCATCGACGACCAGCTATGGTTGGTGATGGAGTTCTGTGGGGCAGGCTCGGTGACAGATCTGATTAAGAACACCAAGGGGAACTCTCTGAAGGAGGAGTGGACTGCCTACATC…
Nothobranchius furzeri 1	ATGGCGAACGACTCTCCGGCTAAAAGTCTAGTAGACATAGATTTGGCTTCATTGCGGGATCCAGCTGGGATATTTGAGCTGGTGGAGGTAGTTGGAAATGGAACCTATGGACAAGTCTACAAGGGACGACATGTCAAGACTGGACAGCTGGCTGCCATCAAAGTCATGGACGTCACAGAGGATGAAGAGGAGGAAATTAAACTGGAGATCAACATGCTGAAGAAGTATTCCCACCACAGGAACATAGCCACGTATTATGGTGCTTTCATTAAGAAGAGCCCCCCAGGACACGATGACCAACTCTGGCTGGTGATGGAGTTCTGTGGTGCCGGTTCCATCACAGACCTGGTGAAGAACACCAAGGGGAACCAGCTGAAGGAGGACTGGATCGCCTACATA…
Nothobranchius furzeri 2	ATGTCTGAAAACGCCCCCACACGAAGCCTGGACGACATCGACCTCGCAGCTCTGAGGGATCCAGCAGGAATCTTCGAGCTGGTTGAGGTTGTTGGTAATGGCACATATGGGCAGGTGTACAAGGGCCGTCACGTGAAGACAGGCCAACTGGCTGCCATCAAAGTGATGGATGTTACAGAGGAGGAAGAAGAGGAGATCAAAGCAGAGATCAACATGCTGAAAAAATACAGCCACCACCGCAACATAGCCACGTACTATGGTGCCTTTGTGAAGAAGAGCCCACCAGGACACGATGACCAGCTCTGGCTGGTGATGGAGTTCTGTGGAGCAGGATCAGTGACCGACCTGGTGAAAAACACTAAAGGCAGCTCTCTGAAGGAAGACTGGATCGCTTACATC…
Nothobranchius furzeri 3	ATGTACATGCCGAGTGACTCTCCAAGGCGGAAAGTCGACATCGACCTAAATGAATTACAGGATCCTACTGGTATCTTTGACCTGGTTGAAGTGGTAGGAAATGGGACCTATGGGCAGGTATACAAGGGTCGCCAAATTCGTACAGGGCAGCTGGCAGCCATCAAGATCATGGATGTCACAGAGAACGAGGAAGACGAGCTTAAATCAGAAATCAGCATGCTGCAGAAGTACAGCCACCACAAGAACATCGCCAGCTACTTTGGAGTGTTCATCAAGAAAACCTCACCTGGCATGGATGACCAGCTTTGGCTGGTCATGGAATTCTGTGGAGCTGGCTCGGTGACAGACTTGATAAAGAACACGAAGGGAAACGGTCTGAAGGAGGACTGGGCCGCTTAC…
Seriola lalandi 1	ATGTCGAGAGAAAACACCACCCGAAGTTTGGACAGTATAGACCTCGCTGCTTTAAGAGATCCTGCAGGTATCTTTGAGTTGGTGGAGGTGGTTGGCAATGGAACCTATGGTCAAGTGTACAAGGGTCGTCATGTCAAGACGGGCCAGCTGGCAGCTATCAAAGTCATGGAAGTCACAGAGGAGGAAGAAGAGGAGATAAAGCTGGAGATCAACATGTTGAAGAGTTATTCCCACCATAGAAACATCGCTACATATTATGGAGCTTTTATTAAGAAAGGCCCTGCAGGACAGGACCACCAGCTCTGGTTGGTGATGGAGTACTGTGGAGCTGGCTCAGTAACAGACTTGGTGAAGAAGACCAAGGGAAACTGTCTGAAGGAAGACTGGATAGCTTATATT…
Seriola lalandi 2	ATGGATGTTACGGAGGAGGAGGAAGAGGAGATCAAAGCAGAAATCAACATGCTGAAAAAATACAGCCACCACCGCAACATAGCCACGTACTACGGTGCCTTTGTTAAGAAGAGTCCACCAGGGCACGATGACCAACTCTGGCTGGTGATGGAGTTTTGTGGGGCAGGATCAGTGACCGACCTGGTTAAAAACACTAAGGGCAGCTCTCTAAAGGAGGACTGGATTGCTTACATCTGCAGAGAGATCCTAAGGGGCCTTTCTCACCTCCACGCCCATAAAGTCATCCACAGAGACATCAAGGGCCAGAATGTGCTGCTAACAGAGAATGCAGAGGTCAAACTTGTTGATTTTGGGGTCAGTGCTCAGTTGGACAGGACCGTTGGCCGTAGGAACACCTTC…
Seriola lalandi 3	ACCCCAGAGAAGCGGAGCCATAATGGATACACTAACTTGCCAGATGTGGTGCAGCCCTCCCACTCCCCCACTGATTCAGCCACTCACTCTTCCCCTGGGAAGGACTCTGTTTATGACTATCAGTCAAGAGGTTTGGTTAAAGCATCTGGCAAGTCCTCCTTCACCACCTTCGTGGATCTTGGCATGTACCAGTCACCTGGAGGTACAGGGGATAACATCTCTGTCACTAGCTCCAGGTTTGAGCAGCTGAAGATGGAGGTGAGAAAAGGATCCATGGTGAATGTCAATCCCACCAACACACGCCCCCCCAATGACACACCTGAGATCCGCAAGTACAAGAAGAGATTTAACTCTGAGATCCTGTGTGCTGCACTTTGGGGTAAGAACGGATTCAATACT…
Seriola lalandi 4	ATGGCGAGTGACTCTCCAGCTCGGAGTCTGGACGAAATCGACCTGTCCGCTTTGAGGGATCCTGCTGGCATCTTTGAGCTGGTTGAGCTGGTGGGAAATGGCACCTACGGGCAGGTGTACAAGGGTCGCCATGTTAAGACGGGGCAGCTGGCAGCCATCAAGGTCATGGATGTCACCGGGGATGAGGAAGAGGAGATTAAAGCGGAAATTAACATGCTGAAGAAGTACAGTCACCATCGGAACATCGCCACCTACTATGGAGCGTTCATCAAGAAAAACCCTCCTGGCATAGATGACCAGCTATGGCTTGTCATGGAGTTCTGTGGAGCCGGCTCAGTGACGGACTTGATCAAGAACACAAAGGGCAATTCTCTGAAAGAGGAATGGACCGCTTACATC…
Seriola lalandi 5	ATGGTCGTTGAGGAAGCTTCCATCTTGAGTCCCGTATCTACCGAGAGAACCATGGCGAGCGACTCCCCCGCGCGGAGTCTGGACGAGATAGACCTGTCTGCACTACGGGACCCAGCTGGTATCTTTGAGCTGGTGGAACTGGTTGGAAATGGAACCTATGGGCAGGTCTACAAGGGTCGCCATGTCAAAACAGGCCAGCTCGCTGCCATCAAGGTCATGGACGTCACAGGAGATGAGGAGGAGGAGATTAAAGCAGAGATCAACATGTTAAAGAAGTACAGCCACCACAGGAACATCGCAACCTACTATGGAGCCTTCGTCAAGAAGAACCCTCCTGGAATGGATGACCAGCTGTGGCTGGTGATGGAGTTCTGTGGAGCCGGATCGGTGACAGACCTG…
Lepisosteus oculatus 1	ATGGCGAACGACTCTCCTGCTAAAAGTCTGGTGGACATCGACCTGTCCTCCCTGCGGGATCCAGCCGGGATTTTTGAACTGGTGGAGGTCGTGGGAAATGGCACCTATGGACAAGTCTACAAGGGACGACATGTCAAAACCGGCCAGCTGGCAGCCATCAAGGTTATGGATGTCACCGAGGATGAAGAAGAGGAAATTAAACTGGAGATTAATATGCTGAAAAAATACTCTCATCACCGAAACATCGCCACATACTATGGGGCCTTCATTAAGAAGAGCCCTCCTGGGCACGACGACCAGCTCTGGCTCGTCATGGAGTTCTGTGGGGCGGGATCCATCACGGATCTGGTGAAGAACACCAAGGGCAACAGTCTGAAGGAGGACTGGATCGCCTACATC…
Lepisosteus oculatus 2	ATGTCCTCATTACATACATCAAGTGAAATAAACATGGCGAGCGATTCTCCAGCCAGAAGCTTGGATGAAATAGACCTTTCAGCTTTGAGGGACCCTGCAGGAATTTTTGAACTGGTTGAACTCGTTGGAAATGGCACATATGGGCAGGTGTACAAGGGTCGTCATGTCAAGACCGGCCAGCTTGCTGCTATCAAGGTCATGGACGTCACAGGGGATGAAGAGGAGGAGATCAAACAAGAAATTAACATGCTTAAAAAATATTCACATCATCGGAACATCGCCACCTACTATGGTGCTTTTATCAAGAAGAACCCTCCAGGAATTGATGACCAGCTTTGGCTCGTGATGGAGTTCTGTGGTGCGGGCTCTGTAACCGATCTCATCAAGAACACCAAGGGG…
Lepisosteus oculatus 3	ATGGACGTGACGGAGGAGGAAGAGGAGGAGATCAAGCAGGAGATCAACATGCTGAAGAAATACAGTCATCACCGCAACATCGCCACCTACTACGGCGCCTTTGTCAAGAAGAGCCCCCCTGGTCACGATGACCAGCTCTGGCTGGTGATGGAGTTCTGTGGCGCCGGCTCGGTCACAGACCTGGTCAAGAACACCAAGGGCAACTCCCTGAAGGAGGACTGGATCGCCTACATCTGCCGCGAGATCCTGCGGGGCCTGTCTCACCTCCACGCCCACAAGGTCATCCACAGGGACATCAAGGGCCAGAATGTCCTGCTGACCGAGAATGCTGAGGTCAAGTTGGTGGATTTCGGCGTGAGCGCGCAGCTGGACCGGACTGTGGGCCGGCGGAACACCTTC…
Rhincodon typus 1	ATGGCGAACGACTCTCCTGCTAAAAGTCTGGTGGAGATAGATCTCTCCTCTTTGCGGGACCCAGCGGGCATATTTGAATTGGTTGAAGTGGTCGGAAACGGTACATATGGGCAAGTGTACAAGGGTCGTCATGTCAAAACAGGACAACTGGCAGCTATTAAAGTCATGGATGTTACGGAGGATGAAGAAGAAGAAATTAAACTGGAGATCAACATGTTGAAAAAATATTCTCACCACAGAAATATAGCAACCTACTATGGTGCTTTTATAAAGAAAAGTCCTCCTGGACATGATGATCAACTCTGGCTTGTCATGGAGTTCTGTGGTGCAGGATCCATTACAGATTTGGTGAAAAACACAAAAGGAAATTCGCTGAAGGAAGACTGGATTGCGTACATC…
Rhincodon typus 2	ATGGTTATCAGCAGTGCTGAAGCTTCATGCGGAGTAACTGTTCCATATGATCTGAATAATATGAATGGGAAAGGAGTCATAGCTGAGGCCCTAGAGGACTGGCGAAAAGCCATCATTGTTACTTTGCCTAAGAAGGGCAACAGGGGTAACCTGCTTAGTGGCAGTGGAAATTTTTATTTTATCCAGGATCCTGCGGGTATTTTTGAACTGGTGGAAGTTGTCGGAAATGGGACCTATGGACAAGTATACAAGGGTCGACATGTCAAAACGGGGCAGCTTGCAGCCATCAAAGTTATGGATGTCACAGAGGATGAAGAGGAGGAGATCAAACAAGAAATTAACATGCTTAAGAAGTACTCGCATCATAGAAATATTGCAACGTACTATGGCGCCTTCATC…
Rhincodon typus 3	GGAGCACAAGAAGTGGGAAGGATGCTGACCGACTTGGACAGGTTTAACATCCAGGTTAATTCAGCAGTTGGAAAGGCAAATGCAATGTTAGCATTCATTTCAAGAGGACTAGAATACAAGGGCAGAGATGTACTGCTGAGGCTGTATCAGGCTCTGGTCAGACTACATTTGGAATATTGTGAGCTGTGTTGGGCCACTCTTCTAAGGAAGGATGTGCAGGCATCAGAGGAAATCCATAGCAGGCTTACAAGAATGATCCCAGGAATCAAGGGTTTGCCATATGAGGAGCAGTTGAAACTCTGGATAAATGCAAGGTATTGTGTTTTGGTCAAACAAACAAGGACAGGACTCATACAATTGATGTGGACTGTAGAGGTTTATAAAGTCATGAGGGGCATA…
Callorhinchus milii 1	ATGGCGAACGACTCTCCTGCTAAAAGTCTGGTGGATATAGACCTCTCCTCTCTGCGGGACCCAGCGGGGATATTTGAATTGGTTGAAGTGGTCGGAAATGGCACCTATGGACAAGTGTACAAGGGCCGTCATGTCAAAACAGGTCAACTGGCAGCCATTAAAGTTATGGATGTTACGGAGGATGAAGAAGAAGAAATTAAACTGGAGATCAATATGCTGAAGAAATACTCTCACCACAGGAATATAGCCACGTACTATGGTGCTTTTATAAAGAAAAGTCCTCCTGGGCATGATGATCAGCTCTGGCTCGTCATGGAGTTCTGTGGTGCTGGGTCCATTACAGACTTGGTGAAAAATACAAAAGGAAATTCCTTGAAGGAAGATTGGATCGCATATATC…
Callorhinchus milii 2	ATGTTCCCTGTTTTCCCGCAGGATGAGGAGGAGGAGATCAAACAGGAGATTAACATGCTTAAAAAGTACTCGCACCATCGCAACATTGCCACATACTATGGAGCCTTCATCAAAAAGAATCCCCCAGGGGTGGACGACCAACTCTGGCTGGTTATGGAGTTCTGTGGAGCCGGCTCCGTCACTGACTTGATCAAAAACACGAAAGGGAATACGCTGAAAGAGGAGTGGATCGCGTACATCTGCAGGGAGATTTTACGGGGACTAACCCACCTGCACCAGCATAAAGTGATCCATCGGGACATTAAGGGACAGAATGTGCTGTTGACTGAGAACGCTGAGGTCAAGTTGGTTGATTTTGGTGTTAGCGCGCAGCTTGACCGCACAGTCGGCCGGCGAAAC…
Branchiostoma floridae	ATGAATGCATTTTCTATCGTATATTATTTTTTTTCAGTTGAAGATCTCAGTACCGACTATGAATACAACAGCAATGAAAGTGATGAGGAACCTGAGATAGAAGACGAGGGAGAACCAAGTTCCATCCTGCCCGGTCCCAGCGAGTCGACGCTTCGCAGGAATTTCCTGCGTCTCCAGCAGCAGCAGCAGCAGCAGGAGGAAGGCGGGAGGAGACGACTGGAGGACGGACCCTCCAAGTACCAACCCCCTGATGCGCTCCGCCCCATCCCGAGCAGGGCCAGTCAACCCCCCTTGCCACCCACACCCTCCAGCAGAGAGCAGGCCAAAGCTCAGGCAAGGCTCAGCCAAGCTGTCGCCCAAAAGCCACAGGTTGCACAGTACAGCGATGGAAAGAAAGCG…
Branchiostoma belcheri	ATGGCGCTGGCCAGCCTGGATGACATAGATCTTCAGAGTTTGAAGGACCCTGCCGGCATATTTGAGCTGATCGAAGTGGTGGGAAATGGGACCTATGGACAAGTGTACAAGGGTCGCCACACCAAGACTGGGCAGTTGGCGGCCATCAAAGTCATGGACGTTACCGAGGATGAAGAAGAAGAGATCAAACTAGAAATCAACATGCTGAAGAAGTATTCCCACCACCGGAACATCGCTACTTACTACGGAGCCTTCATCAAGAAAAGTCCACCAGGAAAGGATGACCAGCTATGGCTTGTGATGGAATATTGTGGAGCTGGATCAGTCACAGACTTGGTCAAAGCAACAAAAGGAAACTCCCTGAAGGAAGAGTGGATAGCCTACATCTGCAGAGAAATT…

## Sheet: Happyhour
Happyhour
Species from Drosophila melanogaster to Homo sapiens
Species	Sequences
Homo sapiens1	ATGGACGTCGTGGACCCTGACATTTTCAATAGAGACCCCCGGGACCACTATGACCTGCTACAGCGGCTGGGTGGCGGCACGTATGGGGAAGTCTTTAAGGCTCGAGACAAGGTGTCAGGGGACCTGGTGGCACTGAAGATGGTGAAGATGGAGCCTGATGATGATGTCTCCACCCTTCAGAAGGAAATCCTCATATTGAAAACTTGCCGGCACGCCAACATCGTGGCCTACCATGGGAGTTATCTCTGGTTGCAGAAACTCTGGATCTGCATGGAATTCTGTGGGGCTGGTTCTCTCCAGGACATCTACCAAGTGACAGGCTCCCTGTCAGAGCTCCAGATTAGCTATGTCTGCCGGGAAGTGCTCCAGGGACTGGCCTATTTGCACTCACAGAAGAAG…
Homo sapiens2	ATGGCGCTGCTGCGGGATGTGTCGCTGCAGGACCCGCGGGACCGCTTCGAGCTGCTGCAGCGCGTGGGGGCCGGGACCTATGGCGACGTCTACAAGGCCCGCGACACGGTCACGTCCGAACTGGCCGCCGTGAAGATAGTCAAGCTAGACCCAGGGGACGACATCAGCTCCCTCCAGCAGGAAATCACCATCCTGCGTGAGTGCCGCCACCCCAATGTGGTGGCCTACATTGGCAGCTACCTCAGGAATGACCGCTTGTGGATCTGCATGGAGTTCTGCGGAGGGGGCTCCCTGCAGGAGATTTACCATGCCACTGGGCCCCTGGAGGAGCGGCAGATTGCCTACGTCTGCCGAGAGGCACTGAAGGGGCTCCACCACCTGCATTCTCAGGGGAAGATC…
Homo sapiens3	ATGAACCCCGGCTTCGATTTGTCCCGCCGGAACCCGCAGGAGGACTTCGAGCTGATTCAGCGCATCGGCAGCGGCACCTACGGCGACGTCTACAAGGCACGGAATGTTAACACTGGTGAATTAGCAGCAATTAAAGTAATAAAATTGGAACCAGGAGAAGACTTTGCAGTTGTGCAGCAAGAAATTATTATGATGAAAGACTGTAAACACCCAAATATTGTTGCTTATTTTGGAAGCTATCTCAGGCGAGATAAGCTTTGGATTTGCATGGAGTTTTGTGGAGGTGGTTCTTTACAGGATATTTATCACGTAACTGGACCTCTGTCAGAACTGCAAATTGCATATGTTAGCAGAGAAACACTGCAGGGATTATATTATCTTCACAGTAAAGGAAAAATG…
Homo sapiens4	ATGGAGGCCCCGCTGCGGCCTGCCGCGGACATCCTGAGGCGGAACCCGCAGCAGGACTACGAACTCGTCCAGAGGGTCGGCAGCGGCACCTACGGGGACGTCTATAAGGCCAGAAATGTACACACAGGAGAGCTGGCTGCAGTAAAAATCATTAAATTGGAGCCTGGAGATGATTTTTCTTTGATTCAACAAGAAATATTTATGGTTAAAGAATGTAAACATTGTAACATCGTTGCCTACTTTGGGAGTTATCTTAGTCGGGAAAAACTATGGATTTGTATGGAATACTGTGGTGGCGGATCACTTCAAGATATTTACCATGTTACTGGACCATTATCAGAATTGCAAATAGCCTATGTATGCAGAGAAACCTTACAGGGTCTTGCCTATTTGCATACT…
Mus musculus1	ATGGTGAAGATGGAGCCTGATGATGACGTCGCCACCCTTCAGAAGGAGATTCTCATGCTGAAAACTTGCCGGCACGCCAACATCGTGGCTTACCATGGCAGTTACCTCTGGCTGCAGAAGCTGTGGATCTGCATGGAATTCTGTGGAGCTGGTTCTCTCCAGGACATCTACCAAGTGACTGGCTCTCTGTCCGAGCTCCAGATCAGCTATGTGTGCCGGGAAGTGCTTCAGGGACTGGCCTACCTGCATTCAGAGAAGAAGATACATCGAGACATCAAGGGAGCCAACATCCTCATCAACGACTGCGGGGAGGTTAAGCTGGCTGACTTTGGGATCTCAGCCCAGATTGGGGCGACACTGGCCCGGCGCCTTTCTTTCATTGGGACACCGTACTGGATG…
Mus musculus2	ATGGAGTTCTGTGGAGGAGGGTCACTGCAGGAGATTTACCACGCCACTGGGCCCCTGGAAGAACGGCAGATTGCCTATGTTTGCCGGGAGGCACTGAAGGGGCTCCACCACCTGCATTCTCAGGGGAAAATTCACCGAGACATTAAGGGTGCCAACCTTCTGCTCACTCTGCAGGGTGATGTCAAGCTGGCGGACTTTGGGGTGTCAGGCGAGCTGACAGCATCTGTGGCCAAAAGACGTTCTTTCATTGGCACTCCATACTGGATGGCACCAGAGGTTGCCGCTGTGGAACGCAAGGGTGGCTACAATGAGCTGTGTGACGTCTGGGCCCTGGGCATCACTGCCATTGAGTTGGGCGAGCTGCAACCGCCACTGTTCCACCTGCACCCCATGAGGGCC…
Mus musculus3	ATGAACCCGGGCTTCGATCTGTCCCGCCGGAACCCGCAGGAGGACTTCGAGCTGATCCAGCGCATCGGCAGCGGCACCTACGGCGACGTCTACAAGGCACGGAATGTCAACACTGGAGAATTAGCAGCAATTAAAGTGATAAAATTGGAACCAGGAGAAGACTTTGCGGTTGTACAGCAAGAAATCATTATGATGAAAGACTGCAAACACCCAAACATTGTTGCTTATTTTGGAAGCTATCTCAGGCGAGATAAACTTTGGATTTGCATGGAATTCTGTGGAGGTGGCTCTTTACAGGACATATATCATGTAACTGGACCCCTTTCAGAACTGCAGATTGCATATGTTAGCAGAGAAACTCTACAGGGATTGTATTACCTTCACAGTAAAGGAAAAATG…
Mus musculus4	ATGGAGGCCCCGCTGAGGCCTGCCGCCGACATCCTGAGACGGAACCCGCAGCACGACTACGAGCTGGTGCAGAGGGTCGGCAGCGGCACCTACGGGGACGTGTACAAGGCCAGAAATGTACATACAGGAGAATTAGCTGCAGTAAAGATCATCAAGTTGGAGCCTGGTGATGATTTTTCTTTGATTCAGCAAGAGATATTTATGGTTAAAGAATGTAAGCATTGCAACATCGTAGCCTACTTTGGGAGCTATCTCAGTAGGGAGAAGCTGTGGATTTGCATGGAGTACTGCGGTGGCGGATCACTTCAAGATATCTATCACGTGACTGGGCCATTATCTGAAATGCAAATAGCCTACGTCTGCAGAGAGACCTTACAGGGTCTTGCCTACTTGCATACT…
Gallus gallus1	ATGGACCCCCGGCTGCTCCGCATCACCGCCCGCGACCCCCAGGAAGACTTTGAGGTGCTGCAGCGCCTCGGGGGGGGCACCTATGGGGACGTCTTCAAGGCCCGCAGCAAGGCCACCGGAGAGCTGGCTGCTATCAAGGTGGTCAAGATGGAAGCAGACGACGACTGCGCCACGATCCAGCAGGAGATCCTGATGATCCGCTCCTGCCAGCACCCCAACATCGTCGCCTACTTTGGCAGCTACAGCTGGTGCAACAAGCTGTGGATCTGCATGGAGCTGTGCGGTGGGGGCTCCCTGCAGGACATCTACAATGTGACCGGACCCCTCTCAGAGCCACAGATCGCATATGTGTGCAGGGAGACCCTGGAGGGGTTGTCCTACCTGCACTGCCAGGGCAAG…
Gallus gallus2	TCAGGAGAAGATTTTGCTGTTGTGCAGCAGGAAATCATTATGATGAAAGACTGTAAACATCCAAACATTGTTGCTTATTTTGGCAGCTATCTCAGACGTGACAAGCTATGGATCTGCATGGAGTTTTGTGGAGGTGGCTCTCTACAGGATATTTATCATGTGACTGGACCACTTTCAGAACAGCAGATTGCCTACGTTAGCAGAGAAACACTACAGGGGCTATATTACCTTCACAGTAAAGGAAAAATGCACAGAGACATAAAGGGAGCAAACATTCTTTTAACGGATAATGGGCATGTAAAATTAGCTGATTTTGGAGTATCTGCGCAGATAACAGCTACGATTGCCAAAAGGAAATCATTCATTGGCACTCCGTATTGGATGGCACCAGAAGTTGCT…
Gallus gallus3	ATGCACAGAGACATAAAGGGAGCAAACATTCTTTTAACGGATAATGGGCATGTAAAATTAGCTGATTTTGGAGTATCTGCGCAGATAACAGCTACGATTGCCAAAAGGAAATCATTCATTGGCACTCCGTATTGGATGGCACCAGAAGTTGCTGCAGTAGAAAGAAAAGGTGGCTATAACCAACTCTGTGATCTGTGGGCAGTTGGAATAACTGCTATAGAGCTTGCTGAACTTCAGCCTCCAATGTTTGACCTGCATCCAATGAGAGCACTTTTCCTAATGACAAAAAGCAACTTCCAGCCTCCTAAACTAAAGGATAAAATGAAATGGTCCAATAGTTTCCATCATTTTGTGAAAATGGCACTTACAAAAAATCCTAAAAAGAGACCTACAGCTGAA…
Gallus gallus4	ATGGAGCGGCCGAGCGGGGACATCATGCGGCGGAACCCGCAGCAGGACTACGAGCTGATCCAGCGCGTGGGCAGCGGCACCTACGGCGACGTGTACAAGGCTAGAAATCTTCATACTGGAGAACTGGCTGCTGTAAAAATAATCAAGTTAGAGCCTGGGGACGACTTTTCGTTGATCCAGCAGGAAATATATATGGTAAAAGAATGCAAACATTGCAACATAGTCGCCTATTTTGGGAGCTATCTCAGCCGTGAAAAGCTGTGGATATGCATGGAGTACTGCGGTGGGGGATCCCTCCAAGATATCTACCATGTAACGGGACCTCTGTCAGAGCTACAAATTGCATATGTTTGCAGAGAGACTTTGCAGGGTCTCGCTTATTTGCATATGAAGGGCAAA…
Alligator sinensis1	ATGGATGCCCAGGACCGAGCCGCACTGGATATTTCCACCAGGAACCCCCAGGACGACTTCGAGCTGCTGCAGAGAGTCGGCGGCGGGACGTACGGGGAAGTGTACAAGGCGAGGAGCAAAGACACAGGCGAGCTGGCGGCCATAAAAATCGTGAAGATAGAGCCAGACGACGACTGCGCCACCATCCAGCAGGAGATCCTCATGGTGAAGACCTGCAAGCACCCCAGCATTGTGGCCTATTACGGGAGCTACATACGGTTTAACAAGCTGTGGATCTGCATGGAGTTCTGCGGGGGAGGCTCTTTGCAGGACATCTACCACGTCACCGGCCCCCTGTCCGAGCAGCAGATCGCCTATGTCTGCAGAGAAACGCTGGAGGGCTTGTCCTACCTTCACACC…
Alligator sinensis2	ATGTTGACATTCATATGGGAAAGAATTAAAGCTCGGAATGTTAACACTGGTGAGCTAGCAGCGATTAAAGTAATAAAACTAGAACCAGGGGAAGATTTTGCTGTTGTGCAGCAGGAAATCATTATGATGAAAGACTGTAAACATCCAAACATTGTTGCTTATTTTGGCAGCTATCTCAGACGAGATAAGCTATGGATTTGCATGGAGTTCTGTGGAGGTGGTTCTTTACAAGACATTTATCATGTGACTGGACCACTTTCAGAACATCAGATTGCCTATGTTAGCAGAGAAACACTACAGGGATTGTGTTATCTTCATAGTAAAGGAAAAATGCACAGAGATATAAAGGGAGCAAATATTCTTTTAACGGATAATGGCCATGTAAAATTAGCCGATTTT…
Alligator sinensis3	ATGCGGCGCAGCCCGCAGCAGGACTACGAGGTGATCCAGCGGGTGGGCAGCGGCACCTACGGCGACGTCTACAAGGCTAGAAATCTGCATACAGGAGAGTTGGCTGCTGTAAAAATGATCAAGTTAGAGCCAGGTGATGACTTTTCCTTGATCCAGCAAGAAATATATATGGTTAAAGAATGCAAGCACTGCAATATTGTAGCCTACTTTGGGAGCTATCTCAGCCGTGAAAAGCTGTGGATATGTATGGAATATTGTGGAGGTGGATCACTTCAAGACATATATCACGTAACAGGACCGCTGGCAGAGTTACAAATTGCATATGTCTGCAGAGAAACTTTGCAGGGTCTTTCTTATTTGCACGTAAAAGGCAAAATGCATAGAGATATAAAGGGTGCC…
Pseudonaja textilis1	ATGGATGCTCAAGAAAGAGCAGCCCAACTGGAGATTTCCACCCGAAACCCTCAAGAGGACTTTGAACTTTTGCAGCGTGTTGGCGGAGGGACCTATGGGGAAGTCTATAAGGCAAGGAAGAGAGAGTCGGGAAAACTGTCTGCCATCAAAATTGTAAAAATGGAAGCAGATGATGATTGCGTGGCTATCCAACAAGAGATCGTGATGGTGAAAACCTGCAAACATCCGAACATCGTCGCGTACTACGGGAGTTACATCCGGTTTAAGAAGCTGTGGATTTGCATGGAATTCTGCGCAGGAGGATCCCTCCAGGACATCTATCAAGTCACGGGCCCCTTGTCGGAGCTACAGATTGCCTATATCTGCCGGGAAACCTTACAAGGTTTGTCTTATCTTCAC…
Pseudonaja textilis2	ATGAGCGCCTTGCGGGACGTCTCGCTGCAGGACCCGCGGCTGCGCTACGAGCTCATCCAGCGCATCGGCTCCGGCACCTACGGCGACGTTTACAAGGGCCGAGATACCGAAACTGGAGAGCTGGCAGCCATCAAAATTGTGAAAATTGACCCAGGGGATGACATCGGATCGATTCAGCAAGAAATCACCACCCTCAGGGATTGTCGCCATCACAACGTTGTGATGTATTTTGGAAGCTACCTCAGGAATGATCGACTGTGGATTTGCATGGAATATTGTGGAGGAGGGTCCTTGCAGGAGATCTACCACAGTACTGGGCCTCTATCTGAAAAACAGATTGCCTATGTCTGCAGAGAAACCCTCCAGGGGCTTCACCACTTGCACACCAAAGGGAAAATG…
Pseudonaja textilis3	ATGAGCGTCGGCGGGGGGCGGGTGTGCGACCTGTCCCGCAGGAACCCCCAGGAAGACTTCGAGCTCATCCAGCGCATCGGTAGCGGCACCTACGGCGATGTCTACAAGGCTCGGAATGTTAATACAAGTGAACTGGCTGCAATTAAAGTAATAAAATTAGAACCAGGTGAAGATTTTGCTGTTGTGCAGCAGGAAATCATTATGATGAAGGATTGTAAACATCCAAACATTGTTGCTTATTTTGGCAGCTATCTCAGACGTGATAAATTGTGGATTTGCATGGAGTTCTGTGGAGGTGGTTCATTACAGGATATTTACCATGTGACTGGACCACTTTCAGAACAGCAGATTGCTTATGTAAGCAGAGAGACACTGCAGGGATTGTATTACCTGCATAGT…
Pseudonaja textilis4	ATGGATCCTCTGACCCGCCCAAGTGGAGATATTATGCGGCGGAATCCCCAGCAAGACTACGAGCTCATCCAGAGGGTGGGGAGTGGCACCTATGGAGATGTCTATAAGGCCAGAAATGTGCACAATGGCGAGTTGGCTGCAGTTAAAATTATCAAACTAGAACAAGGAGATGATTTCTCATTAATACAGCAAGAAATCTATATGGTTAAAGAATGCAAGCACTGTAATATAGTAGCATACTTCGGAAGCTATCTCAGCCATGAGAAGCTATGGATTTGTATGGAATACTGTGGAGGAGGGTCCCTTCAAGACATTTACCATGTAACGGGCCCTCTGTCAGAGTTACAGATTGCGTATGTTTGCAGAGAGACATTGCAGGGACTTGCTTATTTGCACATG…
Xenopus laevis 1	ATGGCATCAGACCCACCAGCTCGGAGTTTGGATGACATCGACCTGTCTGCGCTGCGGGATCCTGCTGGAATTTTTGAACTTGTTGAAGTTGTTGGAAATGGAACTTATGGACAGGTGTATAAGGGCCGTCATGTCAAGACTGGGCAGCTGGCTGCTATTAAGGTCATGGATGTCACAGAGGATGAGGAAGAGGAGATCAAGCAGGAGATTAATATGCTCAAGAAGTATTCTCATCATCGCAACATTGCAACTTACTATGGAGCTTTCATCAAGAAGAGCCCGCCGGGCAATGATGACCAGCTTTGGCTGGTCATGGAGTTCTGCGGAGCCGGCTCGGTAACAGATCTGGTCAAAAACACCAAAGGAAATGCCCTGAAGGAAGACTGTATCGCCTATATA…
Xenopus laevis 2	GGTGACCACTTCAGGTCTGTCAATCCATTAGATCTCAGCATAAAGGCAAGTGTCAAAGGTATTTTTCCAAGGGTGAAAATAATAGGAAAGTGGAGCCTAACAGTGTGTTATCAGGGTCGCCATGTTAAAACCGGACAGCTTGCAGCTATTAAAGTCATGGATGTCACAGGGGATGAAGAGGAAGAAATCAAACAAGAGATTAACATGCTGAAGAAATACTCACATCACAGAAACATTGCCACATATTATGGGGCATTTATAAAAAAGAACCCTCCTGGAATGGATGATCAGCTATGGCTGGTAATGGAATTCTGTGGCGCTGGATCCGTCACTGATTTGATCAAAAACACCAAAGGCAATACTTTGAAAGAAGAGTGGATTGCTTACATCTGCAGGGAG…
Xenopus laevis 3	ATGAGCACGGGCTGCGATCTGTCTCGCAGGAACCCCCAGGAGGATTTCGAGCTCATCCAAAGGATTGGCAGTGGCACCTATGGAGATGTGTACAAGGCCCGAAATGTTAACACCGGGGAGCTGGCGGCAATTAAAGTTATCAAACTGGAACCAGGTGAGGACTTTGCCGTTGTGCAGCAGGAGATTATAATGATGAAAGACTGCAAACATACGAACATTGTGGCTTACTTTGGCAGCTATCTCAGGAGAGATAAACTGTGGATCTGCATGGAGTTCTGTGGAGGTGGTTCTTTGCAAGATATCTACCATGTTACTGGACCGCTCTCTGAACAACAGATTGCGTATGTTTCCCGGGAAACGCTGCAGGGATTGTATTATCTGCACAGCAAAGGAAAAATG…
Xenopus laevis 4	ATGATGGAATCTGCGGCGGTACGGCCGAGCGCGGACATCCTCCGCAAGAACCCGCAGCATGACTTCGAGCTCGTCCAACGGGTTGGCAGCGGCACCTATGGGGATGTATATAAGGCTAGGAATCTACAAACTGGAGAATTGGCTGCTGTCAAGATTATTAAACTGGAACAAGGTGATGATTTCTCCCTGATCCAGCAAGAAATTTTTATGGTAAAGGAGTGTAAGCATGCCAACATTGTGGCTTATTTTGGCAGCTATCTTTCACGTGAAAAACTATGGATCTGTATGGAGTACTGTGGCGGCGGCTCACTCCAAGACATATATCATGTAACGGGGCCACTCACAGAATGCCAAATAGCATACATGTGCAGAGAGACCTTGCAGGGTCTGGGCTATTTA…
Xenopus tropicalis1	ATGATGGAATCTGCGGCGGTACGGCCGAGCGCGGACATCCTCCGCAAGAACCCGCAGCATGACTTCGAGCTCGTCCAACGGGTTGGCAGCGGCACCTATGGGGATGTATATAAGGCTAGGAATCTACAAACTGGAGAATTGGCTGCTGTCAAGATTATTAAACTGGAACAAGGTGATGATTTCTCCCTGATCCAGCAAGAAATTTTTATGGTAAAGGAGTGTAAGCATGCCAACATTGTGGCTTATTTTGGCAGCTATCTTTCACGTGAAAAACTATGGATCTGTATGGAGTACTGTGGCGGCGGCTCACTCCAAGACATATATCATGTAACGGGGCCACTCACAGAATGCCAAATAGCATACATGTGCAGAGAGACCTTGCAGGGTCTGGGCTATTTA…
Xenopus tropicalis2	ATGAGCACGGGCTGCGATCTGTCTCGCAGGAACCCCCAGGAGGATTTCGAGCTCATCCAAAGGATTGGCAGTGGCACCTATGGAGATGTGTACAAGGCCCGAAATGTTAACACCGGGGAGCTGGCGGCAATTAAAGTTATCAAACTGGAACCAGGTGAGGACTTTGCCGTTGTGCAGCAGGAGATTATAATGATGAAAGACTGCAAACATACGAACATTGTGGCTTACTTTGGCAGCTATCTCAGGAGAGATAAACTGTGGATCTGCATGGAGTTCTGTGGAGGTGGTTCTTTGCAAGATATCTACCATGTTACTGGACCGCTCTCTGAACAACAGATTGCGTATGTTTCCCGGGAAACGCTGCAGGGATTGTATTATCTGCACAGCAAAGGAAAAATG…
Nothobranchius furzeri1	ATGGAGTTCTGTGGAGGAGGATCCCTCCAGGACATCTACCACGTCACAGGTCCTCTGTCTGAACATCAGATTGCCTACATCTGCAGAGAGATGATTCAGGGTCTGGACTACCTTCATGCACAGAAGAAGATCCACAGAGATATTAAGGGTGCCAACATCCTCCTCAACGATCAGGGCAAGGTGAAGTTGGCTGATTTTGGGATCTCGGCTCAGATCACAGCCACTCTGGCTCGGAGGATGTCTTTCATCGGGACGCCATATTGGATGGCGCCAGAGGTTGCTGCCGTCGAGATTAAAGGTGGCTACAATGAACTGTGTGACATCTGGTCTGTGGGCATCACAGCCATAGAGCTTGCAGAGCTACAGCCTCCCATGTTTGATGTCCACCCGCTGCGAGTT…
Nothobranchius furzeri2	ATGGACAGGATAGGGGTGTCGTTCTTGGACCCTCTGGAGGACTACGAGCTGATCCACCGGATTGGGTGCGGTACCTACGGGGATGTGTTCAAGGCTCGTAACATCCAGACATCAGAACTGGCAGCTATCAAGATTGTCAAGCTGGACCCTGGTGATGACATCACATCCATCCAGCAGGAGATCACTATGATGAAGGAGTGCAAACACAAAAACATTGTGGCGTACTTCGGCAGCTACCACAGGAACACCAAGCTGTGGATCTGCATGGAGTTCTGTGGTGGAGGTTCACTGCAGGATATGTACCAGGTGACTGGTCCATTAAAGGAGAAGCAGATAGCGTTTGTGTGCAGAGAAACCCTCCAGGGGTTGTATCACCTGCATGAAAACGGCAAAATGCAC…
Nothobranchius furzeri3	ATGAACTCCAGTGTCGACCTGTCGCGGCGGAATCCGCAGGAAGATTTCGAGCTGATTCAGCGGATAGGAAGCGGCACATACGGAGATGTGTACAAGGCTCGTAATGTAAACACAGGAGAGCTGGCTGCTATCAAAGTCATCAAACTGGAACCGGGTGAGGACTTTGCTGTCGTGCAGCAGGAGATCTTAATGATGAAAGACTGTAAACACTCCAACATCGTAGCCTACTTTGGCAGTTATCTCCGGAGAGATAAGTTATGGATCAGCATGGAGTACTGTGGAGGAGGTTCTCTGCAGGATATTTATCATGTAACCGGGCCCTTATCTGAGTCACAGATAGCCTACATGTCACGAGAGACTCTGCAGGGTTTATACTACCTACACAATAAAGGCAAAATG…
Nothobranchius furzeri4	ATGGATATCTTTCCCCGACCGAGTGGTGAAATTCAGAGGAAGAACCCCCAGCATGACTTTGAGCTCATTCAAAGGGTGGGAAGTGGGACCTATGGAGACGTTTACAAGGCTCGAAACATCCAAACAGGAGCGCTAGCAGCTGTCAAGATTATAAAGTTGGAACCAGGGGACGACTTTTCCATCATTCAGCAAGAAATCTTCATGGTGAAGGAATGCATGCACCAGAATATTGTGGCCTACTTTGGGAGCTACCTCTGTCGAGAGAAACTTTGGATCTGCATGGAGTACTGTGGTGGAGGATCTCTGCAGGATATCTATCATGTGACAGGACCTCTGTCTGAGCTTCAGATTGCATATGTCAGCAGAGAAACCCTACAGGGTTTGGGCTATCTGCACATG…
Danio rerio1	ATGGACACAGCAGGCGTATCGCACACGGATCCGCTCGATGACTATGAGCTAATACATCGCATAGGCAGCGGGACATACGGAGATGTTTTTAAGGCCCGTAGCATCAAGACTTCAGTCATTGCAGCCATTAAAGTGGTCAAACTGGACCCTGGTGATGATATTTCAAGCATTCAAAATGAGATAACCATGATGAAAGACTGCACTCACAAAAACATTGTTGCCTATTTTGGCAGCTACCTAAGAAATAACAAGTTATGGATCTGCATGGAATTCTGTGGAGGAGGGTCATTGCAAGATATTTACCATGTCACTGGTCCTCTGAAAGAGAGACAGATAGCTTATGTTAGCAGAGAGACACTTCAGGGGCTACACCACCTCCATCAGACTGGAAAAATGCAT…
Danio rerio2	ATGAATTTAAGCTTGGATCTATCGCGCAGAAACCCACAGGAGGACTTTGAGCTGATCCAGAGGATCGGGAGCGGAACCTATGGGGATGTATACAAGGCTCGTAATGTCAGCACTGGAGAACTGGCTGCTATCAAAGTCATCAAACTGGAGCCAGGGGAGGACTTTGACGTGGTGCAGCAGGAGATTATTATGATGAAAGACTGTAAACACTCAAACATTGTTGCGTATTTTGGCAGTTACCTCAGGAGAGATAAATTATGGATCAGCATGGAATACTGTGGTGGAGGTTCACTCCAGGATATTTATCATGTTACCGGGCCGCTGTCAGAATCCCAGATTGCTTATGTATGCCGGGAGACCCTGCAGGGTGTTTACTACCTTCACAACAAAGGCAAAATC…
Danio rerio3	ATGAATTTAAGCTTGGATCTATCGCGCAGAAACCCACAGGAGGACTTTGAGCTGATCCAGAGGATCGGGAGCGGAACCTATGGGGATGTATACAAGGCTCGTAATGTCAGCACTGGAGAACTGGCTGCTATCAAAGTCATCAAACTGGAGCCAGGGGAGGACTTTGACGTGGTGCAGCAGGAGATTATTATGATGAAAGACTGTAAACACTCAAACATTGTTGCGTATTTTGGCAGTTACCTCAGGAGAGATAAATTATGGATCAGCATGGAATACTGTGGTGGAGGTTCACTCCAGGATATTTATCATGTTACCGGGCCGCTGTCAGAATCCCAGATTGCTTATGTATGCCGGGAGACCCTGCAGGGTGTTTACTACCTTCACAACAAAGGCAAAATC…
Danio rerio4	ATGAATACTATTGGAGTTTCATTTTTGGATCCCTTGGATGACTATGAAATTATTCAACGTATCGGGAGCGGCACTTATGGAGATGTCTTCAAGGCTAGAAACATTAGGAGCTCAGAAATGGCTGCTATCAAAATTGTTAAGCTGGATCCAGGAGATGACATCACTTCCATCCAGCAAGAGATAACGATGATGAAGGAGTGTAAGCATAAGAACATTGTGGCCTATTATGGAACTTACCACAGGAACACTAAATTGTGGATCTGCATGGAGTACTGTGGAGGAGGATCATTGCAGGATATCTACCAAGTAACTGGACCTTTAAAGGAAAAGCAGATTGCTTACATCTGCAGGGAAACGCTCCAGGGTTTGAATCATCTCCATGAGACAGGCAAAATACAC…
Callorhinchus milii 1	ATGAACCCCTCGGGCCGCGGCACCGGCACCGCCAGCGGCGGGGAGATCCAGCGGAAGAACCCGCAGCAGGACTTCGAGCTGATCCAACGGGTCGGCAGCGGCACTTACGGAGATGTCTACAAGGCAAGGAACCTACAGACAGGAGAGCTGGCTGCAGTTAAAATTATCAAACTGGAAGCAGGTGATGATTTTTCTGTTATACAGCAAGAAATCTTTATGGTTAAAGAATGTACACATTCCAACATTGTGGCCTACTTTGGAAGCTATCTAAGCCGTGAAAAATTATGGATCTGTATGGAATACTGTGGTGGTGGATCACTTCAGGATATCTACCATATAACAGGACCACTTTCAGAAATGCAGATAGCTTATGTTTCTAGAGAAACATTGCAGGGCCTT…
Callorhinchus milii 2	ATGACTTCTCACGGCCACGGCAGCTTCGACCTGTCCCGCAGGAACCCGCAGGAGGATTTCGAGCTGATCCAGCGGATAGGAAGCGGCACGTACGGCGATGTGTACAAGGCTCGAAATGTCAACACTGGTGAGCTGGCAGCTATTAAAGTCATTAAGCTGGAACCTGGTGAAGACTTTGCAGTTGTACAGCAGGAGATTATTATGATGAAAGACTGTAAGCACTCAAACATCGTTGCATATTTTGGCAGTTATCTCAGACGTGACAAATTATGGATTTGTATGGAATTTTGTGGAGGTGGGTCATTGCAAGATATTTATCATGTGACTGGACCTTTATCAGAACTGCAGATAGCATATGTATGCCGAGAGACACTACAAGGTTTATATTATCTTCACAGC…
Rhincodon typus	ATGGCGAGCGACTCTCCAGCGCGAAGCTTGGATGAAATCGACCTCTCGGCTCTGAGGGATCCTGCTGGTATTTTTGAACTGGTGGAACTTGTTGGCAATGGCACATATGGACAGGTTTACAAGGGACGACATGTCAAGACAGGACAACTGGCTGCAATCAAGGTTATGGATGTCACTGGGGATGAAGAGGAGGAGATCAAACAGGAAATTAATATGCTTAAAAAGTATTCGCACCATCGAAACGTTGCTACCTATTACGGAGCCTTCATTAAAAAGAATCCTCCTGGAGTTGATGACCAGCTTTGGTTGGTGATGGAATTCTGCGGCGCTGGCTCTGTCACAGATTTGATCAAGAACACAAAAGGGAACACACTGAAGGAAGAGTGGATTGCCTACATC…
Branchiostoma belcheri	ATGGGGACGCCCAGGACCGCGACGATCATGCGGAGGAATCCCCAGGAGGATTTCGAGTTGATCCAGCGGATCGGCAGCGGAACATACGGCGATGTGTACAAGGCTCGAAACATGCAGACTGATGAGCTGGCAGCCATCAAAGTCATCAAGTTAGAACCAGGGGATGACTTTTCCATCATCCAGCAGGAGATCATCATGATGAAGGAGTGTAAACACCTGAACATCGTGGCCTACTTTGGCAGCTATCTCAGGAGAGACAAGCTGTGGATCTGTATGGAGTTCTGTGGAGGGGGGTCCATGCAGGATATCTACCACATTACCGGTCCACTGAAGGAGACACAGATAGCTTATGTATGTAGAGAAACATTACAGGGTTTAGCATACCTACACAGCAGAGGG…
Acanthaster planci	ATGAATTCGAGACTTGTGCAGAATAAAAATCCCTTGGAGGATTTCGAATTATTACAGAGAATTGGAAGTGGAACTTACGGCGATGTGTACAAGGCCAAGATGGTTGCCGATGGCAACCTTGCTGCTTTGAAGGTGATCAAAGTGGATCCAGGGGATGATGTTGAGATTATTCAGAAAGAGATTGCCATCATGAAGGAGTGCAGACACAAGAACATTGTCATGTACTTTGGCAGTTACTCGCGTAGAGATAAGCTGTGGATCGCCATGGAGTACTGCGGGGGAGGTTCTCTCCAAGACATCTACCACATGACTGGTCCCCTGACAGAAGAGCAGATTGCTTATGTGTGCCAGGAGACACTGCACGGGCTGAACTACCTCCACACACTCAACATGATGCAC…
Strongylocentrotus purpuratus	ATGTCGCAAACGCCAAGTGCAGAGATTTCGAGGAAAAATCCTCTGGAGGATTTTGAGCTGCTGCAAAGAATAGGTAGCGGAACGTACGGTGATGTTTACAAGGCTCGGATGACCGCAGCTGGAACTCTCTCTGCCATCAAGGTTATAAAGATAGAGCCAGGTGATGATTTTACTATCATCCAACAAGAGATCTTAATGATGAAGGACTGTCGCCATGCAAACATCGTAGGATACTTTGGGAGTTACCTTAGAAGAGAGAAACTATGGATTGCTATGGAATACTGTGGAGGTGGATCACTCCAGGACATCTATCACATGACTGGACATTTGGCAGAATTGCAGATTGCTTATGTGTGCCAGCAGACACTGACTGGATTAGCTTACATGCATACACTTGGA…
Pomacea canaliculata	ATGCAGGCAGATATTTTACGCCGAAACCCTTTGGATGACTTTGAGTTAATCCAGAGGGTTGGCAGTGGAACGTACGGCGATGTTTACAAGGCAAGAGATCTGAACACAGGTGAATTTGCAGCTTTCAAAGTCATCAAGCTTGAACCAGGAGATGATTTTGCTATTATTCAGCAAGAAATACTTATGATGAAAGACTGCAAACATCCAAATATTGTTGCTTATTATGAAAGCTATTTGAGAAGAGACAAACTGTGGATTGCTATGGAATATTGTGGTGGTGGTTCAATGCAGGACATCTACCATGTGACTGGCCCTTTGGCAGAGATTCAGATAGCCTTTGTGTGTCGTGAAACATTGAAAGGACTGCATTACCTACATCGGAGAGGCAAGATGCACAGA…
Pinctada martensii	AGGGATCACTTTGTTGCTTGTCTGTCTGTCCGTCTGTCTGTCACACTTGGATGTCACACCCTAAAAAAGTTATTCCTGAGTGTCGCAATGTTTCACAGGCAACACATGCATTCCTCAGATCATGTTATGTTGGAAAACTTTTGGCCGATTCTCTTTTCCCAATTAGAGACACAAGATACATTATGTTTAACTGAAAAAAAAATAAGTCCAAACCTGATTGACCGCTCTTCCAGTCCATGGTCCAAATTTGAGATGCAGGGCTCTAGCACCTACATGTATTTTTGGGACTGGGGCCCGGGGCCTTTGAAATTAGGAAAAATAGCGTCGTTTTGTCATAAATTGGGGAATGGGGCCGAATATGGACCCCAAATCAGGCAGATCGAGAGATCTGAGTTGAAA…
Octopus bimaculoides	ATGATGAAAGACTGTAAGCATGCTAACATAGTAGCCTACTTTGGTAGTTATCTCAGGCGAGATAAATTATGGATTGCTATGGAATACTGTGGTGGAGGGTCTATGCAGGATATTTATCACATTACAGGTCCTCTTAGTGAAACACAAATTGCTTTTGTGTGCAAAGAGACACTGCAAGGCCTAGAATACTTACATAGCCGAGGGAAAATGCACAGAGATATTAAGGGTGCTAATATCTTGCTTACAGAAGATGGAGATATCAAATTAGCTGATTTTGGTGTTTCTGCTCAAATAACAGTTACTATGTGTAAACGAAAGTCTTTCATTGGCACTCCATATTGGATGGCACCAGAAGTGGCTGCAGTTGAAAGGAAAGGGGGGTATAATCAACAGTGTGAT…
Helobdella robusta	TTAGTTGTTTACTCTCTAAATTTTGCAGTTTCAATTTTTTGTTCGTATACTCGTAATCTAGTTGTTTTAATGGAACTTTTGAGATGTTTTAACTCACTTGCTCATAGCTCTCCATTAGTTTTATATTACTTACAAGCATATGCAGCTGAAGACATAGAGACCGAATATGAATACGACGCCAGTGATAATGAAGAAGATAATGCAAAAATAAAAATAAATACTGAACAAAATTATAATAGTCAGTTTCCTCCAAAATGTTTTTTTTTTCAATTTTTGAAGATAATTCTGTTTTTTTATTGTTATGCCAGGCGAGTCGACACTGAGGAGAAACTTCTTACAAATCCAAGAAGGAGAAGGCAGAAAAACTCCCAACCCATACGCCATTCCACAATCAGGTCC…
Capitella teleta	ATGGAGTTCTGTGGAGGCAGTTCTCTACAGGATATTTATCATATCACGGGGCCACTGCAAGAGGCTCAGATTGCGTATATCTGCCGGGAGACCTTGCAGGGTCTACAGTACTTGCACAGTTGGGGCAAGATGCACAGAGATATTAAAGGCGCTAATATATTACTCACTGACGATGGTGGAGTCAAGCTAGCCGATTTTGGAGTATCCGCCCAAATCACTGCCACTATGTGTAAAAGGAAATCGTTCATTGGTACTCCATACTGGATGGCTCCGGAAGTGGCGGCTGTGGAACGCAAAGGAGGGTACAATCAACAGTGTGACATCTGGGCCGTGGGAATCACGGCGATTGAGTTTGCTGAACTGCAGCCTCCCATGTTTGACCTTCACCCCATGCGAGCA…
Daphnia pulex	AAAAGATCATGCAACTCCGCAATGAGTGGTTCAATATCACCAGGCATTAGCAGGAGAAATCCCCAAGATGAATATGAACTCGTTCAGCGGATAGGTAGCGGCACTTATGGTGATGTCTACAAAGCAAAGAGACTGGTCACCACTGAATGGGCTGCTATTAAAGTAATCAAACTAGAGCCAGGCGATGATTTCACAATCATTCAGCAGGAAATTTTGATGATGAAAGACTGCCAGCATCCCAATATAGTGGCATATTATGGGAGCTATTTACGCAGGGACAAGCTGTGGATTTGCATGGAATACTGTGGAGGTGGATCCCTGCAAGACATTTATCATATATCAGGTCCATTGACAGAAAGCCAAATTGCTTTAATGTCTAAAGAAACCTTACAAGGATTG…
Drosophila melanogaster	ATGGCCGCCGCCCACAGTCACCACAATGCCAATATGCTCAGCTCGGACATCTCTCGCCGAAATCCGCAGGACGAGTACGAACTCATCCAAAAGATTGGCTCGGGAACCTACGGCGACGTCTATAAGGCGAAACGAATACAGAGCAATGAGCTGGCTGCCATCAAGGTCATCAAGCTGGAGCCTTCCGACGATATACAGATTATCCAGCAGGAGATTATCATGATGAGGGACTGCCGCCATCCGAACATCATCGCCTACTACGGTTCGTACCTGCGCAGGGATAAACTCTGGATCTGCATGGAGTTTTGTGGTGGTGGCAGTCTGCAGGACATTTACCAAGTGACCGGTCCCCTCACCGAAGTCCAGATCGCGTACATGTGCCGAGAGACTCTCAAGGGA…
Species from Tetrahymena thermophila to Drosophila melanogaster
Species	Sequences
Drosophila melanogaster	ATGGCCGCCGCCCACAGTCACCACAATGCCAATATGCTCAGCTCGGACATCTCTCGCCGAAATCCGCAGGACGAGTACGAACTCATCCAAAAGATTGGCTCGGGAACCTACGGCGACGTCTATAAGGCGAAACGAATACAGAGCAATGAGCTGGCTGCCATCAAGGTCATCAAGCTGGAGCCTTCCGACGATATACAGATTATCCAGCAGGAGATTATCATGATGAGGGACTGCCGCCATCCGAACATCATCGCCTACTACGGTTCGTACCTGCGCAGGGATAAACTCTGGATCTGCATGGAGTTTTGTGGTGGTGGCAGTCTGCAGGACATTTACCAAGTGACCGGTCCCCTCACCGAAGTCCAGATCGCGTACATGTGCCGAGAGACTCTCAAGGGA…
Caenorhabditis elegans	TACCAATGCGAAATACAACTTTCCGGGGTAATGAGTGCCGATGTAATCAAACGATCAAATCCGGCAGATGATTACGAACTTCTGCAACGTGTCGGCTCCGGAACATATGGAGAAGTTTATAAAGCAAGAGATATCAGAAGTGATTCACTGGCAGCTGTCAAAGTAGTCAAACTCGAGGCGGGCGACAATTTTGCAGTAATCCAGCAGGAGATTATGGTCATTAGAGAGTGTTCTCATCCGAATATTATTGCGTACTTTGGAAGTTATATCAGAAGAGACCGATTATGGATTGTTATGGAGTACTGCGGCGGTGGAAGTCTTCAAGATATCTATCACTTGACCGGACCACTTTCGGAACTTCAAATCGCCTTCGTGTGCCGAGAAACTTTGCGTGGCTTG…
Nematostella vectensis	AAATTAATTCTCCATTCTGATACACGACTAACTAGCAACGAAATAATGGACAATAATTGCACCCAAAGTAATCCTTTACTTATTGTTAGAGTCAGAACAACGGGTTTCAAGGGGTGCATATACAACCGACAACAAAATTTAAGAACATCCTTAAGAACATATTCAGCCTTTAAATGCTCCCCCCCCCCAAAAAAAAAAGTTAGACGTTCTTATATAAAAAAGAGTGTGTTTAGATTTATGCAATGTCTAGTGTTTGACATCGTAATACATTTTGATGTTGATATACATGATTTTGTGTGGTTGTGGTTCTTATGTGTGGTTTACCTATGCTCTAAATCTTTTATCCAAGTTCACATTGTAAGTAGCGTGCTGGGAGAGACACAGTTAAAAGTAGATTGT…
Amphimedon queenslandica 1	ATGGCTATCAGTCCTGATGGTATCCTTCCTAATATCTCAAGGAAGAATCCTGAGAGAGACTTTGAATTGGTCAAGCAAATTGGATCTGGGACGTACGGTGAAGTGTACAAGGCTAAACTAGTGAAGACTGGTCAGCTATGTGCCCTCAAGATTATAAAAATTGAACCAGGAGAGGATTTCAATATAATTCAACAGGAGATACTCATTCTTTCTGAATGTAAACACGCCAACATTGTTGGGTATTTAGGTTCATATTTAAGGTCAGTAAAACACACGCTAATCTTTTACAAACCTTGTATGCATCATCCTATGAGAGCTCTCTATCTAATGACAAAGCGTAACTTCCGTCCCCCTACTTTGCAGCACAAGAACAAATGGAGTAACAACTTTCACGATTTC…
Amphimedon queenslandica 2	ATGGCTAGTACTCTGTTACCAGAAATACAGCTAAAGGACCCGGTACAGGATTTTGAACTTTTGTCCCAGATAGGGTCCGGGGGCTATGGAGTAGTATATAAGGCAAAGACTGTGTCTGATGGTCAGTTATGTGCATTGAAAATTATTAAGATAAAGGCTGGTGAAGATTTCAATCTGATACAGAAGGAGATTTCAATTCTCTCTCATTGTAAACATCCGAATATCGTTGGATATTATAGCTCTTACCTCAGAAAGGATAAGCTTTGGATATCAATGGAGTTCTGTGAAGCTGGTTCCTTGTACAACATGATGCATGTTCAGCACTCTGGTTTAAACGAGCTACAAATTGCTTTCGTTTGTAAGGAAACACTTCAGGGTCTTACTTACCTTCATGAGAGA…
Fishes
Species	Sequences
Danio rerio 1	ATGGACACAGCAGGCGTATCGCACACGGATCCGCTCGATGACTATGAGCTAATACATCGCATAGGCAGCGGGACATACGGAGATGTTTTTAAGGCCCGTAGCATCAAGACTTCAGTCATTGCAGCCATTAAAGTGGTCAAACTGGACCCTGGTGATGATATTTCAAGCATTCAAAATGAGATAACCATGATGAAAGACTGCACTCACAAAAACATTGTTGCCTATTTTGGCAGCTACCTAAGAAATAACAAGTTATGGATCTGCATGGAATTCTGTGGAGGAGGGTCATTGCAAGATATTTACCATGTCACTGGTCCTCTGAAAGAGAGACAGATAGCTTATGTTAGCAGAGAGACACTTCAGGGGCTACACCACCTCCATCAGACTGGAAAAATGCAT…
Danio rerio 2	ATGAATTTAAGCTTGGATCTATCGCGCAGAAACCCACAGGAGGACTTTGAGCTGATCCAGAGGATCGGGAGCGGAACCTATGGGGATGTATACAAGGCTCGTAATGTCAGCACTGGAGAACTGGCTGCTATCAAAGTCATCAAACTGGAGCCAGGGGAGGACTTTGACGTGGTGCAGCAGGAGATTATTATGATGAAAGACTGTAAACACTCAAACATTGTTGCGTATTTTGGCAGTTACCTCAGGAGAGATAAATTATGGATCAGCATGGAATACTGTGGTGGAGGTTCACTCCAGGATATTTATCATGTTACCGGGCCGCTGTCAGAATCCCAGATTGCTTATGTATGCCGGGAGACCCTGCAGGGTGTTTACTACCTTCACAACAAAGGCAAAATC…
Danio rerio 3	ATGAATTTAAGCTTGGATCTATCGCGCAGAAACCCACAGGAGGACTTTGAGCTGATCCAGAGGATCGGGAGCGGAACCTATGGGGATGTATACAAGGCTCGTAATGTCAGCACTGGAGAACTGGCTGCTATCAAAGTCATCAAACTGGAGCCAGGGGAGGACTTTGACGTGGTGCAGCAGGAGATTATTATGATGAAAGACTGTAAACACTCAAACATTGTTGCGTATTTTGGCAGTTACCTCAGGAGAGATAAATTATGGATCAGCATGGAATACTGTGGTGGAGGTTCACTCCAGGATATTTATCATGTTACCGGGCCGCTGTCAGAATCCCAGATTGCTTATGTATGCCGGGAGACCCTGCAGGGTGTTTACTACCTTCACAACAAAGGCAAAATC…
Danio rerio 4	ATGAATACTATTGGAGTTTCATTTTTGGATCCCTTGGATGACTATGAAATTATTCAACGTATCGGGAGCGGCACTTATGGAGATGTCTTCAAGGCTAGAAACATTAGGAGCTCAGAAATGGCTGCTATCAAAATTGTTAAGCTGGATCCAGGAGATGACATCACTTCCATCCAGCAAGAGATAACGATGATGAAGGAGTGTAAGCATAAGAACATTGTGGCCTATTATGGAACTTACCACAGGAACACTAAATTGTGGATCTGCATGGAGTACTGTGGAGGAGGATCATTGCAGGATATCTACCAAGTAACTGGACCTTTAAAGGAAAAGCAGATTGCTTACATCTGCAGGGAAACGCTCCAGGGTTTGAATCATCTCCATGAGACAGGCAAAATACAC…
Cyprinus carpio	ATGTCCAAGAGCGGCTATCAGCCTCCCAAACTCAAGGACAAATCCAAATGGTCCAGCACATTCTACAACTTTGTGAAGTCCATGCTGGTCAGAAACCCGAAGAAGAGACCCAGCGCTAATAAGATGCTGATGCATTTGTTTGTGACACAGCCGTCTTTGAGACAAGAGTTAACCCTCGAACTGCTGGATAAACTTAGACACCCTGAGAAACTCAAAGACTGTTTACACACGGATGACGATGATTTGGAGGTGACTGTCCCAAATTCACTCAGAAGAATTCACTCAATCAACCGACACAACCGGGCCGAGAGAACGAACTCAGACATCAGCTTGGAACAGATTTACACACAGAGACCCGTCGCTGACAAACGAGAGTCCCCTGAAGGAACGTTACGGACG…
Salmo salar 1	ATGGACTCCCAGAACCGGGCTGCACTGGACATCTCCACCCGGAACCCGCAGGATGACTTTGAGATTCTGCTCCGGGTCGGTGGAGGCACCTATGGCGAGGTTTACAAGGCTCGGAACAAGCAGAACGGGGAGCTGGCGGCCATCAAGGTCATCAAGATGGAGCCAGAGGAGGACTTCTCAGTAATCCAGCAGGAGATCGTCATAGTGAGGAGCTGCAAGCACCGCAACATTGTGGCCTACTATGGCAGCTATATACAAATGCCTGTTGAATACAGGTGTGTGTGTGTGAGGGAGAGTATGTGTGTGGGTGAACTGGAGCAGATTACGATCTACAACTGTAACAGAGTGTCCTACTTCACCCCCTCTTTTCTCCCTCTAGTGACCGGGCCTCTCTCTGAG…
Salmo salar 2	ATGAATAAAAACGTGCGTGAGAGACCAGGCGCAGTTCAGTCTGTAAGCATGGATACCACTATTGGAGTCTCGTTTTTGGACCCGTTGAATGATTACGAGTTAATTCATCGTATTGGGACTGGCACGTATGGGGATGTGTTCAAGGCTCGAAACATCAGGAGTTCAGCAATGGCAGCCATCAAAATAGTCAAACTGGATCCTGGTGATATCACATCCATCCAGCAGGAGATCACTATGATGAAGGAATGTAAGCACAAGAACATCGTGGCCTATTTCGGCAGCTATCACAGGAACACTAAATTATGGATATGCATGGAGTACTGTGGAGGGGGGTCGTTACAAGACATTTACCACGTGACTGGGCCGTTCAAGGAGAAGCAGATAGCCTACATCTGCAGA…
Salmo salar 3	ATGAGTTCCTGCGTCGACCTATCCAGGCGCAATCCGCAGGAGGATTTCGAGCTAATTCAGCGGATAGGAAGCGGCACATACGGAGATGTCTACAAGGCCCGTAATGTCAACACTGGGGAGTTGGCTGCCATTAAAGTCATTAAGCTGGAACCTGGTGAGGACTTTGAGGTGGTGCAGCAGGAGATCATCATGATGAAGGACTGCAAACACTCCAACATTGTGGCCTACTTCGGCAGCTATCTCAGGAGGGATAAATTATGGATCAGCATGGAGTACTGCGGAGGAGGATCTCTGCAGGATATTTATCATGTGACTGGGCCTCTGTCTGAGTCTCAGATTGCGTATATGTCACGGGAAACCCTTCAGGGTTTGTACTATCTCCACAACAAAGGCAAAATG…
Salmo salar 4	ATGGATACTACTATTGGAGTCTCGTTTTTGGACCCGTTGAATGATTACGAGTTAATTCATCGTATTGGGAGTGGCACGTACGGAGATGTGTTCAAGGCTCGCAACATCAAGAGTTCGGCAATGGCCGCCATCAAAATAGTCAAACTGGATCCTGGTGATGACATCACATCCATCCAGCAGGAGATCACTATGATGAAGGAATGTAAACACAAGAACATCGTGGCCTATTTCGGCAGCTATCACAGAAACACTAAATTGTGGATATGTATGGAGTACTGTGGAGGGGGGTCGTTACAAGACATTTACCACGTGACTGGGCCCTTAAAGGAGAAGCAGATAGCCTACATCTGCAGAGAAACCCTCCAGGGCTTGTACCACCTGCACGAAACAAGTAAAATG…
Salmo salar 5	ATGGAGGCAATTGGTGTCTCCTACTCGAACCCGTTGGAGGACTACGAGTTGATTCACCGAATCGGGAGTGGTACATACGGAGATGTATTTAAGGCCCGAGACATCAAGACGTCTGTGGTATCTGCAATCAAAGTTGTAAAACTAGATCCTGGTGACGATATCTCATCTATCCAACAGGAGATCACCATGATTAAAGAATGCACTCACAAGAACATCGTGGCCTATTTCGGCAGCTACTTCAGAAATAACAAGCTGTGGATCTGCATGGAGTACTGTGGAGGAGGTTCCCTGCAGGACATTTATCATGCTACTGGCCCCCTGAATGAGAGGCAGATTGCATATGTGTGCAGGGAAACACTACAGGGACTGCGTCACTTACATGAGACTGGGAAAATGCAT…
Salmo salar 6	ATGGATGCAATTGGTGTTTCCTACTCGAACCCATTGGAGGACTACGAGATGATTCACCGAATCGGTAGTGGTACATACGGAGACGTATTTAAGGCACGAAACATCAAGACATCTGTGATCTCTGCAATCAAAGTTGTAAAACTAGATCCTGGTGATGACATCTTATCTATCCAGCAGGAGATCACCATGATTAAAGAATGCACTCACAAGAACATAGTGGCCTATTTCGGCAGCTACCTCAGAAATAACAAGCTGTGGATTTGCATGGAGTACTGCGGAGGAGGTTCCCTGCAGGACATTTATCATGTTACTGGCCCCCTGAATGAGAGGCAGATTGCATATGTGTGCAGGGAAACACTACAGGGACTGCATCACTTACATGAGACTGGGAAAATGCAT…
Salmo salar 7	ATGGCTTCCACTTTCGACCTTTCAAGGCGAAATCCGCAGGAGGATTTCGAGCTAATACAGAGAATTGGGAGCGGGACCTACGGAGATGTATACAAGGCTCGGAACGTCACCACAGGGGAGCTGGCGGCCATCAAGGTCATCAAACTGGAGCCCGGGGAGGACTTTGTGGTGGTGCAGCAGGAAATCGTCATGATGAAGGACTGCAAGCACTCTAACATCGTGGCCTACTTTGGCAGTTACTTAAGGAGAGATAAATTATGGATATGTATGGAATATTGCGGGGGAGGGTCCCTACAAGACATATATCACGTGACGGGGCCTCTCACAGAATCACAAATAGCCTACGTGTCTCGAGAAACTCTTCAGGGTCTCTACTATCTACACAACAAAGGGAAAATG…
Salmo salar 8	ATGGCTTCCACTTTCGACCTTTCAAGGCGAAATCCGCAAGAGGATTTCGAGCTGATACAGAGAATTGGGAGCGGGACCTACGGAGATGTATACAAGGCTCGGCACGTCACCACAGGGGAGCTGGCGGCCATCAAGGTCATCAAACTGGAGCCCGGAGAGGACTTTGTGGTGGTGCAGCAGGAAATCGTCATGATGAAGGACTGCAAGCATTCTAACATCGTGGCCTACTTTGGCAGTTACTTAAGGAGAGATAAATTATGGATATGTATGGAATATTGCGGGGGAGGGTCCCTACAAGACATATATCACGTGACGGGGCCTCTTACAGAATCACAAATAGCCTACGTGTCTCGAGAAACTCTTCAGGGTCTCTACTATCTACACAACAAAGGGAAAATG…
Salmo salar 9	ATGAATTCCAGCGTCGACCTATCCAGGCGCAATCCGCAGGAGGATTTCGAGTTAATTCAGCGGATAGGAAGTGGCACATACGGAGATGTCTACAAGGCCCGTAATGTCAACACCGGGGAACTGGCTGCCATTAAAGTTATTAAGCTGGAACCTGGTGAGGACTTTGACGTGGTGCAGCAGGAGATCATTGTGATGAAGGACTGCAAACACTCCAACATCGTGGCCTACTTCGGCAGCTATCTCCGGAGAGATAAATTATGGATCAGCATGGAGTACTGCGGAGGAGGATCTCTGCAGGATATTTATCACGTGACTGGGCCTCTGTCCGAGTCTCAGATTGCGTATATGTCACGGGAAACCCTTCAGGGTTTGTACTATCTCCACAACAAAGGCAAAATG…
Oncorhynchus mykiss 1	ATGGATACTACTATTGGAGTCTCGTTTTTGGACCCGTTGAATGATTACGAGTTAATTCGTCGTATTGGGAGTGGCACGTACGGAGATGTGTTCAAGGCTCGCAACATCAAGAGTTCGGCAATGGCAGCCATCAAAATAGTCAAACTGGATCCTGGTGATGACATCACATCCATCCAGCAGGAGATCACTATGATGAAGGAATGCAAGCACAAGAACATTGTGGCCTATTTCGGCAGCTATCACAGAAACACTAAATTGTGGATATGTATGGAGTACTGTGGAGGGGGGTCGTTACAAGACATTTACCACGTGACTGGGCCCTTAAAGGAGAAGCAGATAGCCTACATCTGCAGAGAAACCCTCCAGGGCTTGTACCACCTGCACGAAACAAGCAAAATG…
Oncorhynchus mykiss 2	ATGGAGGCAATTGGTGTCTCCTACTCGAACCCGTTGGAGGACTACGAGTTGATTCACCGAATCGGCAGTGGTACATACGGAGATGTATTTAAGGCCCGAGACATCAAGACGTCTGTGGTATCTGCAATCAAAGTTGTAAAACTAGATCCTGGTGACGATATCTCATCTATCCAACAGGAGATCACCATGATTAGAGAATGCACTCACAAGAACATTGTGGCCTATTTCGGCAGCTACTTCAGAAATAACAAGCTGTGGATCTGCATGGAGTACTGCGGAGGAGGTTCCCTGCAGGACATTTATCATGCTACTGGCCCCCTGAACGAGAGGCAGATTGCATATGTGTGCAGGGAAACACTCCAGGGACTGCGTCACTTACATGAGACTGGAAAAATGCAC…
Oncorhynchus mykiss 3	ATGAATAAAAACGTGCATGTGAGTCCAGGCGCAGTTCAGTCTGTAAGCATGGATACCACTATTGGAGTCTCGTTTTTGGACCCGTTGAATGATTACGAGTTAATTAATCGTATTGGGACTGGCACGTATGGTGATGTGTTCAAGGCTCGAAACATCAGGAGTTCAGCAATGGCAGCCATCAAAATAGTCAAACTGGATCCTGGTGATATCACATCCATCCAGCAGGAGATCACTATGATGAAGGAATGTAAGCACAAGAACATTGTGGCCTATTTCGGCAGCTATCACAGGAACACTAAATTATGGATTTGCATGGAGTACTGTGGAGGGGGGTCATTACAAGACATTTACCACGTGACTGGGCCGTTCAAGGAGAAGCAGATAGCCTACATTTGCAGA…
Oncorhynchus mykiss 4	ATGGATGCAATTGGTGTTTCCTACTCGAACCCATTGGAGGACTACGAGATGATTCACCGGATCGGTAGTGGTACATACGGAGACGTATTTAAGGCACGAAACATCAAGACATCCGTGATCTCTGCAATCAAAGTTGTAAAACTAGATCCTGGTGATGACATCTTATCTATCCAGCAGGAGATTACCATGATTAAAGAATGCACTCACAAGAACATTGTGGCCTATTTCGGCAGCTACCTCAGAAATAACAAGCTGTGGATTTGCATGGAGTACTGCGGAGGAGGTTCCCTGCAGGACATTTATCATGTTACTGGCCCCCTGAATGAGAGGCAGATTGCATATGTGTGCAGGGAAACACTACAGAGCATGAGACGGTGCACTCATTGTGTCACTGTGGGT…
Oncorhynchus mykiss 5	ATGGCTTCCACTTTCGACCTTTCAAGGCGAAATCCGCAAGAGGATTTCGAGCTAATACAGAGAATTGGGAGCGGGACCTACGGAGATGTATACAAGGCTCGCAACGTCACCACAGGGGAGCTGGCGGCCATCAAGGTCATCAAACTGGAGCCCGGGGAGGACTTCGTGGTGGTGCAGCAGGAAATCGTCATGATGAAGGACTGCAAGCACTCTAACATCGTGGCCTACTTTGGCAGTTACTTAAGGAGAGATAAATTATGGATATGTATGGAATATTGTGGGGGAGGGTCCCTACAAGACATATATCATGTGACGGGGCCTCTCACAGAATCACAAATAGCCTACGTGTCTCGAGAAACTCTTCAGGGTCTCTACTATCTACACAACAAAGGGAAAATG…
Oncorhynchus mykiss 6	ATGAATTCCAGCGTTGACCTATCCAGGCGCAATCCGCAGGAGGATTTCGAGCTAATTCAGCGGATAGGAAGTGGCACATACGGAGATGTCTACAAGGCCCGTAATGTCAACACCGGGGAACTGGCTGCCATTAAAGTTATTAAGCTGGAACCTGGTGAGGACTTTGAGGTGGTGCAGCAGGAGATCATTGTGATGAAGGACTGCAAACACTCCAACATCGTGGCCTACTTCGGCAGCTATCTCCGGAGAGATAAATTATGGATCAGCATGGAGTACTGCGGAGGAGGATCTCTGCAGGATATTTATCACGTGACTGGGCCTCTGTCCGAGTCTCAGATTGCGTATATGTCACGGGAAACCCTCCAGGGTTTGTACTATCTCCACAACAAAGGCAAAATG…
Oncorhynchus mykiss 7	ATGAATTCCTGCGTCGACCTATCCAGGCGCAATCCGCAGGAGGATTTCGAGCTAATTCAGCGGATAGGAAGCGGGACATACGGAGATGTCTACAAGGCCCGTAATGTCAACACTGGGGAGTTGGCTGCCATTAAAGTCATTAAGCTGGAACCTGGTGAGGACTTTGAGGTGGTGCAGCAGGAGATCATCATGATGAAGGACTGCAAACACTCCAACATCGTGGCCTACTTCGGTAGCTATCTCCGGAGGGATAAATTATGGATCAGCATGGAGTACTGCGGAGGAGGATCTCTGCAGGATATTTATCATGTGACTGGGCCTCTGTCTGAGTCTCAGATTGCGTATATGTCACGGGAAACCCTCCAGGGTTTGTACTATCTCCACAACAAAGGCAAAATG…
Nothobranchius furzeri 1	ATGGAGTTCTGTGGAGGAGGATCCCTCCAGGACATCTACCACGTCACAGGTCCTCTGTCTGAACATCAGATTGCCTACATCTGCAGAGAGATGATTCAGGGTCTGGACTACCTTCATGCACAGAAGAAGATCCACAGAGATATTAAGGGTGCCAACATCCTCCTCAACGATCAGGGCAAGGTGAAGTTGGCTGATTTTGGGATCTCGGCTCAGATCACAGCCACTCTGGCTCGGAGGATGTCTTTCATCGGGACGCCATATTGGATGGCGCCAGAGGTTGCTGCCGTCGAGATTAAAGGTGGCTACAATGAACTGTGTGACATCTGGTCTGTGGGCATCACAGCCATAGAGCTTGCAGAGCTACAGCCTCCCATGTTTGATGTCCACCCGCTGCGAGTT…
Nothobranchius furzeri 2	ATGGACAGGATAGGGGTGTCGTTCTTGGACCCTCTGGAGGACTACGAGCTGATCCACCGGATTGGGTGCGGTACCTACGGGGATGTGTTCAAGGCTCGTAACATCCAGACATCAGAACTGGCAGCTATCAAGATTGTCAAGCTGGACCCTGGTGATGACATCACATCCATCCAGCAGGAGATCACTATGATGAAGGAGTGCAAACACAAAAACATTGTGGCGTACTTCGGCAGCTACCACAGGAACACCAAGCTGTGGATCTGCATGGAGTTCTGTGGTGGAGGTTCACTGCAGGATATGTACCAGGTGACTGGTCCATTAAAGGAGAAGCAGATAGCGTTTGTGTGCAGAGAAACCCTCCAGGGGTTGTATCACCTGCATGAAAACGGCAAAATGCAC…
Nothobranchius furzeri 3	ATGAACTCCAGTGTCGACCTGTCGCGGCGGAATCCGCAGGAAGATTTCGAGCTGATTCAGCGGATAGGAAGCGGCACATACGGAGATGTGTACAAGGCTCGTAATGTAAACACAGGAGAGCTGGCTGCTATCAAAGTCATCAAACTGGAACCGGGTGAGGACTTTGCTGTCGTGCAGCAGGAGATCTTAATGATGAAAGACTGTAAACACTCCAACATCGTAGCCTACTTTGGCAGTTATCTCCGGAGAGATAAGTTATGGATCAGCATGGAGTACTGTGGAGGAGGTTCTCTGCAGGATATTTATCATGTAACCGGGCCCTTATCTGAGTCACAGATAGCCTACATGTCACGAGAGACTCTGCAGGGTTTATACTACCTACACAATAAAGGCAAAATG…
Nothobranchius furzeri 4	ATGGATATCTTTCCCCGACCGAGTGGTGAAATTCAGAGGAAGAACCCCCAGCATGACTTTGAGCTCATTCAAAGGGTGGGAAGTGGGACCTATGGAGACGTTTACAAGGCTCGAAACATCCAAACAGGAGCGCTAGCAGCTGTCAAGATTATAAAGTTGGAACCAGGGGACGACTTTTCCATCATTCAGCAAGAAATCTTCATGGTGAAGGAATGCATGCACCAGAATATTGTGGCCTACTTTGGGAGCTACCTCTGTCGAGAGAAACTTTGGATCTGCATGGAGTACTGTGGTGGAGGATCTCTGCAGGATATCTATCATGTGACAGGACCTCTGTCTGAGCTTCAGATTGCATATGTCAGCAGAGAAACCCTACAGGGTTTGGGCTATCTGCACATG…
Seriola lalandi 1	ATGATGAACTCCAGTGTCGACCTGTCCCGGCGGAATCCGCAGGAGGATTTCGAGCTGATCCAGAGGATAGGAAGCGGCACTTACGGAGATGTGTACAAGGCTCGTAATGTTAACACAGGAGAGCTGGCTGCTATCAAAGTCATCAAACTGGAACCGGGTGAGGACTTTGCTGTCGTCCAGCAGGAGATTATAATGATGAAGGACTGTAAACACTCCAACATTGTTGCCTATTTTGGCAGTTATCTCCGGAGAGATAAGTTATGGATCAGTATGGAGTACTGTGGAGGAGGTTCTCTGCAGGACATCTATCACGTAACCGGGCCCTTGTCAGAGTCACAGATAGCCTACATGTCACGGGAGACCCTGCAGGGTTTATACTATCTACACAATAAAGGCAAA…
Seriola lalandi 2	ATGAGCTGCTGTCCGGATATATCCCGCAGGAACCCGCAGGAGGACTTCCAGCTGATCCAACGCGTCGGCAGCGGGACGTACGGTGACGTCTACAAGGCGAGGAGCGTCAGCACTGGAGACCTGGCCGCCATTAAGGTCATCACACTTGAGCCTGGTGAGGACTTTGCAGTGGTGCAGCAGGAGATCCTAATGATGAAGGACTGTAAACACTCCAACATTGTGGCATACTACGGCAGCTACCTCCGCAGGGAGAAGTTGTGGATCTGTATGGAGTTCTGTGGAGGAGGATCACTGCAGGACATCTACCACATAACCGGTCCGCTGACAGAGTCTCAGGTCGCCTACGTCTTGCGGGAAACTCTGCAGGGTCTCTTCTACCTGCACAGTAAAGGAAAGATG…
Seriola lalandi 3	ATGGACAGGATAGGGGTGTCATTCCTGGACCCTCTGGATGACTACGAGTTAATTCACAGGATTGGGTGCGGCACCTATGGAGATGTGTTCAAGGCTCGTAACATCAGGACGTCTGAACTGGCAGCGATCAAGATCGTCAAGCTGGATCCTGGTGACGACATCACGTCCATCCAGCAGGAGATCACGATGATGAAGGAGTGCAAGCACAAAAACATCGTGGCCTACTTCGGCAGCTACCACAGGAACACCAAGCTGTGGATCTGCATGGAGTACTGTGGTGGAGGGTCACTTCAGGACATTTACCACGTGACGGGTCCATTAAGGGAGAAGCAGATAGCGTATGTGTGCAGAGAAACCCTCCAGGGTTTGTATCACCTGCACGAAACAGGCAAAATGCAC…
Lepisosteus oculatus 1	ATGGACCCTCAGAACCGGGCTGCCCTGGATATCTCCACCCGGAACCCCCAGGATGACTTCGAGATCCTGCACAGGGTCGGGGGAGGGACGTATGGAGAGGTTTACAAGGCACGAAACAAGCAGAGCGGAGAGCTGGCAGCCATCAAAATCATCAAGACGGAACCAGAGGATGACTTCTCCGTGATCCAGCAGGAGATTGTGATGGTCAAGAGCTGCACGCACAGTAACATAGTGGCGTACTTCGGCAGCTACATACGCGCGAACAAGCTGTGGATCTGCATGGAGTACTGCGGAGGGGGATCCTTGCAGGATGTGTACCACGTGACAGGGCCCCTGTCAGAGCAGCAGATTGCATACGTGTGCAGGGAGATGCTGAAGGGACTGGAGTACCTGCACAGC…
Lepisosteus oculatus 2	ATGGGGGTGACGGTGGGGACCTCAGACTTCCACACCTTTCTAAAGCTGGCCCTGACCAAGAACCCGCGCAAGAGACCAACAGCGGAAAAACTCCTGCAGCACCCCTTCATGACTCAGCTGCTGACCCGGACCCAGGTCATCGAGCTGCTGGACACGGCCAGTAACCCTGACCTCAGCGCAGGGCTCCACATGGACGACAGTGACCTGGACACGTGCGACGCCTTCCCAGATAAGATCATGTCTCTTGGGAAGCACATGAGTGTGGCGAGGACTCCGTCCGAAGATCAGTTCAACCAGGTGAAGTTCTGCCCCCCCCTGAGGAAGGAGACGGATCCCTACCCTGACCTGGGCTCCTGCGACGACTGGGGTATCATGGGAGTCGAGCACAGCACTCCGAGC…
Lepisosteus oculatus 3	ATGAATTCCAGTTTCGACCTGTCCAGGCGGAATCCGCAAGAGGATTTCGAGCTGATTCAAAGGATAGGCAGCGGTACATACGGAGATGTGTATAAGGCCCGTAATGTCAACACTGGAGAGCTGGCAGCCATTAAAGTCATTAAGCTGGAACCTGGTGAAGACTTCGCCGTCGTGCAGCAGGAGATAGTGATGATGAAGGACTGCAAGCACTCGAACATTGTGGCTTATTTCGGCAGCTATCTCAGGAGAGATAAATTATGGATATGCATGGAATATTGTGGAGGAGGTTCACTACAGGACATATATCACGTGACTGGACCTCTGTCAGAATCGCAAATTGCCTATGTATCACGAGAAACACTACAGGGTTTGTACTATCTTCACAACAAAGGAAAAATG…
Rhincodon typus 1	ATGGCGAGCGACTCTCCAGCGCGAAGCTTGGATGAAATCGACCTCTCGGCTCTGAGGGATCCTGCTGGTATTTTTGAACTGGTGGAACTTGTTGGCAATGGCACATATGGACAGGTTTACAAGGGACGACATGTCAAGACAGGACAACTGGCTGCAATCAAGGTTATGGATGTCACTGGGGATGAAGAGGAGGAGATCAAACAGGAAATTAATATGCTTAAAAAGTATTCGCACCATCGAAACGTTGCTACCTATTACGGAGCCTTCATTAAAAAGAATCCTCCTGGAGTTGATGACCAGCTTTGGTTGGTGATGGAATTCTGCGGCGCTGGCTCTGTCACAGATTTGATCAAGAACACAAAAGGGAACACACTGAAGGAAGAGTGGATTGCCTACATC…
Callorhinchus milii 1	ATGAACCCCTCGGGCCGCGGCACCGGCACCGCCAGCGGCGGGGAGATCCAGCGGAAGAACCCGCAGCAGGACTTCGAGCTGATCCAACGGGTCGGCAGCGGCACTTACGGAGATGTCTACAAGGCAAGGAACCTACAGACAGGAGAGCTGGCTGCAGTTAAAATTATCAAACTGGAAGCAGGTGATGATTTTTCTGTTATACAGCAAGAAATCTTTATGGTTAAAGAATGTACACATTCCAACATTGTGGCCTACTTTGGAAGCTATCTAAGCCGTGAAAAATTATGGATCTGTATGGAATACTGTGGTGGTGGATCACTTCAGGATATCTACCATATAACAGGACCACTTTCAGAAATGCAGATAGCTTATGTTTCTAGAGAAACATTGCAGGGCCTT…
Callorhinchus milii 2	ATGACTTCTCACGGCCACGGCAGCTTCGACCTGTCCCGCAGGAACCCGCAGGAGGATTTCGAGCTGATCCAGCGGATAGGAAGCGGCACGTACGGCGATGTGTACAAGGCTCGAAATGTCAACACTGGTGAGCTGGCAGCTATTAAAGTCATTAAGCTGGAACCTGGTGAAGACTTTGCAGTTGTACAGCAGGAGATTATTATGATGAAAGACTGTAAGCACTCAAACATCGTTGCATATTTTGGCAGTTATCTCAGACGTGACAAATTATGGATTTGTATGGAATTTTGTGGAGGTGGGTCATTGCAAGATATTTATCATGTGACTGGACCTTTATCAGAACTGCAGATAGCATATGTATGCCGAGAGACACTACAAGGTTTATATTATCTTCACAGC…
Branchiostoma belcheri	ATGGGGACGCCCAGGACCGCGACGATCATGCGGAGGAATCCCCAGGAGGATTTCGAGTTGATCCAGCGGATCGGCAGCGGAACATACGGCGATGTGTACAAGGCTCGAAACATGCAGACTGATGAGCTGGCAGCCATCAAAGTCATCAAGTTAGAACCAGGGGATGACTTTTCCATCATCCAGCAGGAGATCATCATGATGAAGGAGTGTAAACACCTGAACATCGTGGCCTACTTTGGCAGCTATCTCAGGAGAGACAAGCTGTGGATCTGTATGGAGTTCTGTGGAGGGGGGTCCATGCAGGATATCTACCACATTACCGGTCCACTGAAGGAGACACAGATAGCTTATGTATGTAGAGAAACATTACAGGGTTTAGCATACCTACACAGCAGAGGG…

## Sheet: Merlin
Merlin
Species from Drosophila melanogaster to Homo sapiens
Species	Sequences
Homo sapiens	ATGGCCGGGGCCATCGCTTCCCGCATGAGCTTCAGCTCTCTCAAGAGGAAGCAACCCAAGACGTTCACCGTGAGGATCGTCACCATGGACGCCGAGATGGAGTTCAATTGCGAGATGAAGTGGAAAGGGAAGGACCTCTTTGATTTGGTGTGCCGGACTCTGGGGCTCCGAGAAACCTGGTTCTTTGGACTGCAGTACACAATCAAGGACACAGTGGCCTGGCTCAAAATGGACAAGAAGGTACTGGATCATGATGTTTCAAAGGAAGAACCAGTCACCTTTCACTTCTTGGCCAAATTTTATCCTGAGAATGCTGAAGAGGAGCTGGTTCAGGAGATCACACAACATTTATTCTTCTTACAGGTAAAGAAGCAGATTTTAGATGAAAAGATCTACTGC…
Mus musculus	ATGGCCGGAGCCATCGCTTCTCGCATGAGCTTCAGCTCACTCAAGAGGAAGCAGCCCAAGACATTCACGGTGCGGATCGTCACCATGGACGCCGAGATGGAGTTCAACTGCGAGATGAAATGGAAGGGGAAGGACCTGTTTGATTTGGTGTGCCGGACACTGGGGCTTCGGGAAACCTGGTTCTTTGGACTGCAGTATACAATCAAGGACACGGTGGCCTGGCTCAAAATGGACAAGAAGGTGTTGGATCATGATGTTTCGAAGGAAGAACCAGTTACCTTTCACTTCCTGGCCAAATTTTATCCTGAAAATGCTGAGGAGGAGCTAGTTCAAGAGATCACGCAACACTTATTTTTCTTACAGGTGAAGAAGCAGATTTTGGATGAAAAGGTCTACTGC…
Gallus gallus 1	ATGAAGTGGAAGGGGAAGGACTTGTTTGACCTGGTGTGCCGAGCGCTTGGCTTAAGGGAGACTTGGTTCTTTGGCTTGCAGTACACAATGAAGGGAATGTGCACCTGGTTAAAGATGGACAAAAAGGTCTTAGATCAAGAAATCCCTAAAGAAGACCCCATTAGCTTTCATTTTTTGGCTAAATTCTACCCAGAGAAGGTAGAAGAGGAGCTGTTACAGGAAATTACCCAGCATTTGTTCTTCCTTCAGGTTAAGAAACAGATACTGGATGAGGAAATCTATTGTTCTCCGGAGGCAACAGTTTTACTGGCTTCTTATGCTGTTCAAGCCAAGTATGGTGACTACGACCCAAACTTTCACGAGCCAGGCTTTCTTGCCCATGATGAACTTTTACCCAAA…
Gallus gallus 2	AGGACACTGAGTGCCAGAAATGAATGGGAAAGCTTAACAGCCAACCTGGAGAAAGCACAAGCATTGAAGATTACATCATTTGGGTGGGCTTTCCAATTTCCCTGTGAAGTGAAGTGGAAAGGCAAGGACTTGTTTGACCTCGTATGCAGAACGCTGGGACTCCGAGAAACATGGTTCTTTGGCCTGCAGTACACTATCAAGGACACGGTGGCTTGGCTCAAAATGGACAAGAAGGTTCTGGATCATGATGTGCCAACAGAGGAACCTGTCACCTTTCACTTCCTAGCCAAATTTTATCCTGAGAATGCAGAGGAGGAGCTGGTCCAGGAAATCACGCAGCACTTGTTCTTCCTGCAGGTGAAGAAGCAGATTTTGGATGAGAAGATCTACTGTCCTCCT…
Alligator sinensis 1	GTCCTATATTGGTCTCAAAAGCTCCCACTGATGGGATTGAAGAAGAAACAACCGAAGACTTTTAAAGTCAAAGTTGTAACAATGGATGCTGAAATGGAGTTCAGCTGTGAGATGAAGTGGAAGGGAAAGGACTTATTTGACCTGGTTTGTCGAGCATTAGGGCTAAGAGAAACGTGGTTCTTTGGCTTGCAATATACAATAAAAGGAATGTGCACCTGGTTAAAGATGGATAAAAAGGTTTTAGATCAAGAAATCCCCAAAGAAGACCCAATTAGTTTTCGGTTTTTAGCTAAATTTTACCCTGAAAAAGTGGAAGAGGAGCTATTGCAAGAAATCACGCAGCACCTCTTCTTCCTGCAGGTTAAGAAACAAATATTGGATGAAGAAATCTACTGCTCT…
Alligator sinensis 2	CCAGACCAAGTCCTGTGTTGTTTTCTTGCTTTCAGAAGACTCAATAGAAGAAATCCCAAGTGCTCTACAGGCAAAATTGTGTTACTGACTCCTATTCTTTCTTTTTGTGCAGATGTGAAGTGGAAAGGGAAGGATTTGTTTGACTTGGTATGCAGGACGCTAGGACTCCGGGAAACCTGGTTCTTTGGACTTCAGTACACAATCAAGGATACTGTGGCATGGCTCAAAATGGACAAGAAGGTCCTTGATCATGATGTTCCGACAGAAGAGCCAGTCACTTTTCACTTCCTAGCCAAATTTTACCCTGAGAATGCTGAGGAGGAGCTGGTTCAGGAGATCACACAACACTTGTTCTTTCTGCAGGTAAAGAAGCAGATTTTAGATGAGAAGATCTACTGT…
Pseudonaja textilis	ATGTCTATCACAGGACTAAAGAAGAAGCAGCCTAAAATGTTTAAAGTGAAAGTTTCAACAATGGAAGCTGAAATGGAATTCAGCTGTGAGATGAAATGGAAAGGAAAAGACCTGTTTGACCAGGTGTGTCGCGCATTGGGGCTGCGAGAATCCTGGTACTTTGGTCTCTGGTATTCTATCAAAGGAATGGGCATTTGGTTGAAGATGGATAAAAAGGTTTTAGATCAGGATATTCCCAAAGAAGATCCAGTGAACTTTTGTTTTTTGGTGATGTTTTACCCTGAGAAGGTTGAAGAGGAGCTTCTGCAGGAGATCACCCAACACCTCTTCTTTCTGCAGGTTAAGAAACAAATATTGGATGAAGAAATCTACTGTTCTCCCGAGGCTACAATTTTATTG…
Xenopus laevis 1	ATGGCAGAGGCTATCACTTCAAGGATGAGCTTCACCTCTCTGAAGAGGAAACAGCCAAAGACTTTCACTGTCAGAATCATTACAATGGACGCCGAGATGGAATTTAACTGTGAGATGAAGTGGAAAGGGAAGGACTTGTTTGACTTGGTATGTCGTACTCTGGGTTTGCGGGAAACCTGGTTCTTTGGACTTCAGTATACGATAAAGGACACCATAGCATGGTTAAAGATGGATAAAAAGGTACTGGACCATGATGTTCCAAAAGAAGAACCTGTCACCTTTCATTTTTTAGCCAAGTTCTACCCGGAAAATGTTGAGGAAGAGCTAGTACAGGATATAACTCAGCATCTCTTCTTCCTTCAGGTAAAGAAGCAAATTTTAGAAGAGAAAATCTACTGT…
Xenopus laevis 2	ATGGCAGGAGCTATCGCTTCAAGGATGAGCTTCACCTCTCTGAAGAGGAAACAGCCAAAAACTTTCACTGTCAGAATCATTACAATGGACGCAGAGATGGAATTTAACTGTGAGATGAAATGGAAAGGAAAGGACTTGTTTGACTTGGTATGTCGTACTCTGGGTTTGCGGGAAACCTGGTTCTTTGGACTTCAGTATACCATAAAGGACACAATAGCATGGTTAAAGATGGATAAGAAGGTACTGGACCATGATGTTCCAAAGGAAGAGCCAGTCACCTTTAACTTTTTAGCCAAGTTCTACCCAGAAAATGTTGAGGAGGAGCTAGTACAGGATATAACCCAACATCTCTTCTTCCTTCAGGTAAAAAAGCAAATTTTAGAAGAGAAAATATACTGT…
Xenopus tropicalis	ATCCTTTCTTGTGCCATGAAACAGCCAAAAACTTTCATTGTCAGAATCATTACAATGGATGCAGAGATGGAATTTAACTGTGAGATGAAGTGGAAAGGGAAGGACTTGTTTGATTTGGTATGTCGTACTCTGGGTTTGCGGGAAACCTGGTTCTTTGGACTTCAGTATACTGTAAAGGACACCATAGCATGGTTAAAGATGGATAAGAAGGTACTGGACCATGACGTTCCAAAAGAAGAGCCAGTCACTTTCCACTTTTTAGCCAAGTTCTACCCTGAAAATGTTGAGGAGGAGCTTGTACAGGATATAACCCAACATCTCTTCTTCCTTCAGGTAAAGAAGCAAATTTTAGAAGAGAAAATATACTGTCCCCCAGAAGCTTCTGTTCTTTTGGCATCC…
Nothobranchius furzeri 1	ATGGCAAGTGCCTTGGCAGCAAAAATGGGATTTAACTCCCTGCTGAGAAAACAAGCCAGGAACTTCAGAGTCAGGATCTGCACCATGGAGTCAGAGGAAGAGTTCAACTGCGAGGTCAAATGGAAAGGAAAAGACCTGTTTGACTTGGTGTGCAGGAGTCTAGGATTATGGGAAACGTGGTTCTTTGGCCTGCAGTACACAATAAAAGACACCGTGGCTTGGCTAAAGATGGAAAAGAAGATTTTAGATCAGGAAGTGCCCAACGAGGAGCCCATCACGTTCTTCTTTCTGGTCAAGTTTTACCCTGAGAATATTGAGGAGGAGCTCGTACAAGAAATCACTCAGCGTCTCTTCTTCCTACAGGTGAAGAAGAAGATCCTCGAGGAAGAGATTCACTGT…
Nothobranchius furzeri 2	GAATGCCGAAAAAACAACACAATGTCTATCTTGGGATTAAAGAAGAAACAGCCAAAGACTTTCAAAGTTAAAGTCATCACTATGGATGCTGAAATGGAGTTTAGTTGTGAGGTTAAATGGAAAGGGAAAGACCTTTTTGACCTGGTGTGTCGCACTGTTGGTTTGAGAGAGACCTGGTTTTTTGGACTCAGGTACACCGTGAAGGACACCCATGCCTGGCTGAAATTAGAGAAAAAGGTTCTGGACCAGGAGGTTCCCAAAGACTCTCCCATAACATTTCACTTCCAAGCCAAGTTCTTCCCTGAAAAAGTAGAAGAGGAACTGGTTCAAGAAATTACCCAACACCTCTTCTTCTTACAGGTGAAAAAGCAGATATTAGATGAAGAGATCTTCTGCTCT…
Danio rerio 1	TTTTCAGGTGTATATAAAGTCACTATGTCAATTTTGGGTCTGAAAAAGAAGCAACCAAAGACTTTTAAAGTCAAAGTCAGCACTATGGATGCTGAAATGGAGTTTAGTTGTGAGGTCAAATGGAAAGGGAAAGATTTATTTGACCTGGTATGCCGGACCATTGGCCTGAGGGAAACGTGGTTTTTTGGTCTTCGATACACAGTAAAAGACACATATGCCTGGCTGAAGCCTGATAAACGGGTTTTGGATCAAGAGGTTCCAAAGGACTCTCCGATAACATTTCACTTTCTTGCTAAATTCTTCCCAGAAAAAGTTGAGGACGAGCTCGTTCAGGAAATTACTCAGCACCTCTTCTTCTTACAAGTTAAAAAGCAGATACTAGATGAGGAGATATTTTGT…
Danio rerio 2	TATATATATATATTGTGCTCCTTGTATTTCAGCCTCAACATCAAAGATCCTGAAAGCAAATTTCCTACCATAAATGTATCAACTTTTTTTTTTAATCAGCTGAAGTGGCGAGGAAAGGATCTGTTTGAACTTGTATGCCGGACATTGGGGCTCAGGGAGACTTGGTTTTTTGGTCTGCGGTACGACGTCAAAGACACTGTGGCCTGGCTGAAAATGGACAAGAAGGTTTTGGATCATGATGTGCCCAAAGAGGAGCCTATAGTGTTTTATTTCCTGGCCAAGTTTTACCCTGAAAATGTAGAAGAAGAGTTGGTACAAGACATCACGCAGCACCTCTTCTTCCTCCAGGTGAAGAAGAGCATTTTAGAAGAGGAGATCTACTGTCCTCCCGAGGCTTCG…
Callorhinchus milii	GCGGCCAGCAGCCTGGCCGCTAAAATTAACTTCAAGGCGTTGAGGAGAAAGCCTTCGAAAAGCTTCAATGTGCGGATTGTCACTATAGATGCCGAGATGGAGTTCAGCTGCCAGGTAAAGTGGAAGGGTAAAGATCTTTTTGATTTGGTTTGTCGGACAATTGGGCTGAGAGAAGCATGGTTCTTCGGCCTTCAATATACAGAGAAGGGTTCTGTTGCATGGCTGAAAATGGACAAAAAGGTCTTAGATCATGATGTCTCAAAAGAAGAGCCAGTCACTTTCTATTTCCTTGCCAAGTTCTATCCTGAGAACGCAGAAGAAGAGATGGTACAAGAAATCACTCAACATTTACTTTTCCTCCAGGTAAAGAAGAGTATCCTGGAAGAGGAAATATATTGT…
Rhincodon typus	ATGAAGGGAATTTATTTATTGACATATTTCCATAAACAGGTATTGGATCAAGAGGTTCCTAAAGAGGATCCAATCACATTTCATTTCTTGGCCAAGTTTTACCCTGAAAAAGTAGAAGAAGAACTTGTCCAGGAAATCACGCAGCACCTCTTCTTTCTGCAGGTTAAGAAGCAGATTTTGGATGAGGAGATTTACTGTTCCCCTGAGGCTTCAGTGTTGTTGGCATCTTATGCAGTTCAAGCTAAGTATGGAGACTATGATCCTAATTTTCATAAACCTGGTTTCCTAGCTCAGGATGAACTATTACCTAAAAGAGTCCTTAAGCAATATCAAATGACAGCAGATATGTGGGAAGAAAAAATAACAGCTTGGTATGCTGAGCACAGGGGAATCACCAGA…
Branchiostoma belcheri	ATGCCGTGGTTAACCCTGAAACGCGCGCCGAAGACGTTCGACGTGCGAGTCACCACCATGGACGCGGAGATGGAGTTCAGTCTCGAGTGGAAGTCCACGGGACGGCACCTGTTTGACCTGGTATGCCGCACCATCGGCCTGAGGGAGACATGGTACTTTGGTCTGCAGTACATCGACAAGAAGGGCTACACGGCCTGGCTCAAGTTCGACAGAAAGGTACGAGACCAGGACCTGCCCCATGAAGAACCCGTTAATTTCCTGTTCATGGCCAAGTTCTACCCTGAAGCTGTGGAGGAGGAACTCATCCAGGAGATTACACAGCATCTCTTCTTCCTGCAGGTGAAACAGTGTATCCTGAACATGGATATCTACTGCCCTCCCGAGGCCTCAGTTCTGCTG…
Branchiostoma floridae	TGCACCAGCCCTCCCCCCCGTTTTGGTATCTTGTGTTCTAGACAAGCTATGGCTATGATGTGTATGTTCCAGTGGAAGTCCACGGGTCGCCACCTGTTTGATCTGGTGTGCCGTACCATCGGCCTGAGGGAGACATGGTACTTCGGATTGCAGTACATCGACAAGAAGGGGTACACGGCCTGGCTCAAGTTCGACAGAAAGGTACGAGACCAGGACCTGCCCAATGAAGAACCTGTCAACTTCCTGTTCATGGCCAAGTTCTACCCTGAAGCTGTGGAGGAGGAACTGATTCAGGAGATCACACAGCATCTCTTCTTTCTACAGGTGAAACAGTGTATCCTGAACATGGACATCTACTGCCCCCCCGAGGCGTCGGTACTGCTGGCGTCGTACGCGGTA…
Acanthaster planci	TGCGGCGGAAGCACCGCCAGCCGCACGGTCATCACCAACATGCTACGAAGAAATCCGAAGACGTTCACCGTCCGCGTGACTACCATGGATGCTGAGCTTGAGTTCGGCATAGACACTAAAGCCACAGGGAGACAGCTCTTTGACATGGTGTGCAGGACGATTGGCCTGCGAGAGACTTGGTACTTTGGGCTCAGATTCATTGATCACAAAGGCTACATTAGCTGGCTGAAGATGGACAAGAAAGTCCAGGAGCAGGGTGTGCCCAAGACTTCCCCCATGCCCTTCCTCTTTGCTGCCAAGTTCTACCCAGAAGAGGTCAGCGAGGAGCTCATCCAAGAGATCACCCAGCACCTCTTCTTCCTGCAGGTCAAGCAGCAGATCCTGAACGAGGAGATTTAT…
Strongylocentrotus purpuratus	ATTTCAGAGGAGTGTTGCAATCGGCCGGATTTCAACATGTCGCTAATGCGGCGATCTCAAAAAACTTTTACAGTTCGAGTCCAGACTATGGATGCAGAATTAGAATTCAGTATTGATGTTAAAACTACTGGACGTCAATTGTTTGACCTTGTTTGTCGGACCATAGGACTGAGAGAGACCTGGTACTTTGGACTGCAGTACGAGGATTCTAAACACTATGTAGCGTGGCTTAAGATGGACAAGAAGGTCCATGAACAGAGTATCCCCAAGGAGGACCCAGTTCCCTTCCTGTTCTTGGCTAAGTTTTATCCAGAGGAGGTCTTTGAGGAGCTGATCCAGGAGATCACCCAGCATCTCTTCTTCCTACAAGTCAAGCAGCTTATACTCAACGAAGAGGTA…
Pomacea canaliculata	ACTGTCACACTTCAAATGCCTTTGGTGTCGATGAAAAAGACATCAGGGAACTCCAAGTTGTTTTCAGTACGAGTGTCAACAATGGATGCAGAGCTTGAATTTGATGTTGAGATGAAGATAACAGGGAAGGAGTTGTATGACTTGGTGTGCCGCACAATAGGGTTGCGAGAAACATGGTATTTTGGCTTGCAGTATGTTGACTCTAAAGGCTACACGGCATGGCTAAAGTTTGACAAGAAGGTTTTGGACCAGGATGTACCCAAAGAGAAGCCACTTCCTCTGGTTTTCCTGGCAAAGTTCTACCCTGAGGATGTAGCTGAGGAGCTGGTGCAAGAGATCACACAGCATCTGTTTTTTCTGCAAGTGAAGCAGTCCATTCTCCACATGGATATATACTGT…
Pinctada martensii	CAAGTCAAACAGTCTATCCTCAATATGGACTTATACTGTCCTGCTGAAGCCTCAGTACTACTAGCATCATACGCTGAGCAGACTAAGTATGGTGACCTTGACCCCTCGAATTATGGATCGGGACGTCTGAGTACGGAGGAGTTACTACCACAGCGAGTTATAGACCAGTACGAGATGACGCCAGAAATGTGGGAGGACCGGATCAAGGAATGGTACGCTGATCACAAGGGCATGGCAAGGGATGAAGCAGAAATGGAGTATCTAAAAATAGCACAAGATCTGGAGCAGTACGGTATTAATTATTTTCAAATCAAAAACAAGAAGAATACAGAGTTATGGTTAGGAGTAGATTCACTCGGTCTTAACATATACAACCAGGATAATCGACTTAAACCCGAA…
Octopus bimaculoides	AATAAACGTCAAACTGACCTTTGGTTAGGAGTTGATGCTCATGGTTTAAATATTTATGAAAGAGATAACCGCCTTGAAGCTAAAATATCGTTTCCCTGGTGTGAGATTAAGACAGTTTCCTTTAAAGATAAAAAGTTTACCATCAAACCCATGGATAAGAAATCCCCTGACTTTGTATTCAATGCTCCAAAAGTTCGAATCAACAAACTGATTCTTGAACTCTGTGTTGGGAACCGTGAATTATACATGAGGAGACGAAGAACAGATTCTATGGAAATTCAACAGATGAAAACTCATGCCAGAGAAGAAAAGGCTCGAAGACAGCTTGACCGGACACGACTTGCGCGGGAGAAACAATTAAAAGAAGAAGCCATGCGTGAAAAACAAGAACTGGAAAGA…
Helobdella robusta	ATGAATCTTGATAAGAAGGTGGTGAAGCAGGTAAAGCAGTCATCCCCTCTAAAGTTCAACTTCCTGATCAAGTACTATCCGGAAGATGTGGCTACTGAACTCATTCAACCAATCACAAAGATGATATTCTTCCAACAAGTCAAAAACTCCATCTTGAACGACGAGTATTATTGTCCACCGGAGACAGCAGTCCTCCTCGCCTCCTATGCCCTGCAGGCCACCTTCGACGACTTCGACCCCAACATTCATACCGTGGAGATGTTTGCGAAGGATCATCTTCTGCCAACCAGGATCATCAAACAGCATACACTGACGAAGGCGGATTGGGACGAGCAGATACTGACCTGGTACTCCCAGCACAGAGGAATGTACAAAGAGCAGGCGGTGGAGGAGTACTTG…
Capitella teleta	TTTGGTGCCAAGAAGACGAAACCGAAGTCGTTCCCTGTGCGAGTGACCACTATGGACGCTCAGCTGGAATTTGATATTGAGAATCGCAAAACTGGACGTGAGCTATTTGATTTGGTTTGCAGAACGATTGGCCTGCGTGAAACCTGGTATTTCGGTCTTCAATATGTCGTTCCTAAATCTCACAATGCATGGCTCAAAATGGACAAAAAGGTGCTAGATCAAGACGTTGGCAAAGACAGGCCAATCACTTTTCTCTTCCTGGCAAAGTTTTACCCAGAAGATGTTTCGGAAGAACTCATTCAAGAAGTCACGCAGCATTTATTTTTTTTGCAAGTGAAGCAGTTGATTCTGAACATGGATATTTATTGTCCTCCGGAGGCTGCTGTTCTGCTTGCCTCT…
Daphnia pulex	AAGCACAAATCGTCAAAATGTTTTCCAGTAAAAATTCTTACCCTAGACGCACAACTTGAATTCAACCTAGAGTGCAAAGCAAATGGAAGAGATTTATTTGATCTAGTGTGTCGAACTATTGGATTAAGGGAGACCTGGTATTTTGGGTTACAGTATGAAGACTGCAAAGGATTTCTGGCGTGGTTGAAAATGGATAGAAAAGTTCAGGACCAAGATGTGCCCAAAACAACTCCTGTACCTTTTGTATTTTTGGCTAAGTTTTATCCTGAGAATGTGGCTGAAGAGCTGGTTCAAGAAATAACTCAACATTTGTTTTTCTTGCAAGTAAAGCAGAGTATACTCAACATGGATATATACTGTCCTCCTGAAATATCAGTCTTGCTTGCTTCATATGCTTTG…
Drosophila melanogaster	ATGAGCCCCTTCGGCTCCAAGAAAAACCGATCCCTGTCGGTGCGGGTGAGCACCTTCGACTCGGAGCTGGAGTTCAAGCTGGAGCCGCGCGCCTCCGGCCAGGATCTGTTCGACCTGGTGTGCCGCACCATCGGGCTGCGCGAGTCTTGGTACTTTGGGCTGCAGTACGTCGACACCCGCAGCAACGTGTCCTGGCTGAAAATGGAGAAGCGGGTGCGCGACCAGCGCGTTGAGCTGCACGCTAGCTATGTGTTTAGCTTCTACGCCAAGTTCTTTCCGGAGAACGTCAGCGAGGAGCTGATCCAGGAGATCACGCAGCACCTGTTCTTCCTGCAGGTCAAGCAGAGCATCCTCTCCATGGACATCTACTGCCGCCCGGAGGCGTCCGTGCTGCTGGCC…
Species from Tetrahymena thermophila to Drosophila melanogaster
Species	Sequences
Drosophila melanogaster	ATGAGCCCCTTCGGCTCCAAGAAAAACCGATCCCTGTCGGTGCGGGTGAGCACCTTCGACTCGGAGCTGGAGTTCAAGCTGGAGCCGCGCGCCTCCGGCCAGGATCTGTTCGACCTGGTGTGCCGCACCATCGGGCTGCGCGAGTCTTGGTACTTTGGGCTGCAGTACGTCGACACCCGCAGCAACGTGTCCTGGCTGAAAATGGAGAAGCGGGTGCGCGACCAGCGCGTTGAGCTGCACGCTAGCTATGTGTTTAGCTTCTACGCCAAGTTCTTTCCGGAGAACGTCAGCGAGGAGCTGATCCAGGAGATCACGCAGCACCTGTTCTTCCTGCAGGTCAAGCAGAGCATCCTCTCCATGGACATCTACTGCCGCCCGGAGGCGTCCGTGCTGCTGGCC…
Caenorhabditis elegans	AATGGAGAAAAACGAAACACGAAGCCCATTTACGCAAAAGTGAGCACAATGGATGCTGATTTGGAGATTGTAATTGAGAAAACATGGACAGGAAGACATTTATTTGAAGCAGTTTGTCGAATTATTGGATTACGGGAAACTTGGTATTTTGGACTACAGTTCACAAATAAAAAGAATATTCCATGTTGGTTACAGAATGATAAAACTATCTGTGGCCAAGACATCCAAAAAGACACATCTTTTAATTTCTTATTTCTTGTCAAATTCTATCCAGAAGACGTGGAACCTGAGATTATTCTAGATGCCACTAGACATTTGTTCTTTTTACAAATACGAGAAGCAATACTTTCAATGAATCTATATTGTTCACCTGAAGCAAGTGTTTTATTGGCCAGTTTT…
Nematostella vectensis	ACACATGGCTGCAAAATGCCAAAAACATTCAATGTTTGTATTTCTACCATGGACGCTGAGCTGGAGTTTCCTTTGGAGCAATCCGCCAAGGGAAGCGAGCTCTTTGATCTCGTGGTGCGAACTCTCGGAGTGAGGGAAACCTGGTATTTTGGTCTTCAATTTGAGTACCCGACTGGTGAACTAGCTTGGCTTCAGTTCGACAAAAAGGTGTATAAACAAAACAAGACTTTGAAGGAACCATTTGCACTGAGACTCAGAGCTAAGTTCTACCCTGAAGATGTAGCAGAGGAACTTGTCCAAGAGATAACCCAGCATCTGTTCTACTTGCAAGTGAAGGATGCCATTCTCACAATGAAGACATTTTGCCCTCCTGAGGCTTCTGTACTGCTTGCATCCTAT…
Amphimedon queenslandica	ATGGCCAAGAATATTACCAGCAAACAACTGAACGTTGAGGTAACTACCATTGATGCTGTACTGGAATTCTCCATTGAAGGTAAAGCAACAGGTAAACAGCTGTTTGATTTAGTGACGAGGACCCTGGGACTGAGGGAGGTCTGGTACTTTGGACTAATGTTTACTGACGCTAAAGGTTTCAAGACTTGGCTGAGATACGATAAAAAGATCATTGATCAGCACATTCCTAAGGACAGCGTCTTTAAATTCCGTCCAAAGTTCTACCCAGAGGATGTGAGCACTTTAATAATGGAAGTAACAATACATCTGTTCTATCTGCATTGTAAGGAAGATATTATTGATGAAAGGATCTATTGTTCTCCGGAGGCGTCGCTGCTATTAGCATCATTTGCATTACAA…
Monosiga brevicollis	ATGTGGCATGCTGCAAAAAGCAAAAGGGCACTCCTGATCAAAGTGGAGGAGTTTGGGAACAACTTGACATTCCTGGTGCTGTACGCTGAGCCCTCGACCACGGGTGACGACTTTCTCAACCAAATTTGCACTATGCTCAAGATGTTTGAAAAGTACTATTTTGGTCTGATGTACTACGATCAAAAGAACGAAATGGTTTGGGTGGACTTGAAGAAAAAGTTTTTGAAACAGGACATCCCCCGCCCAGCCGACGCCGACCACTATGAGCTGGAGTTTCGCATCCGCTTCTTCCCCGTTGACGTCACCCACGTCCTGCAATACGTTACCCTGTACCAGACTTTTTTGTCTAGTCGACAATCGGTCATCAAAGGAGAGCTGGAAATCACCAACAAGGATGCC…
Capsapsora owczarzaki	CTGTGGTGCGAGTCGCGCGGGTCGTCTTCTTCTTCTTCTTCGTCGTCACCCATGCAAACCAACAACTCAACAAACATCACCGGAAGACAAATATTTGACACTGCTGCGCGATTACTCGGCATTCGAGAGGTGTGCTTCTTTGGCCTCGCGTATCAGGCCATGGACGGCGCACCAGCCTGGGTCACGCTGGACAAGCGGATTCGAAAGCATGATGTGCTGAAGTCCGACCCTTACCAGCTCCGAATGCGCTTCAAATTCTTCCCAGAGGATGCGGTTGAGCAGGTGATTCTCGATCGCACACGACACTACTTGGTCTTGCAGCTGCACGAGAGCATCTGCAGCAGCCAGCTCTACTGTCCCGCCGAAATGTGCGTCCTGTTAGCGTCCTACTATGTGCAA…
Corallochytrium Limacisporum	AAGGGTAAAATAAAAGGTGCTGCAGGGATTATTGACCTGTGGACCCCCGACGTCAAGTTTGCTGTCCGCGTGTACCCCGAGCTAACAGCAGACGCACTCTTGCAGTATGTCTGTCGTGCTCTTGGCCTCCGAGAAACTTGGTACTTTGGGGTAAACCGCATTACACCGACAGGTCATCGGGTGTACGTCCCTGTCAAGAAAAAGATGCAGAAATTTTTAGAGAAGGACCGTGGCATTACAGTGGAAATCTGTATTGCCTGCTATCCAGATACCATAGATCGGCTCGTCCTGCCGGAGACTTTGAATCTGTTTTTTGAACTCGTGAGTCGCGATGTGATGGATGGAACATTACGTGTGCGCCCAGAGGATTCTATTTATCTTGCTGCACATATGCTTCAT…
Fishes
Species	Sequences
Danio rerio 1	TTTTCAGGTGTATATAAAGTCACTATGTCAATTTTGGGTCTGAAAAAGAAGCAACCAAAGACTTTTAAAGTCAAAGTCAGCACTATGGATGCTGAAATGGAGTTTAGTTGTGAGGTCAAATGGAAAGGGAAAGATTTATTTGACCTGGTATGCCGGACCATTGGCCTGAGGGAAACGTGGTTTTTTGGTCTTCGATACACAGTAAAAGACACATATGCCTGGCTGAAGCCTGATAAACGGGTTTTGGATCAAGAGGTTCCAAAGGACTCTCCGATAACATTTCACTTTCTTGCTAAATTCTTCCCAGAAAAAGTTGAGGACGAGCTCGTTCAGGAAATTACTCAGCACCTCTTCTTCTTACAAGTTAAAAAGCAGATACTAGATGAGGAGATATTTTGT…
Danio rerio 2	TATATATATATATTGTGCTCCTTGTATTTCAGCCTCAACATCAAAGATCCTGAAAGCAAATTTCCTACCATAAATGTATCAACTTTTTTTTTTAATCAGCTGAAGTGGCGAGGAAAGGATCTGTTTGAACTTGTATGCCGGACATTGGGGCTCAGGGAGACTTGGTTTTTTGGTCTGCGGTACGACGTCAAAGACACTGTGGCCTGGCTGAAAATGGACAAGAAGGTTTTGGATCATGATGTGCCCAAAGAGGAGCCTATAGTGTTTTATTTCCTGGCCAAGTTTTACCCTGAAAATGTAGAAGAAGAGTTGGTACAAGACATCACGCAGCACCTCTTCTTCCTCCAGGTGAAGAAGAGCATTTTAGAAGAGGAGATCTACTGTCCTCCCGAGGCTTCG…
Cyprinus carpio 1	ATGGCAAGTGTCCTTGCATCAAAAATGGGTCTCAGCTCCCTTCGGAGGAAACAAGCCAAAACCTTCAATGTCGCAGTTGTTACAATGGATGCAGACTTGGAGTTCAGCTGCGAGCTGAAGTGGAAAGGAAAGGATCTGTTTGAACTTGTGTGCCGGACACTGGGACTCAGGGAGACCTGGTTTTTTGGTCTGCGGTATGACGTCAAAGACACTGTGGCATGGCTGAAAATGGACAAAAAGGTTTTGGATCATGATATGCCCAAAGAAGAGCCCATTGTGTTTCATTTCCTGGCCAAGTTTTACCCAGAGAATGCTGAAGAAGAGCTGGTGCAAGACATAACACAGCACCTCTTCTTTCTGCAGGTGAAGAAGAGTATTTTAGAGGAGGAGATATACTGT…
Cyprinus carpio 2	ATGTCAATTTTGGGTCTGAAAAAGAAGCAACCAAAGACTTTTAAAGTCAAAGTCAGCACCATGGATGCTGAAATGGAGTTCAGTTGTGAGGTCAAATGGAAAGGGAAAGATTTGTTTGACCTGGTGTGTCGGACCATTGGTTTGAGGGAAACGTGGTTCTTTGGACTTCGATACACAGTGAAAGACACTTACGCCTGGCTGAAGCCTGATAAACGGGTTTTGGATCAAGAAGTTCCAAAGGACTCTCCGATAACATTTCATTTTCTTGCCAAATTCTTCCCCGAGAAAGTTGAGGATGAGCTTGTTCAGGAAATTACTCAGCACCTTTTCTTCTTACAAGTCAAAAAGCAGATACTAGATGAGGAGATATTTTGCTCTCCAGAAGCCTCTGTTCTTTTG…
Cyprinus carpio 3	ATGCTATACGAAGTTATTACGTCTTCCTGTTTCTTTACCAAGGTCAAAAAGCAGATACTAGATGAGGAGATATTTTGCTCTCCAGAAGCCTCTGTTCTTTTGGCGTCGTATGCTGTTCAAGCCAAGTATGGGGACTATGATCCAAACTTTCACAAGCCAGGTTTCTTAGCTCAAGATGAACTCTTGCCCAAAAGAGTGCTGATGCAGTACCAGATGACACCAGACATGTGGGAAGAGAAGATAACAGCTTGGTATGCTGAACACAGAAATATCACAAGGGACGAGGCTGAGATGGAGTATCTAAAAATAGCACAGGATCTAGAGATGTATGGAGTTAGTTACTTTTCTATTACACAAAACAAGAGGGACACAGAGCTGCTTCTTGGAGTTGATGCTCAG…
Cyprinus carpio 4	GTTTTGGATCAAGAAGTTCCAAAGGACTCTCCGATAACATTTCATTTTCTCGCCAAATTCTTTCCTGAGAAAGTCGAGGATGAGCTCGTTCAGGAAATTACTCAGCACCTCTTCTTCTTACAAGTCAAAAAGCAGATTCTAGATGAGGAGATATTTTGCTCTCCAGAAGCCTCTGTTCTTTTGGCGTCGTATGCTGTTCAAGCTAAATATGGGGACTATGATCCAAACTTTCACAAGCCAGGGTTTTTAGCTCAAGATGAACTCTTGCCCAAAAGAGTGCTGATGCAGTACCAGATGACACCGGACATGTGGGAAGAGAAGATAACAGCTTGGTATGCTGAACACAGAAATATCACAAGGGACGAGGCTGAGATGGAGTATCTAAAAATAGCACAGGAT…
Salmo salar 1	ATGGCAAGTGCCTTAGCAGCTAAAATGGGACTCAACTCATTGAGAAGAAAACAAGCCAAGAACTTCAATGTCAGGATCACCACAATGGATGCAGACATGGAATTCAGTTGTGAGGTCAAATGGAAGGGAAAAGATCTTTTTGATCTGGTGTGCCGGGCTCTGGGACTGAGAGAGACGTGGTTCTTCGGGTTCCAGTATGATGTCAAAGACGCTGTAGCCTGGATCAAGATGGACAAGAAGGTTTTGGACCACGATGTGTCCAAGGAGGAACCAATCACCCTTAATTTCCTGGCCAAGTTTTACCCTGAGAACGCAGAGGAGGAGTTGGTTCAGGACATCACTCAGCGTCTCTTCTTCCTACAGGTGAAGAATAAGATCCTGGAAGAGGAGATCTACTGC…
Salmo salar 2	ATGTCCATCCTAGGATTAAAGAAGAAACAGCCGAAGACTTTTAAAGTCAAAGTTATCACCATGGATGCTGAAATGGAGTTCAGCTGTGAGGTGAAGTGGAAAGGAAAAGACTTGTTTGACCTGGTGTGTCGCACTGTTGGTTTGAGGGAGACCTGGTTCTTTGGACTCAGGTACACAGTAAAGGACACTTACGCCTGGCTGAAACCAGAGAAACGGGTCTTGGACCAGGAGGTTCCCAAGGACTCTCCCATAACGTTTCATTTCCTGGCTAAATTCTTCCCAGAAAAAGTAGAAGAGGAACTGGTCCAAGAAATTACTCAGCACCTCTTCTTCTTACAGGTGAAAAAACAGATATTAGATGAAGAGATATTCTGCTCCCCTGAAGCATCTGTTCTGCTG…
Oncorhynchus mykiss 1	ATGTGTCCAAGGAGGAACCAATCACCCTTAATTTCCTGGCCAAGTTTTACCCTGAGAACGCAGAGGAGGAGTTGGTTCAGGACATCACTCAGCATCTCTTCTTCCTACAGATCAGGCGCAGCCCATGGAAATGCCGATGCCCTCTCCAGGAGGGATGCTCTAGGGAGCTGGACCGCCCCTCCCTCCCGGTCGGAGCTGAGGGGGGGGATGTGTGGCAGACGGCAGGGAGAGGTGAAGAATAAGATCCTGGAAGAGGAGATCTACTGCCCTCCTGAAGCCTCGGTGCTGCTGGCCTCCTATGCCGTCCAGGCCAAGTATGGAGACTATGACCCCAATGTCCACAGACTAGGCTTTCTGGCTCAAGAGGAACTCTTACCAAAGAGGGTGATCAACCTTTAC…
Oncorhynchus mykiss 2	ATGTCGATTTTAGGATTAAAAAAGAAACAACCAAAGACTTTTAAGGTCAAAGTCATCACTATGGATGCCGAAATGGAGTTTAGTTGTGAGGTGAAATGGAAAGGGAAGGATCTGTTTGATCTGGTGTGTCGGACAGTTGGTCTGAGGGAAACCTGGTTCTTTGGGCTCCGGTACACAGTGAAGGACACCTATGCATGGCTGAAGACAGAGAAACGGGTCTTGGATCAAGAGGTCCCTAAAGACTCACCGATAACGTTTCACTTCCTGGCCAAGTTCTTCCCAGAGAAGGTAGAAGAAGAGCTGGTGCAGGAAATCACACAACACCTCTTCTTTCTGCAGGTGAAAAAGCAAATATTAGACGAGGAAATTTTCTGTTCTCCTGAAGCCTCTGTCCTGTTG…
Nothobranchius furzeri 1	ATGGCAAGTGCCTTGGCAGCAAAAATGGGATTTAACTCCCTGCTGAGAAAACAAGCCAGGAACTTCAGAGTCAGGATCTGCACCATGGAGTCAGAGGAAGAGTTCAACTGCGAGGTCAAATGGAAAGGAAAAGACCTGTTTGACTTGGTGTGCAGGAGTCTAGGATTATGGGAAACGTGGTTCTTTGGCCTGCAGTACACAATAAAAGACACCGTGGCTTGGCTAAAGATGGAAAAGAAGATTTTAGATCAGGAAGTGCCCAACGAGGAGCCCATCACGTTCTTCTTTCTGGTCAAGTTTTACCCTGAGAATATTGAGGAGGAGCTCGTACAAGAAATCACTCAGCGTCTCTTCTTCCTACAGGTGAAGAAGAAGATCCTCGAGGAAGAGATTCACTGT…
Nothobranchius furzeri 2	GAATGCCGAAAAAACAACACAATGTCTATCTTGGGATTAAAGAAGAAACAGCCAAAGACTTTCAAAGTTAAAGTCATCACTATGGATGCTGAAATGGAGTTTAGTTGTGAGGTTAAATGGAAAGGGAAAGACCTTTTTGACCTGGTGTGTCGCACTGTTGGTTTGAGAGAGACCTGGTTTTTTGGACTCAGGTACACCGTGAAGGACACCCATGCCTGGCTGAAATTAGAGAAAAAGGTTCTGGACCAGGAGGTTCCCAAAGACTCTCCCATAACATTTCACTTCCAAGCCAAGTTCTTCCCTGAAAAAGTAGAAGAGGAACTGGTTCAAGAAATTACCCAACACCTCTTCTTCTTACAGGTGAAAAAGCAGATATTAGATGAAGAGATCTTCTGCTCT…
Seriola lalandi 1	ATGTCCATCCTAGGATTAAAGAAGAAACAGCCGAAGACTTTTAAAGTCAAAGTTATCACCATGGATGCTGAAATGGAGTTCAGCTGTGAGGTGAAGTGGAAAGGAAAAGACTTGTTTGACCTGGTGTGTCGCACTGTTGGTTTGAGGGAGACCTGGTTCTTTGGACTCAGGTACACAGTAAAGGACACTTACGCCTGGCTGAAACCAGAGAAACGGGTCTTGGACCAGGAGGTTCCCAAGGACTCTCCCATAACGTTTCATTTCCTGGCTAAATTCTTCCCAGAAAAAGTAGAAGAGGAACTGGTCCAAGAAATTACTCAGCACCTCTTCTTCTTACAGGTGAAAAAACAGATATTAGATGAAGAGATATTCTGCTCCCCTGAAGCATCTGTTCTGCTG…
Seriola lalandi 2	ATGGCAAGTGCCTTAGCAGCAAAGATGGGATTTAAGTCACTAAAGAGAAAACAAGCCAAGAACTTCAACGTCAGGATCTGCACAATGGAGTCAGACATGGAGTTCAGCTGTGAGGTCAAGTGGAAAGGAAAGGATCTTTTTGACTTGGTATGCCGAGCTCTGGGCCTGAGGGAGACATGGTTCTTTGGGCTCCAATACAAGATCAAGGACACTGTTGCTTGGCTGAAGATGGAAAAGAGGGTTCTGGATCAGGAGGTACCAAAGGAGGAACCAATCACCCTTCACTTCCTGGCCAAATTTTATCCTGAGAATGCTGAGGATGAGCTAGTGCAGGATATTACACAGCATCTCTTCTTCCTACAAGTGAAGAAGAAGATCCTTGAGGAGGAGATTCACTGT…
Lepisosteus oculatus 1	ATGGCGAGTGCTATAGCATCCAGGATGGGTTTGAAGTCTCTGAGAAGAAAACAGATAAAAACCTTTAACGTAAGAATTATCACTATGGACGCTGAGATGGAGTTTAGTTGTGAGGTCAAATGGAAAGGGAAGGACCTGTTTGATTTGGTTTGCAGGACACTGGGGCTCAGGGAGACCTGGTTCTTTGGGTTTCAGTATCAAGTGAAGGATACTGTGGCCTGGCTAAAAATGGACAAGAAGGTCTTGGACCATGATGTGCCAAAGGAAGAACCAATCACCTTCAATTTCCTAGCTAAATTCTATCCAGAAAACGCAGAAGAAGAGCTTGTGCAGGAAATCACACAACATCTGTTCTTCCTTCAGGTGAAGAAGCAGATACTCGATGAAGAAATCTACTGC…
Lepisosteus oculatus 2	ATGCTTTCCCGAAAGAAAAGTAAAAACGAAGCGTCGAAACCAGCCGAGGTACACGGAAAATACGTAAAAAAGGAGACGTCCCCCCTCTTGAGAAATTTGATGCCCTCATTTATAAGACATGGGCCTACCATTCCCAGACGCGCCGAGATCCCTCTGCCGGAGCAGGGTCCCGCAGGGTATCCCGTGGGGCCGGGCGAGCCAGTGGTCTCCCGGAACAAGAGCTTCCTGCGCGGGCCGGTGCAGAGGCCGCCCCACGAGATTGCCAGGCGCGAGAGCAACCGCCTGTCAGCGCCGCCCTACCTTCCCCGCAGCCTGGGAGACCTTCCGCGGGAGTACGGCGGGTCCTCGCAGTCCTTCCTCACCGAGGCCACCCCGATGGCGGAGAATGGCGACGCCGGT…
Rhincodon typus	ATGAAGGGAATTTATTTATTGACATATTTCCATAAACAGGTATTGGATCAAGAGGTTCCTAAAGAGGATCCAATCACATTTCATTTCTTGGCCAAGTTTTACCCTGAAAAAGTAGAAGAAGAACTTGTCCAGGAAATCACGCAGCACCTCTTCTTTCTGCAGGTTAAGAAGCAGATTTTGGATGAGGAGATTTACTGTTCCCCTGAGGCTTCAGTGTTGTTGGCATCTTATGCAGTTCAAGCTAAGTATGGAGACTATGATCCTAATTTTCATAAACCTGGTTTCCTAGCTCAGGATGAACTATTACCTAAAAGAGTCCTTAAGCAATATCAAATGACAGCAGATATGTGGGAAGAAAAAATAACAGCTTGGTATGCTGAGCACAGGGGAATCACCAGA…
Callorhinchus milii	GCGGCCAGCAGCCTGGCCGCTAAAATTAACTTCAAGGCGTTGAGGAGAAAGCCTTCGAAAAGCTTCAATGTGCGGATTGTCACTATAGATGCCGAGATGGAGTTCAGCTGCCAGGTAAAGTGGAAGGGTAAAGATCTTTTTGATTTGGTTTGTCGGACAATTGGGCTGAGAGAAGCATGGTTCTTCGGCCTTCAATATACAGAGAAGGGTTCTGTTGCATGGCTGAAAATGGACAAAAAGGTCTTAGATCATGATGTCTCAAAAGAAGAGCCAGTCACTTTCTATTTCCTTGCCAAGTTCTATCCTGAGAACGCAGAAGAAGAGATGGTACAAGAAATCACTCAACATTTACTTTTCCTCCAGGTAAAGAAGAGTATCCTGGAAGAGGAAATATATTGT…
Branchiostoma floridae	TGCACCAGCCCTCCCCCCCGTTTTGGTATCTTGTGTTCTAGACAAGCTATGGCTATGATGTGTATGTTCCAGTGGAAGTCCACGGGTCGCCACCTGTTTGATCTGGTGTGCCGTACCATCGGCCTGAGGGAGACATGGTACTTCGGATTGCAGTACATCGACAAGAAGGGGTACACGGCCTGGCTCAAGTTCGACAGAAAGGTACGAGACCAGGACCTGCCCAATGAAGAACCTGTCAACTTCCTGTTCATGGCCAAGTTCTACCCTGAAGCTGTGGAGGAGGAACTGATTCAGGAGATCACACAGCATCTCTTCTTTCTACAGGTGAAACAGTGTATCCTGAACATGGACATCTACTGCCCCCCCGAGGCGTCGGTACTGCTGGCGTCGTACGCGGTA…
Branchiostoma belcheri	ATGCCGTGGTTAACCCTGAAACGCGCGCCGAAGACGTTCGACGTGCGAGTCACCACCATGGACGCGGAGATGGAGTTCAGTCTCGAGTGGAAGTCCACGGGACGGCACCTGTTTGACCTGGTATGCCGCACCATCGGCCTGAGGGAGACATGGTACTTTGGTCTGCAGTACATCGACAAGAAGGGCTACACGGCCTGGCTCAAGTTCGACAGAAAGGTACGAGACCAGGACCTGCCCCATGAAGAACCCGTTAATTTCCTGTTCATGGCCAAGTTCTACCCTGAAGCTGTGGAGGAGGAACTCATCCAGGAGATTACACAGCATCTCTTCTTCCTGCAGGTGAAACAGTGTATCCTGAACATGGATATCTACTGCCCTCCCGAGGCCTCAGTTCTGCTG…

## Sheet: Yorkie
Yokie
Species from Drosophila melanogaster to Homo sapiens
Species	Sequences
Homo sapiens	ATGGATCCCGGGCAGCAGCCGCCGCCTCAACCGGCCCCCCAGGGCCAAGGGCAGCCGCCTTCGCAGCCCCCGCAGGGGCAGGGCCCGCCGTCCGGACCCGGGCAACCGGCACCCGCGGCGACCCAGGCGGCGCCGCAGGCACCCCCCGCCGGGCATCAGATCGTGCACGTCCGCGGGGACTCGGAGACCGACCTGGAGGCGCTCTTCAACGCCGTCATGAACCCCAAGACGGCCAACGTGCCCCAGACCGTGCCCATGAGGCTCCGGAAGCTGCCCGACTCCTTCTTCAAGCCGCCGGAGCCCAAATCCCACTCCCGACAGGCCAGTACTGATGCAGGCACTGCAGGAGCCCTGACTCCACAGCATGTTCGAGCTCATTCCTCTCCAGCTTCTCTGCAG…
Mus musculus	ATGGAGCCCGCGCAACAGCCGCCGCCCCAGCCGGCCCCGCAAGGCCCCGCGCCGCCGTCCGTGTCTCCGGCCGGGACCCCCGCGGCCCCGCCCGCACCCCCGGCCGGCCACCAGGTCGTGCACGTCCGCGGGGACTCGGAGACCGACTTGGAGGCGCTCTTCAATGCCGTCATGAACCCCAAGACGGCCAACGTGCCTCAGACCGTGCCCATGCGGCTTCGCAAGCTGCCCGACTCCTTCTTCAAGCCGCCTGAGCCCAAGTCCCACTCGCGACAGGCCAGTACTGATGCAGGTACTGCGGGAGCTCTGACTCCACAGCATGTTCGAGCTCACTCCTCTCCAGCCTCCCTGCAGCTGGGTGCCGTTTCTCCTGGGACACTCACAGCCAGTGGCGTTGTC…
Gallus gallus	ATGGATCCCGGGCAGCCTCAGCCGCAGCAGCCGCCGCAGGCGGCGCAGCCCCCGGCCCCGCAGCAGGCGGCCCCGCAGCCCCCGGGCGCGGGGTCGGGAGCTCCGGGAGGCGCCGCGCAGCCGCCGGGCGCGGGGCCCCCTCCGGCGGGGCACCAGATCGTCCATGTGCGGGGCGACTCCGAGACCGACCTGGAGGCTCTCTTCAACGCCGTGATGAACCCCAAGGGCGCCAACGTGCCGCACACGCTGCCCATGCGGCTCCGCAAGCTGCCGGACTCCTTCTTCAAGCCGCCCGAGCCCAAAGCTCACTCCCGCCAGGCCAGCACTGACGCAGGGACAGCAGGAGCCCTGACCCCTCAGCATGTTCGTGCTCATTCCTCTCCAGCATCACTGCAGCTG…
Alligator sinensis	ATGGGAACTGTTTACTCTCGACAGGCCAGCACTGATGCAGGTTCAGCCGGAGCCTTGACTCCTCAGCATGTCCGAGCTCATTCGTCTCCAGCTTCGCTGCAGCTGGGAGCTGTCTCTCCGGGGACCCTTACCCCCTCTGGAGTAGTGACTGGTCCTGGACCTGCCTCATCTTCTCAACATCTCCGTCAGTCCTCATTTGAGATCCCCGATGATGTTCCTCTGCCACCAGGTTGGGAAATGGCTAAGACACCATCTGGCCAGAGATACTTTCTTAATCACATTGATCAAACAACTACATGGCAAGATCCCAGGAAGGCCATGCTTTCCCAGATGAATGTGACAGCCCCCACCAGTCCTCCAGTTCAACCGAACATAATGAATTCAGCATCAGGCCCACTC…
Pseudonaja textilis	ATGGATGTCGCCGGACAGCCCCAGCAGGCTCCGTCGGGGGCGGCGGCGGCACCCCAGCCGTCGTCGGCGCAGCCCCAGCCTACGGGGCAACCTTCGCCGCCGGCGCCTCAGCCCGGCGGGGGAGCCGTATCCGGGCCGCCCCCGGCCGGCCACCAGGTCGTCCACGTCCGGGGCGATTCGGAGACGGACTTGGAGGCCCTTTTCAACGCCGTCATGAACCCCAAGGGCGCCAACGTGCCCCACACGCTCCCTATGCGGCTCCGCAAACTGCCGGACTCCTTCTTCAAGCCTCCGGAGCCTAAGGCCCACTCCCGCCAGGCCAGCACAGATGCAGGAACGGCAGGAGCCCTAACTCCTCAACATGTTCGTGCTCACTCTTCTCCAGCTTTGTTGGGAACA…
Xenopus laevis	ATGGAGCCCGGCTCCCAGCAACAACCTTCCGCCCCGGCTCAGCAGCCTCCCCCTGTGGGACACCAGGTCGTGCATGTGCGGACCGACTCGGAGACCGACTTGGAGGCTTTGTTCAACGCCGTCATGAACCCCAAGAATGCGAACCTGCCCCAGACTCTGCCCATGCGCATGAGGAAACTCCCCGACTCGTTCTTCAAGCAGCCCCAGCCCGAGGCCAAGTCGCACTCACGGCAGGCCAGCACAGACGGGGGATCAGCTGGAGCCCTAACTCCTCAGCATGTCCGAGCTCATTCTTCCCCGGCCTCCTTACAATTGGCGGCAGTGTCCCCCGGAGCTCTTTCCCCGCAGGGGGTGGTTACTGGCCTTGCACCACCTTCTGCTCCACACCTACGCCAGTCT…
Xenopus tropicalis	ATGGAGCCCGGATCCCAGCCTTCCGCCCCGGCTCAGCCTCCCCCTGCGGGGCACCAGATCGTACATGTGCGGAGCGACTCGGAGACCGACCTGGAGGCGCTATTTAACGCCGTCATGAACCCCAAGAACGCTAACGTACCCCAGACCCTGCCCATGCGGATGAGGAAACTCCCCGACTCGTTCTTCAAGCAGCCCGAACCCAAGTCCCACTCACGGCAGGCCAGCACAGATGGGGGATCAGCTGGAGCTCTAACTCCTCAGCATGTCCGCGCTCATTCCTCCCCGGCCTCCTTGCAGCTAGGGGCAGTGTCCCCTGGTGCCCTTTCTCCGCCGGGGGTGGTTCCCGGCCCCGCACCAGCACCCAACGCTCAACACCTGCGCCAGTCTTCCTATGAAATT…
Nothobranchius furzeri1	ATGGGAGGTGGCCACCACCGCCATTTTGACCATTTTAGGCCCCAGCCTGTTGTGCCTGTATCTTTAAGGTCTCCGGTCCCAACTGGATCAGCTCCGCCCCTCCCTCCAGCCGGACACCAGATCGTCCATGTCCGGGGGGATTCCGAGACGGACCTGGAGACGCTTTTTAACATCGTGATGAACCCGAGCAGCGCCAACATACCCCACTCTGTGCCCATGAGGCAGAGGAAGCTTCCAGACTCCTTCTTCAACCCCCCAGAGCCCAAGTCCCATTCCAGACAAGCCAGCACAGATGCTGGGAGTGGCGGGGTGCTCATCCCCCACCATGTCCGTGCCCACTCGTCTCCAGCCTCCCTGCAGTTAGGAGCCGTTTCTGCAGGATCCCTGTCTGGACTGGCC…
Nothobranchius furzeri2	CTCTGGGTTTTACCTCCGCCATTGCGCCCTCAAAAACATAAAGAGAGCCATCCCAAAATAGACCCTTGTGGGACTCCGTGGCGTGGCGGCGCGCCTCCAGCGGGGCAGCAGGTCGTGCACGTCCGCGGGGACTCGAAGACGGAGCTGGAGGCCCTGTTCAGCGCCGTGATGGACCCCGGCAAGGCGTCCAGGCAGCCCCAGTCCCTGCCCATGAGGATGAGGAAGCTGCCGGACTCCTTCTTCAAGCCTCCGGAGCCCCGGGGACACTCCAGACAGGCCAGTTCAGACGGAGGTGTGTGTGGCTCCCTCGCTCCTCATCACGTCCGCGCTCATTCCTCCCCTGCCTCCCTCCCCGTCAACTCCCTCACAGCACAAGCAGATGCAGATGTAGCTGCCACT…
Danio rerio1	ATCCAATCCGCCAGTACAGATGCAGGTACTGCTGGTACCGTCACGCCCCATCACGTCCGGGCACACTCCTCACCTGCCTCCCTGCAGCTGGGTGCAGTTTCTCCTGGTGCACTGACCAGCATGGGTCCAGCAAACGCCCCACCTCAGCACCTCCGCCAGTCCTCTTACGAGATACCCGATGACATGCCGCTGCCCCCAGGCTGGGAGATGGCCAAGACCCCTTCGGGACAGAGATACTTCCTAAACCATAATGACCAGACGACCACCTGGCAGGACCCACGTAAAGCTCTCCTTCAGATGAACCAGGCCGCCCCAGCCAGCCCAGTGCCTGTGCAGCAACAGAACATCATGAACCCAGCCTCAGGTCCTCTTCCTGACGGGTGGGAACAAGCTATTACC…
Danio rerio2	GACTTTTCCAAATCGCGGTGTGATTTGAAAACAGTTATCGTCCCATGCCTACATCCCACCATAAATATAAGTTATATAGTTTATTATATTATAAAACCTGTAAGCACTGACTTCAATAGTAGAAAAAACAAATACCATGGAGAATTAACATTTAAAATAACTTACTTTGTGTTCAAGAAACTTATAAAAGTTTGGAACCACTTGAGGGAGAGTAAAGCAAGAGAGCAAATTGCCAGTACAGATGCAGGTACTGCTGGTACCGTCACGCCCCATCACGTCCGGGCACACTCCTCACCTGCCTCCCTGCAGCTGGGCGCAGTTTCTCCTGGTGCACTGACCAGCATGGGTCCAGCAAACGCCCCACCTCAGCACCTCCGCCAGTCCTCTTACGAGATACCT…
Callorhinchus milii1	CGCGGCCCTGGGACCCCCCCCCCCCCACCCCCTCACCCCTCACCCCCCCACACCATGGACGGCAGCACCACCCCGGCCCCGGCCCCGGGACACACCATCGTGCGGGTCCTGGGCGACTCTGAGACCGACCTGGAGGCGCTGTTCAAGGCGGTGATGAACCCCCAGGCGGGCAGCCTGCCCCAGGGGGTGCCCATGCGGCTCCGCAAGCTGCCGGAGTCCTTCTTCAGGCCGCCGGACTCGGGCTCGCACTCCCGCCAGGCCAGCGGCGACTCCAGCCCCGGCCCCGGCCCCGGCGGCCCCCCCGCCGGCCTGCCCCACTTCCACATCCAGCACATCCGCTCGCACTCCTCGCCCGCCTCGCTGCCCGGCCCCGGCCCCGGCCCCGGCGGCCCCGGCTAC…
Callorhinchus milii2	ATGAACGGCATTCTGCCCCCACCCTCTGAAACTCCATCCCGCAGTCCCTCTGCCTCACTCCCTCCCTTGCTTTTTCAAGACCCTCCTCTTCGACCATGCTTTCAATCAACCTGCTTCCCCCACTGCCCTCCACCCTCCCCAATCCCAACCCCCAGCTTGGAAATTGTGCAGAAGGATCCTCGTACAAAACTTATCAGCATTGTCTCCACAGTGTTCAAAATGAATGTCAGCAATGTCCCACAAACAGTCGCGTGTGGAGTAAGGAAACTTGCCCAAGGTTTCGCCCTGCCTGAAATTGAACTCAGGTCTCTCGCTTGCAAAGCTACTTGTACCACTGAGCTACAGGACTCATTTTCTCCCCAACACACACAAACCACTCTTCATACCGGACTGCGTCTC…
Rhincodon typus	ATGGATCCGAGTCAGCAGCAGCAGCAGGGGACCGGGACGGCTCCGGCGGCGGGGCCGGGGGCAGCGGTGCCTCGGGCCGGCCACCAGATCGTGCATGTCCGGGGGGACTCGGAGACCGACCTGGAGGCTCTCTTCAACGCCGTGATGAACCCCAAGAACTCGAACGTGCCGCAGTCTGTCCCGATGCGGCTCCGCAAACTTCCCGACTCGTTCTTCAAACAGCCCGAGCCCAAGAACCACTCCCGCCAGGCTAGCACAGACGGGCCGAATGCTCCGCCGCTGCAGCCCCAGCATGTGAGGGCTCACTCGTCGCCGGCCTCCCTCCTCAGCGCCGCCGCTACCGCCTCCGCTCCCCCAGCCTCGGGATCCTCCGGTTCCTCGGGCTCGGCCTCGCCCGCT…
Branchiostoma belcheri	ATGGACGCCCAGGGCAGACAGGTTCTGTCGCACGGGGACCCAGAGGGGGACTTGGAGAAGTTGTTCGCCGCCGTTATGAACAAGAAGGAAGGACAGCCCGTCTCCGTGCCCATGAGGATGAGAAACTTGCCTCCATCGTTCTTTAACCCGCCTCCAGACCGTGCAAAGGGCGGTGCTTCGGCGGCAGCTTACCCGGGCCCCCCACCAACCAGCCAGATGTCTCCTCACAACCTGCCCATCGCCCACTCGAGAGCCCACTCCTCGCCAGCCTCCCTCCAGGCTACCCAGCAGGCCTCAGCACAACAGTTCCAGCACCTGCGCCAGCAGAGCTACGACCCCACAGCCATGGACGACCTGGGGCCACTTCCACCCGGCTGGGAGATGGCACACACCGCCAGC…
Branchiostoma floridae	AATGAGATACGATTAACTCCACCCACACCATCCCGAACCGGAAGTGCTCAGTGTCCACCCTCTCACAATACCAATACGCTTCCGGGATGGCTGAAATCGACCTCTCCCAATCCTCACGGCTCTCGAACTGGGGCCAAGATGGACGCCCAGGGCAGACAGGTCCTTTCTCACGGAGACCCGGAGGGCGACTTGGAGAAGTTGTTCGCCGCCGTCATGAACAAGAAGGAAGGGCAGCCAGTCTCCGTGCCCATGAGGATGAGAAACCTGCCTCCATCCTTCTTTAGCCCGCCGCCAGACCGACCAAAGAAAATAGAGTCAGTGAATCACCAACTCCAGACAGAATGGTTTGTTGCATCGCACACCGCACCATCGCACATGTCTCCCCACAACCTCCCCATC…
Acanthaster planci	ATGGAAACCCAGAACCAACAGGCCCAACCGCGACAAGTTTTACACGTGCGAAGTGATTCAGATGCAGAGTTGGAGGATTTATTTAAAAGTGTTATGAACCCCCGGGAAACCAGTCAGAGCAGCTCTATCCCCATGCGGATGAGAAATTTACCGTCGTCTTTTTTCAAAGAACCAGACCGTGTTCACGCACATCACTCTCGGGAGTCCAGTGCGGACAGCACGAACTACGGGCCAAGTGCAAATGGCAGTAATGTCAGTGGTAGCGGACAGACACTGGCAGCTCCTGGGCTTACCGTCGCCCACTCCCGGGCGCATTCATCGCCGGCCGCCTTGCAGGAAATGCATGCCGTTGGAGCACAAAGTTTGCAGCATCAGCATCTGAGACAACAAAGTTACGAT…
Strongylocentrotus purpuratus	ATGGAGCCGGCAGGAGGAAGAAAACAGAATGCTGTCGTGCACGTACGAGGGGACTCGGGAGCAGAGTTGGACGATTTGTTTCGCAATGTTTTGAACACGCCCGAGGCAGCCGATAAAGTTCCATCGCAAGTGCCATGGCGAAAGAGAAACATGCCCGCCTCTTTCTTTCAAGAACCAAGAATAAGCCATTCGAGGGAGTCGAGCGCAGATTCGACGAATTACTCTGGAAATATGTCGAACGCTAGCCATGAAATTGCCAGTCGGAGCTTGGGCCCGCAGGGGATGACGATCGCCCACAGCAGAGCGCACTCATCTCCGGCTTCGCTACAGGAGATGAGGAACATAAACCCTCAAGATGTGATACGGAATCAGCATCTTCGTCAACAGAGCTACGATATA…
Pomacea canaliculata	ATGTCGCAAGAACGGACGAGCTCGCACGTAGTTCATGTGCGTGAAAACAGTGCCTCAGACTTGGAGGCGCTTTTTGACCCACACGCAGCGGAAGCCAAAAAGTCGATTCCACTACGAGACCGAAATTTGCCAGCATCGTTTTTTCAGCAGCCAGGATTGAATCAGATGGGACATGGTAAAAATGGTCCTGAGGTCCCCGGATACAACGAGGTGGGACCTATCAGCCACATTAGAGCGCACTCGTCCCCAGCAAGCTTGCAACAAACGCTGTCGGCCGCCCCTCAACCCCCGCCACCCTCCCAACACCTTCGCCAGCACAGTTGTGATATGCTGGATGAGCCATTGCCTCCAGGATGGGGTATGGCCAGGACCCCACAAGGACAAAGCCATGTCCTTCAA…
Pinctada martensii	GAAACTAATAAAAGAAAAGATCCTGAAATTGGGTTTCCCCCCCCCCCCCCGCCCGTTTTCAGTAGGGAAAATGAAAGTGGTGCTCCCCCCCCCCCCCCGCCCGGGACCCAGGTAGTGCACGTCCGCGAAAATAGTGGAAATGAACTCGATGCACTTTTTAGTGTCGTGGCGATGAACCCGCAGCAGTCAGGGACGGGGGGACAAGTCCCCCTTAGAATGAGGAACTTGCCAGCGTCGTTTTGGAAGCCACCCGAGCCAAACAGACATGTGAAACAGGGCAGTAATGACTCTACTGGTTACCCAGGCAATCTTCAGCCAGGGACGAACTTGCCAATTCACATGAGAACTCAGTCTTCTCCAGCTACGCTGGGGACGGGGCTTTCAGCCGCGCCCCCTCCT…
Octopus bimaculoides	TTTAACTACAACACAGGCCCTCCTTGGCGTCCCCTAGCACATGGCACCCCAGGCGACTGCCCGAGTTGCCGGTACCTTGTGTGTAAGGGAAATCAAGTCGTACATGTTAGGGGAGACAGCGATTCCGACTTGGAGGCTCTGTTCAAGGCTGCTATGAATCCTTCAGAAGTCCCACATCAACTTCCATTGCGGATGAGGAACCTGCCGGCTTCTTTCTTCACACCGCCCGATCCGACGCAACAAAAGCAACACAGCAGGGAAGGGAGTACGGATTCGACGGGTGCCGGTAGCGGGTCGGTGTTGAATTCTCCGGGTTTGACCATTGCTCACCCTCGCGCACATTCTTCCCCGGCCAGTTTAGCGCAAACTATGAGCGCAGCCCCTCCTCCGTCGTCCCAG…
Helobdella robusta	TTGTTCGTTGCAGACAAAATGCAACAGTCATCCGAACAGTTAGTTGGGTCGACCAATAATTTGGTCAATCCTTCAAATTCCAGTGCCAACAACAATTTTCAGCAGTCTGTCGTTCATGTGAGGGCTGATTCTGAAGTTGAATTAGACCTCCTTTTCAGTGTTTTAAACAACAATGACTCAAAATTTCCCAGACAAACATTCAGAGATAAAAATTTACCTCCATCATTTTTTCACCCACCTGAGAAGAAACAGTCGTCAGGGGTCCACAGTCGCGAAGGAAGTCACGACCTTAGTGTGTATGCCTCGCCGGGATCAGTTGGTGGTGTGTTTCACAGTCGATCGCATTCATCCCCAGCTCAGCTGCCACTCACGATGAGTCTTGCACCAGTCCCTCCACCT…
Capitella teleta	GACCTGGGTCCCCTGCCTGCGGGATGGGAACACGGCTTCACTCCCCAAGGGGAAGTCTACTACATCAACCACAAAGATCAGAGCACCAGCTGGTTCGACCCAAGACTCCGTAAGCGAACATTTCCACTGAAGACGACCAGTGTATCAGTGGCGACCCCCACCCACCAGCTCTCCCCCAGCACCCCCCAAGCGTCCCCCGTGCCCCCCTCTGCTACCCCCAGAGCCACCCCCAACGACAAATATATTCAGAATGAACTGGCCAAGATTCAACGCGAAAAGGAGCGATTGAAACGAGCGCAGGACGAAGTCGTCGTCAGGTATATACTAGTGAGTAGTGCATGCCGAGTGCTTAAGGACCATTGCGACCAGTGGGTTCTCGAGAATTCACCCAATTCACAG…
Daphnia pulex	GAAGGGGCTGATTTAGACACACTGTCTTCTAAAAAAGTTCGGCAACAGTTGGAGGAAAAAAAGATGATACATCCCATAAAAAAAGAACGGAATCAAATCGTACACATTCGTGGCGATTCCGATTCCGAATTACAAGCCTTGTTTGACAGCGTACTGAAGCCTGATGCCCACAGACCATTGCAGCTGCCATTTCGGTTGCGAAATCTGCCAGATTCTTTCTTCAAACCACCTCCAACTGGATCTAAGTCTCCTTCTGTGGCATCTAATTCACACAGCAGAGAAAACAGCACAGATTCTGGGCATTTTGCTTTGAACCCTTCACCATCAGCCAATATTCACCATTCGAGAGCACACAGCTCTCCAGCCTCACTCCAACAGACTTTGGCAGCTGGTCAACAA…
Drosophila melanogaster	ATGTTAACGACGATGTCAGCCAGCAGCAATACAAACAGCCTGATCGAGAAGGAGATCGACGACGAGGACATGCTTTCGCCGATCAAGTCCAACAACCTGGTGGTGCGGGTCAACCAGGACACGGACGACAACCTGCAGGCGCTATTCGACAGCGTCCTGAATCCGGGTGACGCCAAGCGCCCGCTGCAGCTGCCCCTGCGCATGCGGAAGCTGCCCAACTCCTTCTTCACGCCCCCGGCGCCCTCGCACTCGCGGGCCAACAGCGCCGACTCCACCTACGACGCGGGCTCCCAGTCGAGCATCAACATCGGGAACAAGGCGTCCATCGTCCAGCAGCCAGATGGCCAGTCGCCCATCGCCGCCATCCCCCAGCTCCAGATTCAGCCGTCTCCCCAGCAC…
Species from Tetrahymena thermophila to Drosophila melanogaster
Species	Sequences
Drosophila melanogaster	ATGTTAACGACGATGTCAGCCAGCAGCAATACAAACAGCCTGATCGAGAAGGAGATCGACGACGAGGACATGCTTTCGCCGATCAAGTCCAACAACCTGGTGGTGCGGGTCAACCAGGACACGGACGACAACCTGCAGGCGCTATTCGACAGCGTCCTGAATCCGGGTGACGCCAAGCGCCCGCTGCAGCTGCCCCTGCGCATGCGGAAGCTGCCCAACTCCTTCTTCACGCCCCCGGCGCCCTCGCACTCGCGGGCCAACAGCGCCGACTCCACCTACGACGCGGGCTCCCAGTCGAGCATCAACATCGGGAACAAGGCGTCCATCGTCCAGCAGCCAGATGGCCAGTCGCCCATCGCCGCCATCCCCCAGCTCCAGATTCAGCCGTCTCCCCAGCAC…
Caenorhabditis elegans	ATGGCGTCCAAGAGCATTCATAAGAAGCACCAAGAAAATTCACAGCAAGATAAAAACCAATTCTCAGTGCATCATTATTTAGATCCAAATCAGAGTATTCATGCTTTAATTTCATGCTCAGAAAAAAAGTATGAAAAAAATCAAAATCAAAAGAAAAATCCACTACCTTCATCATATTACCATCAGAAGCGGAATCCGGGAAGCAGTGCACATTCCCCTTATGGATCAGTAGATGAAAGTAGTCGAACAGCCGTCAGCCCAGCTATGGATATGGTATCAAACCAAGCACCGATTCACACACGACAAGTCAGTGCACCGAACCTTCATACGAGTGTTAATAATGGCCAATCTTCCGCAACAGTACCACATCCATCTCATCACAATGTCCACCATCAACAC…
Nematostella vectensis	ATGGAAAGGAAAAACAGTAATGTAGTCGTCCACGTCCGCAGTGACTCTGGCAAAGAGTTGGACGCTCTGTTTCATGTGATCCAGAGCGCTAGTGCTGCGGTCGAACAACAACCATCATCCAGCTCTTTGCCGATGAAACTCAGGAAACTACCGCCTTCGTTTTTCAAACAGCCGACGATTCTGGATCCGTCCAAATTAGCCCCTGACGATAGCAGTGGGCTGACGATTTCTCACTCGCGAGCTAACAGCTCTCCCGCTTCACTGTCAGTACCTACAAGTTCAGCTGGGCCGCCGAATTATTCCTTACATCCAGCGCATAGCCGCACTCAGTCATACGGCGGATCCGCATACGAAGAGAGCAACCAATTACCTCCTGGATGGGAGATGAGAACTTCTCCT…
Salpingoeca rosetta	CCACCTTCACACCACGTCTTTTCGCAAACACTGACACATCACACATCCACACACACACATCACACATCCACATCCACATCCACATCCACATCCACACACACCCATCATCCACACATCCACATCCACATCCACATGCATCGTACGTACCGCTGTGGGTGGAACGGCCGCTGTCGACGGTACACAAAGCTTGACACGCCATACTCTTCCGTCTCGGGCACCACCTCCCCTTGCAGGCTCTTCAGCCACCCTGACATGCACCATGATCAGCGGCGGCAGGCGTGCCCGGGCTTTGACCAGCTGTTCCACACCGTGGCTGAGCTGCAGAGCTGTCTCGCGACAAGGTTCGACGTCGCCCTGGAGCCCGACGCACGACCGCCGGCTGCACCGTGCACAGCAGCC…
Monosiga brevicollis	ATGTGTGTGGCGGAGCAAACAAAAAAGCCAAGAGGTGAACAGATTGACGAGCATGCCGAGTATCTGAATGAAGTATACGGCGAGCATGAACAGAAGCAAGGCAGACACGTCATCTCAAAGCACATTGCCCGCCTCTCCCTTGACCACTGCCCCAACTGCTCACAACGATGCAGCCTGGACTTTCTCTCCTCTCTGCCCCGTCGCCAGAAGCTTACCCTCTTCTCTGCTTACCACATGCTTTTCCAACGATACCGCCACCACATCCACATCCAACCTCTATCCAACACACCTCTCGCCTCCCGCCTCTCTCCCCCCTCTGCTCACGACGAGGCGGTATACCTTTCCCCAATCAACTTGACTAGACTGCCAACGGCCGCGACATGCGCCAGCTCAAGCTCT…
Capsapsora owczarzaki1	AAACAATATAAAAATCATGAGGCAAACCAAGCTCAACTCATTCAAGAGCATGCGCGAGGAGTCGGGTCTGGGTCTCTCTACGAAGTCGAGCGAAACAGCGCCGAACGACCAGCAGAACAAGGTTTTTACAGCTGTCGACCGACTTTTTCCGCGCATGGACCCGAACGGTCCGGAGATGCTCTGGATTCGGCGTCACAGCATGGCAGCGGAGAGTACCTGGCGATGGACACGACGGGTCGGGGAAGCACTGTCGATCCGCTTTACGCTCCCGTGCTTCCGCACAATCGGTCGCAGTCCGAGTCCAACCAATACCACATCTCCCAGCCGTCGCTCGACTCGCTCCATTCCACACTCTCAATGCCACCATTGCGGGACCGAAACCTGCCCGCTTCCTTCTTC…
Capsapsora owczarzaki2	AGCAGTGTTGTTCATCAGGAAGACAGCGACATTGTAGCACACGAGGATGGCTCGTTTGGATGGTCGGCACCCGCGAATCAAGCGTCCGACGGAGAGGACGATCATGAGCACGAGGACGTCAAGGCAAGCAACGCGTCATTGGCGGACGTGAGCTCCCAACAACAACATCACCACCAGGACGACACTGCCGCTACCACTGCCGCTGCAGCAGAGCCACCAACGCCCGCAGCGCCTGCAACAGTTAATTACGATATTAGCAGTGCTGCGTTGTACCAACATCATGTGGAAGAGCAGCAGGTATCAAAGCCCACTCGAGACGCTGGTGAAACCCAAGCATCAGCAGCGGCTGCTACCTCGACGGTCGCCGTGTCGGTGGCAGCAGCAGCAGCAGCAGCTGCA…
Capsapsora owczarzaki3	ATGCGCATTCTCGCCTACACACAATTCCTCGAGTCATATCGTAGCGTGGCTCTTCAATCTGTCGCAGATCATTGTCGTTGTTGGTCGGTTTCGAGAAGCTCACATTGTCGTTGCTTTTTCGTTCGCGCTCTCTTGCTTGATTTTTGCCCCCCCCCCTCAGTGAACTCTCGCGCTTCATTGCTGCTGGCCGATTGCACTGCAAGATTGACAAGGTGGCTGGCATTGTCGAGGCCACTCGCCCAGATCGCAAGAACGCACAGTACCAATCGCTCATCAAGTCTGAGCCCGTCGCCTTCGCACGATTTCCTGCACCACGACCAAAGCCACGAGCTGAACCAGCAGGGCCACCTCGCGCCGGCCAGCCAGTCGCTTGCGCCCGCGTCTGCTGGCTCATCGACC…
Capsapsora owczarzaki4	ATCACACGTGAGACCAGGGCGAGTGGGTCCTCTAATAGTAAACTCGTATGCTTGAGTCATAACCTATTTTCAACGTTAAGATTGGAAGTGAGTTTTTCCCCCCAAAATAGTAGGTATTTCCCCCCTCCAAGGGTTGCAGCGACAACGGATCAAATTAAGAAACGGGCGGCGTGTGTTGACTCATTCTCCTTGCAGATGAACACACAGCAACGGGCACGGACCATCGACCAAAATCATGCATACCTCGCGGAAGTCCGGAAGTCGACTGCGGGAACTTTGAGCAAGCATCGTTGGAAGATTGCTTCGACCTTGTCCGGATGGCCCATGCGAACCTGCGTGCAGACAGAGTTTTGTACAACCCCTGGCTCCAGTTCAACCACGCCCCGATGCACACCCGGG…
Fishes
Species	Sequences
Danio rerio 1	ATCCAATCCGCCAGTACAGATGCAGGTACTGCTGGTACCGTCACGCCCCATCACGTCCGGGCACACTCCTCACCTGCCTCCCTGCAGCTGGGTGCAGTTTCTCCTGGTGCACTGACCAGCATGGGTCCAGCAAACGCCCCACCTCAGCACCTCCGCCAGTCCTCTTACGAGATACCCGATGACATGCCGCTGCCCCCAGGCTGGGAGATGGCCAAGACCCCTTCGGGACAGAGATACTTCCTAAACCATAATGACCAGACGACCACCTGGCAGGACCCACGTAAAGCTCTCCTTCAGATGAACCAGGCCGCCCCAGCCAGCCCACCTGTGCAACAGAACATCATGAACCCAGCCTCAGGTCCTCTTCCTGACGGGTGGGAACAAGCTATTACCTCAGAA…
Danio rerio 2	GACTTTTCCAAATCGCGGTGTGATTTGAAAACAGTTATCGTCCCATGCCTACATCCCACCATAAATATAAGTTATATAGTTTATTATATTATAAAACCTGTAAGCACTGACTTCAATAGTAGAAAAAACAAATACCATGGAGAATTAACATTTAAAATAACTTACTTTGTGTTCAAGAAACTTATAAAAGTTTGGAACCACTTGAGGGAGAGTAAAGCAAGAGAGCAAATTGCCAGTACAGATGCAGGTACTGCTGGTACCGTCACGCCCCATCACGTCCGGGCACACTCCTCACCTGCCTCCCTGCAGCTGGGCGCAGTTTCTCCTGGTGCACTGACCAGCATGGGTCCAGCAAACGCCCCACCTCAGCACCTCCGCCAGTCCTCTTACGAGATACCT…
Cyprinus carpio 1	ATGGATCCGAGCCAGCACAACCCTCCTGCCGGCCACCAGATCATCCATGTTCGGGGAGACTCCGAGACCGATCTGGAGGCTCTTTTTAATGCTGTGATGAACCCGAAGAACGCCATCACCCCCCCTTCCGTGCCGATGAGGATGAGAAAGCTGCCAGACTCATTCTTCAAGCCGCCAGAGCCAAAGTCCCACTCCAGACAAGCCAGCACGGATGCAGGTACTGCTGGTACCCTCACGCCCCAGCACGTCAGGGCACACTCCTCACCCGCCTCCCTGCAGCTGGGTGCAGTTTCTCCTGGCACCCTGAGCAGCATGGGTCCAGCAAACGCCCCACCTCAGCACCTCCGCCAGTCTTCTTACGAAATACCTGATGATGTGCCACTGCCCCCAGGCTGGGAG…
Cyprinus carpio 2	ATGAGCAGCTACAGCGTCCCCCGCACTCCTGACGACTTCCTCAACAGCGTGGACGAGATGGAGACAGGCGATAGCCTCGGCCCCAGCTCGATGGCAACACAGCCCAGCCGTTTCCCCGACTACCTAGACGCGATCCCGGGCACAGACGTGGACCTGGGCACCCTGGAGGGGGAGAGCATGGCGGTGGAGGGCGAGGAGCTGATGCCCAGCCTGCAGGAAGCCCTGAGCTCCGACATCCTCAACGACATGGAGTCAGTGCTGGCAGCTACCAAGATCGACAAGGAGAACTTTCTAACCTGGCTATAG
Cyprinus carpio 3	ATGGATCCGAGCCAGCACAACCCTCCTGCCGGCCACCAGATCGTCCATGTTCGGGGAGACTCCGAGACCGATCTGGAGGCTCTTTTCAACGCTGTGATGAACCCGAAAAACACCATCACTCCCCCCTCCGTGCCGATGAGGATGAGAAAGCTGCCAGACTCATTCTTCAAGCCGCCAGAGCCAAAGTCCCACTCCAGACAAGCCAGCACGGATGCAGGTACTGCTGGTACCCTCACGCCCCAGCACGTCAGGGCACACTCCTCACCCGCCTCCCTGCAGCTGGGTGCAGTTTCTCCTGGCACACTGAGCAGCATGGTTCCATCAAACGCCCCACCTCAGCACCTCCGCCAGTCTTCTTACGAAATACCTGATGATGTGCCGCTGCCCCCAGGCTGGGAG…
Salmo salar 1	ATGGATCCCAGCCAGCACAACCCTCCAGCCGGTCACCAGATAGTCCATGTCCGGGGAGACTCGGAGACTGATCTGGAGGCCCTTTTCAACGCTGTTATGAACCCGAAAAACACCGTCGGCCCCCCCTCCGTCCCCATGAGGATGAGAAAGCTACCCGATTCCTTCTTCAAACCGCCTGAGCCAAAGTCCCACTCCAGACAAGCCAGCACAGACGCAGGTACGGCTGGTGCCCTCGCCCCTCACCACGTGCGTGCCCACTCGTCTCCGGCCTCTCTACAGCTAGGGGCAGTGTCACCCCTGTTGGGCATGGTCCCTGCGGGCGCCCCTCCATCGAACCTCCGACAGTCGTCCTATGAGATCCCAGATGACATGCCCCTACCCCCGGGCTGGGAGGTGGCT…
Salmo salar 2	ATGGATCCGAGCCAACACAACCCCCCGGCCGGACACCAGATAATCCACGTCCGTGGAGACTCAGAGACGGATCTGGAGACCCTTTTCAACGCTGTTATGAACCCGAAAAATACCATCGTCCCCTCCTCCGTCCCTATGAGGATGAGAAAGCTTCCAGATTCCTTCTTCAAACCGCCAGAGCCGAAGTCCCACTCCAGACAAACCAGCACAGACGCAGGTACGGCAGGTGCCGTCGCCCCCCACCACGTGCGTGCCCACTCGTCCCCTGCCTCCCTACAGCTAGGGACAGTGTCTCCCCTGTTAGGCATGGTGCCTGCGGGCCCCCCCCCATCGCATCTCCGACAGTCATCTTATGAGATCCCAGAGGACATGCCCCTGCCCCCGGGCTGGGAGATGGCC…
Oncorhynchus mykiss 1	ATGGACGCGCGACAGGGTCAGTGCGCGCCCCCGGTGGGGCAGCAGATCGTGCACGTCCGCGGGGACTCCCAGACGGATCTGGAGGCTCTGTTTAACTCCGTGATGAACCCTAAAACCTCCGCCCTGCCCCCCTCCTCTCTGCCTATGAGGATGAGGAAACTTCCAGACTCCTTCTTCAGACAGCCGGATCCCCGATCACACTCCAGACAGGCCAGTTCAGATGGGACCATCGTTGGGTCTCTGACACCTCATCATGTGCGTGCCCACTCCTCTCCCGCCTCGCTCCCCATCAATGCCCTTTCTGCCCCAGCAACCAGTGCCATGGCAACCCAGCCGCTCCCTGACGACGTGCCCCTCCCTCCGGGCTGGGAGATGACCAAGACTCCCTCAGGACAGTGC…
Oncorhynchus mykiss 2	ATGGATCCGAGCCAGCACAACCCCCCGGCCGGTCACCAGATAATCCACGTCCGTGGAGACTCCGAGACGGACCTGGAGGCCCTTTTCAACGCTGTTATGAACCCGAAAAATACCATCGTCCCCCCCTCCGTCCCTATGAGGATGAGAAAGCTTCCAGATTCCTTCTTCAAACCGCCAGAGCCAAAGTCCCACTCCAGACAAACCAGCACAGACGCAGGTACAGCCGGTGCCATCGCCCCCCACCACGTGCGTGCCCACTCGTCCCCTGCCTCCCTACAGCTAGGGGCAGTGTCTCCCCTGTTGGGCATGGTCCCTGCTGGCGCTCCCCCATCGCACCTCCGACAGTCGTCTTATGAGATCCCAGAGGACATGCCCCTGCCCCCGGGCTGGGAGATGGCC…
Oncorhynchus mykiss 3	ATGGGGGGCAGCAACCAGATGAGGCTCCAGCAGCTGCAGATGGAGAAGGAGAGGTTGAGACTGAAACACCAGGAGCTGCTCCGCACCAGACCACAGGAGCTGGCTTTGAGGACCCAACTACCTGTCAGTATGGAGCAGGACGGGGGGACTCCCAACCCTGTGTCGTCCCCTGGGATGGGCCAGGACGCCAGAACCATGACAACCAACAGCTCCGACCCATTCCTCAACAGTGGGACCTACCACTCCAGGGATGAGAGCACAGACAGCGGTCTGAGTATGAGCAGCTACAGTGTCCCCCGTACCCCCGACGACTTCCTCAACAGTGTGGACGAGATGGACACTGGGGACGCCCTGCCGGTCTCCATGGGGACGCAGCCCAGCCGTTTCCCTGACTACCTG…
Oncorhynchus mykiss 4	ATGGATCCCAGCCAGCACAACCCTCCAGCCGGTCACCAGATAGTCCATGTCCGGGGAGACTCGGAGACTGATCTGGAGGCCCTTTTCAACGCTGTTATGAACCCGAAAAACACAATCGTCCCTGCCTCCGTCCCCATGAGGATGAGAAAGCTACCCGATTCCTTCTTCAACCCGCCTGAGCCAAAGTCCCACTCCAGACAAGCTAGCACAGATGCAGTTACGGCTGGTGCCCTCGCCCCCCACCATGTGCGTGCCCACTCATCTCCGGCCTCTCTACAGCTAGGGGCAGTGTCACCCCTGTTGGGCATGGTCCCAGCGGGCGCGCCTCCATCAAACCTCCGACAGTCGTCCTATGAGATCCCAGATGACATGCCCCTGCCCCCAGGTTGGGAGGTGGCT…
Nothobranchius furzeri 1	CATTTTGACCATTTTAGGCCCCAGCCTGTTGTGCCTGTATCTTTAAGGTCTCCGGTCCCAACTGGATCAGCTCCGCCCCTCCCTCCAGCCGGACACCAGATCGTCCATGTCCGGGGGGATTCCGAGACGGACCTGGAGACGCTTTTTAACATCGTGATGAACCCGAGCAGCGCCAACATACCCCACTCTGTGCCCATGAGGCAGAGGAAGCTTCCAGACTCCTTCTTCAACCCCCCAGAGCCCAAGTCCCATTCCAGACAAGCCAGCACAGATGCTGGGAGTGGCGGGGTGCTCATCCCCCACCATGTCCGTGCCCACTCGTCTCCAGCCTCCCTGCAGTTAGGAGCCGTTTCTGCAGGATCCCTGTCTGGACTGGCCCCAGCAGGTGCCTCTCCCCAG…
Nothobranchius furzeri 2	TTACCTCCGCCATTGCGCCCTCAAAAACATAAAGAGAGCCATCCCAAAATAGACCCTTGTGGGACTCCGTGGCGTGGCGGCGCGCCTCCAGCGGGGCAGCAGGTCGTGCACGTCCGCGGGGACTCGAAGACGGAGCTGGAGGCCCTGTTCAGCGCCGTGATGGACGGCAAGGCGTCCAGGCAGTCCCTGCCCATGAGGATGAGGAAGCTGCCGGACTCCTTCTTCAAGCCTCCGGAGCCCCACTCCAGACAGGCCAGTTCAGACGGTGTGTGTGGCTCCCTCGCTCCTCATCACGTCCGCGCTCATTCCTCCCCTGCCTCCCTCCCCGTCAACTCCCTCACAGCACAAGCAGATGCAGATGTAGCTGCCACTCCGATCATACCCGATGTGCCACTCCCC…
Seriola lalandi	ATGGATCCGAGCCAGCACAACCCTCCTGCTGGACACCAGATCGTCCATGTACGGGGTGACTCTGAGACCGACCTGGAGGCGCTTTTTAACGCCGTGATGAACCCGAAAAGCACTATCGTGCCCCCTTCCGTACCTATGAGGATGAGGAAGCTGCCAGACTCCTTCTTCAAACCCCCTGAACCAAAGTCCCATTCCAGACAAGCCAGCACTGATGCTGGGAGTGGCGGTGCGCTCACCCCCCACCATGTCCGTGCACACTCGTCCCCAGCCTCCCTGCAGCTGGGAGCTGTTTCTGGTGGCTCCCTGTCTGGCATGGCCTCAGCAGGTGCTTCCCCTCAACATCTTCGTCAGTCCTCTTATGAGATTCCTGATGATGTGCCCCTGCCCCCAGGATGGGAA…
Lepisosteus oculatus	ATGAGCAACAATCCTCTACAACCCTTGCCGGGACAGCAAGTGATCCACGTCGCGCAGGACCTGGACACGGATCTCGAAGCGCTGTTCAACTCGGTCATGAACCCGAAGCCCAGCTCCTGGCGGAAGAAGGTCCTGCCCGAGTCTTTCTTCAAGGAGCCGGACTCGGGGTCGCATTCCCGGCAGTCCAGTACCGACTCCGGGAGCCAGGCGCCCCGGCTGACAGTACAGCACGCCCGGTCCTACTCCTCCCCGGCCTCGTTCCGCCTGGAGACCGGCGCCAGCGCGACCCCCAGCCCGGAGCACCACGCTCATCTGCGGCAGCAGTCTTTCGATGTCGCCGATGAATTACCACTGCCCCCGGGCTGGGAGATGGCGTTCACCTCCAATGGTCAGAGGTAC…
Rhincodon typus	ATGGATCCGAGTCAGCAGCAGCAGCAGGGGACCGGGACGGCTCCGGCGGCGGGGCCGGGGGCAGCGGTGCCTCGGGCCGGCCACCAGATCGTGCATGTCCGGGGGGACTCGGAGACCGACCTGGAGGCTCTCTTCAACGCCGTGATGAACCCCAAGAACTCGAACGTGCCGCAGTCTGTCCCGATGCGGCTCCGCAAACTTCCCGACTCGTTCTTCAAACAGCCCGAGAAGAACCACTCCCGCCAGGCTAGCACAGACGGGCCGAATGCTCCGCCGCTGCAGCCCCAGCATGTGAGGGCTCACTCGTCGCCGGCCTCCCTCCTCAGCGCCGCCGCTACCGCCTCCGCTCCCCCAGCCGGATCCGTGTCCCAGGGAAGCGGCTCTTCCCCGGCCTCCGCT…
Callorhinchus milii 1	CGCGGCCCTGGGACCCCCCCCCCCCCACCCCCTCACCCCTCACCCCCCCACACCATGGACGGCAGCACCACCCCGGCCCCGGCCCCGGGACACACCATCGTGCGGGTCCTGGGCGACTCTGAGACCGACCTGGAGGCGCTGTTCAAGGCGGTGATGAACCCCCAGGCGGGCAGCCTGCCCCAGGGGGTGCCCATGCGGCTCCGCAAGCTGCCGGAGTCCTTCTTCAGGCCGCCGGACTCGGGCTCGCACTCCCGCCAGGCCAGCGGCGACTCCGGCCCCGGCGGCCCCTTCCACATCCAGCACATCCGCTCGCACTCCTCGCCCGCCTCGCTGCCCGGCCCCGGCCCCGGCCCCGGCGGCCCCGGCTACAGCCACCACCGGCAGCAATCCTTCGACAAC…
Callorhinchus milii 2	AACGGCATTCTGCCCCCACCCTCTGAAACTCCATCCCGCAGTCCCTCTGCCTCACTCCCTCCCTTGCTTTTTCAAGACCCTCCTCTTCGACCATGCTTTCAATCAACCTGCTTCCCCCACTGCCCTCCACCCTCCCCAATCCCAACCCCCAGCTTGGAAATTGTGCAGAAGGATCCTCGTACAAAACTTATCAGCATTGTCTCCACAGTGTTCAAAATGAATGTCAGCAATGTCCCACAAACAGTCGCGTGTGGAGTAAGGAAACTTGCCCAAGGTTTCGCCCTGCCTGAAATTGAAAGGTCTCTCGCTTGCAAAGCTACTTGTACCACTGAGCTACAGGACTCATTTTCTCCCCAACACACACAAACCACTCTTCATACCGGACTGCGTCTCGGAGCG…
Branchiostoma floridae	AATCCTCACGGCTCTCGAACTGGGGCCAAGATGGACGCCCAGGGCAGACAGGTCCTTTCTCACGGAGACCCGGAGGGCGACTTGGAGAAGTTGTTCGCCGCCGTCATGAACAAGGAAGGGCAGCCAGTCTCCGTGCCCATGAGGATGAGAAACCTGCCTCCATCCTTCTTTAGCCCGCCGCCAGACCGACCAAAGAAAATAGAGTCAATGTCTCCCCACAACCTCCCCATCGCCCACTCGAGGGCCCACTCCTCCCCAGCCTCGCTCCAGGCCACACAGCAGGCGTCACAACAGTTCCAGCACCTGAGGCAACAGAGCTACGACGCCATGGACGACGGGCCCTTACCGCCGGGCTGGGAGATGGCACACACCGCAAGCGGACAGAGGTATTATCTAAAC…
Branchiostoma belcheri	ATGGACGCCCAGGGCAGACAGGTTCTGTCGCACGGGGACCCAGAGGGGGACTTGGAGAAGTTGTTCGCCGCCGTTATGAACAAGGAAGGACAGCCCGTCTCCGTGCCCATGAGGATGAGAAACTTGCCTCCATCGTTCTTTAACCCGCCTCCAGACCGTGCAAAGGGCGGTGCTTCGATGTCTCCTCACAACCTGCCCATCGCCCACTCGAGAGCCCACTCCTCGCCAGCCTCCCTCCAGGCTACCCAGCAGGCCTCAGCACAACAGTTCCAGCACCTGCGCCAGCAGAGCTACGACGCCATGGACGACGGGCCACTTCCACCCGGCTGGGAGATGGCACACACCGCCAGCGGACAGAGCCATAACAACCAGACCACGACCTGGGAAGACCCGAGAAAG…

[truncated: 2 more sheets: Taz, Salvador]
