# Supplementary material for: Systematic analysis of the Hippo pathway organization and oncogenic alteration in evolution
Source: Sci Rep. 2020 Feb 21;10:3173. doi: 10.1038/s41598-020-60120-4 (PMC7035326; doi:10.1038/s41598-020-60120-4)
Supplement: Supplementary file 3 — Supplemental Information 3. [file 41598_2020_60120_MOESM3_ESM.xlsx]

## Sheet: Sheet1
Table S2. A complete list of q scores.
q-score significant criteria: q score ≤ 0.05
MOB1A
Target gene	Homologous genes	q score
MOB1A	MOB1B	0.0086
MOB1A	MOB2	0.6414
MOB1A	MOB3A	0.2006
MOB1A	MOB3B	0.3789
MOB1A	MOB3C	0.4431
MOB1B
Target gene	Homologous genes	q score
MOB1B	MOB1A	0.0086
MOB1B	MOB2	0.6456
MOB1B	MOB3A	0.2824
MOB1B	MOB3B	0.4864
MOB1B	MOB3C	0.4582
LATS1
Target gene	Homologous genes	q score
LATS1	LATS2	0.0002
LATS1	MASTL	0.3161
LATS1	STK38	0.4564
LATS1	STK38L	0.3399
LATS1	AC011530.4	0.7741
LATS2
Target gene	Homologous genes	q score
LATS2	LATS1	0.0002
LATS2	MASTL	0.398
LATS2	STK38	0.4713
LATS2	STK38L	0.3109
LATS2	AC011530.4	0.7741
YAP
Target gene	Homologous genes	q score
YAP	TAZ	0.051
YAP	NEDD4	0.6064
YAP	NEDD4L	0.6347
YAP	PLEKHA5	0.7132
TAZ
Target gene	Homologous genes	q score
TAZ	YAP1	0.051
TEAD1
Target gene	Homologous genes	q score
TEAD1	TEAD2	0.0275
TEAD1	TEAD3	0.1884
TEAD1	TEAD4	0.0013
TEAD2
Target gene	Homologous genes	q score
TEAD2	TEAD1	0.0275
TEAD2	TEAD3	0.1151
TEAD2	TEAD4	0.009
TEAD3
Target gene	Homologous genes	q score
TEAD3	TEAD1	0.1884
TEAD3	TEAD2	0.1151
TEAD3	TEAD4	0.0935
TEAD4
Target gene	Homologous genes	q score
TEAD4	TEAD1	0.0013
TEAD4	TEAD2	0.009
TEAD4	TEAD3	0.0935
KIBRA/WWC1
Target gene	Homologous genes	q score
WWC1	WWC2	5.685e-06
WWC1	WWC3	0.0058
WWC1	BAG3	0.6283
WWC1	HECW1	0.7048
WWC1	HECW2	0.686
WWC1	HUWE1	0.765
WWC1	ITCH	0.5602
WWC1	SMURF1	0.872
WWC1	SMURF2	0.6054
WWC1	WWP1	0.5602
WWC1	WWP2	0.5602
WWC2
Target gene	Homologous genes	q score
WWC2	WWC1	5.685e-06
WWC2	WWC3	0.0336
WWC2	BAG3	0.415
WWC2	HECW1	0.4889
WWC2	HECW2	0.2463
WWC2	HUWE1	0.2771
WWC2	ITCH	0.2233
WWC2	SMURF1	0.7987
WWC2	SMURF2	0.22
WWC2	WWP1	0.2456
WWC2	WWP2	0.2274
WWC3
Target gene	Homologous genes	q score
WWC3	WWC1	0.0058
WWC3	WWC2	0.0336
MAP4K1
Target gene	Homologous genes	q score
MAP4K1	MAP4K2	9.111e-06
MAP4K1	MAP4K3	5.174e-06
MAP4K1	MAP4K5	3.545e-08
MAP4K2
Target gene	Homologous genes	q score
MAP4K2	MAP4K1	9.111e-06
MAP4K2	MAP4K3	2.26e-07
MAP4K2	MAP4K5	2.426e-07
MAP4K3
Target gene	Homologous genes	q score
MAP4K3	MAP4K1	5.174e-06
MAP4K3	MAP4K2	2.26e-07
MAP4K3	MAP4K5	5.667e-09
MAP4K5
Target gene	Homologous genes	q score
MAP4K5	MAP4K1	3.545e-08
MAP4K5	MAP4K2	2.426e-07
MAP4K5	MAP4K3	5.667e-09
MAP4K4
Target gene	Homologous genes	q score
MAP4K4	NRK	0.0176
MAP4K4	TNIK	0.0026
MAP4K4	MINK1	0.002
MINK1
Target gene	Homologous genes	q score
MINK1	NRK	1.488e-05
MINK1	TNIK	3.746e-05
MINK1	MAP4K4	0.002
TNIK
Target gene	Homologous genes	q score
TNIK	NRK	3.244e-05
TNIK	MINK1	3.746e-05
TNIK	MAP4K4	0.0026
NRK
Target gene	Homologous genes	q score
NRK	TNIK	3.244e-05
NRK	MINK1	1.488e-05
NRK	MAP4K4	0.0176
STK3
Target gene	Homologous genes	q score
STK3	STK4	0.0017
STK3	TAOK2	0.5715
STK4
Target gene	Homologous genes	q score
STK4	STK3	0.0017
STK4	TAOK2	0.9018
