# Supplementary material for: Systematic analysis of the Hippo pathway organization and oncogenic alteration in evolution
Source: Sci Rep. 2020 Feb 21;10:3173. doi: 10.1038/s41598-020-60120-4 (PMC7035326; doi:10.1038/s41598-020-60120-4)
Supplement: Supplementary file 4 — Supplemental Information 4. [file 41598_2020_60120_MOESM4_ESM.xlsx]

## Sheet:  Ciona intestinalis
Table S3. Pairs of Homologous genes near TAZ/YAP/Yorkie
The list of homologous pairs of genes between genes near TAZ/YAP in Homo sapiens and Yorkie/YAP in Ciona intestinalis
Genes near TAZ in Homo sapiens			Genes near Yorkie/YAP in Ciona intestinalis
Chromosome	Starting position	Gene name	Chromosome	Starting position	Gene name
Homo sapiens chr3	126103562	ALDH1L1a	Ciona intestinalis chr7	2111733	ALDH1L1
Homo sapiens chr3	126103562	ALDH1L1b	Ciona intestinalis chr7	2117563	ALDH1L1
Homo sapiens chr3	119211732	B4GALT4a	Ciona intestinalis chr7	149138	B4GALT4
Homo sapiens chr3	119211732	B4GALT4b	Ciona intestinalis chr7	3986794	B4GALT4
Homo sapiens chr3	157146508	CCNL1	Ciona intestinalis chr7	2519917	CCNL1
Homo sapiens chr3	130345516	COL6A5	Ciona intestinalis chr7	3676569	COL6A5
Homo sapiens chr3	148791102	CPB1	Ciona intestinalis chr7	511013	CPB1
Homo sapiens chr3	150659885	ERICH6	Ciona intestinalis chr7	3827079	ERICH6
Homo sapiens chr3	138608606	FAIM	Ciona intestinalis chr7	831029	FAIM
Homo sapiens chr3	172039628	FNDC3Ba	Ciona intestinalis chr7	77460	FNDC3B
Homo sapiens chr3	172039628	FNDC3Bb	Ciona intestinalis chr7	84170	FNDC3B
Homo sapiens chr3	158644278	GFM1	Ciona intestinalis chr7	2164837	GFM1
Homo sapiens chr3	179396089	GNB4	Ciona intestinalis chr7	71484	GNB4
Homo sapiens chr3	122740003	HSPBAP1	Ciona intestinalis chr7	5914358	HSPBAP1
Homo sapiens chr3	127689062	MGLLa	Ciona intestinalis chr7	4163865	MGLL
Homo sapiens chr3	127689062	MGLLb	Ciona intestinalis chr7	4256279	MGLL
Homo sapiens chr3	179588285	MRPL47	Ciona intestinalis chr7	5023114	MRPL47
Homo sapiens chr3	179604690	NDUFB5	Ciona intestinalis chr7	5017042	NDUFB5
Homo sapiens chr3	173396284	NLGN1	Ciona intestinalis chr7	1151919	NLGN1
Homo sapiens chr3	125528858	OSBPL11	Ciona intestinalis chr7	5852307	OSBPL11
Homo sapiens chr3	136250306	PCCB	Ciona intestinalis chr7	2193496	PCCB
Homo sapiens chr3	167683298	PDCD10	Ciona intestinalis chr7	2248869	PDCD10
Homo sapiens chr3	123067062	PDIA5	Ciona intestinalis chr7	2545894	PDIA5
Homo sapiens chr3	138652699	PIK3CB	Ciona intestinalis chr7	902650	PIK3CB
Homo sapiens chr3	146192339	PLSCR4	Ciona intestinalis chr7	5570240	PLSCR4
Homo sapiens chr3	129555175	PLXND1	Ciona intestinalis chr7	3800985	PLXND1
Homo sapiens chr3	169911572	SAMD7	Ciona intestinalis chr7	500830	SAMD7
Homo sapiens chr3	136818647	SLC35G2	Ciona intestinalis chr7	2694308	SLC35G2
Homo sapiens chr3	170459584	SLC7A14	Ciona intestinalis chr7	5080784	SLC7A14
Homo sapiens chr3	160399274	SMC4	Ciona intestinalis chr7	3328129	SMC4
Homo sapiens chr3	137764284	SOX14	Ciona intestinalis chr7	2395065	SOX14
Homo sapiens chr3	150408335	TSC22D2	Ciona intestinalis chr7	3737665	TSC22D2
Homo sapiens chr3	149517235	WWTR1	Ciona intestinalis chr7	3992438	YAP1
Homo sapiens chr3	126437601	ZXDC	Ciona intestinalis chr7	1273453	ZXDC
Genes near Taz in Danio rerio			Genes near Yorkie/YAP in Ciona intestinalis
Chromosome	Starting position	Gene name	Chromosome	Starting position	Gene name
Danio rerio chr22	10698549	abhd14a	Ciona intestinalis chr7	5008926	abhd14a
Danio rerio chr22	29584800	adra2a	Ciona intestinalis chr7	3836043	adra2a
Danio rerio chr22	15552025	ankmy1	Ciona intestinalis chr7	287259	ankmy1
Danio rerio chr22	16418688	ankrd29	Ciona intestinalis chr7	1601567	ankrd29
Danio rerio chr22	11123487	atp6ap2	Ciona intestinalis chr7	3874073	atp6ap2
Danio rerio chr22	11144153	bcor	Ciona intestinalis chr7	2217274	bcor
Danio rerio chr22	25639255	BX649337.2	Ciona intestinalis chr7	3954487	BX649337.2
Danio rerio chr22	36498980	CABZ01045212.1	Ciona intestinalis chr7	104612	CABZ01045212.1
Danio rerio chr22	26299016	capn1b	Ciona intestinalis chr7	2724419	capn1b
Danio rerio chr22	12161738	ccnt2b	Ciona intestinalis chr7	2525307	ccnt2b
Danio rerio chr22	15720381	fam32a	Ciona intestinalis chr7	4824264	fam32a
Danio rerio chr22	6996046	gpd1b	Ciona intestinalis chr7	1082234	gpd1b
Danio rerio chr22	31207226	grip2b	Ciona intestinalis chr7	4764219	grip2b
Danio rerio chr22	34710036	hoga1	Ciona intestinalis chr7	5551187	hoga1
Danio rerio chr22	19552987	hsd11b1la	Ciona intestinalis chr7	5351438	hsd11b1la
Danio rerio chr22	28639026	jagn1b	Ciona intestinalis chr7	5354686	jagn1b
Danio rerio chr22	10752511	lsm7	Ciona intestinalis chr7	949241	lsm7
Danio rerio chr22	36875400	mccc1	Ciona intestinalis chr7	5733536	mccc1
Danio rerio chr22	36875400	mccc1	Ciona intestinalis chr7	5738959	mccc1
Danio rerio chr22	29204885	ncf4	Ciona intestinalis chr7	5719006	ncf4
Danio rerio chr22	16320076	osbpl1a	Ciona intestinalis chr7	5870386	osbpl1a
Danio rerio chr22	31493953	slc6a6b	Ciona intestinalis chr7	871846	slc6a6b
Danio rerio chr22	15308526	sult3st3a	Ciona intestinalis chr7	3283158	sult3st3
Danio rerio chr22	15308526	sult3st3b	Ciona intestinalis chr7	3294785	sult3st3
Danio rerio chr22	15308526	sult3st3c	Ciona intestinalis chr7	3300052	sult3st3
Danio rerio chr22	15308526	sult3st3d	Ciona intestinalis chr7	3617712	sult3st3
Danio rerio chr22	15308526	sult3st3e	Ciona intestinalis chr7	5776595	sult3st3
Danio rerio chr22	35472653	tctex1d2	Ciona intestinalis chr7	2210939	tctex1d2
Danio rerio chr22	15577827	tpm4a	Ciona intestinalis chr7	4545538	tpm4a
Danio rerio chr22	35205017	tsc22d2	Ciona intestinalis chr7	3745311	tsc22d2
Danio rerio chr22	38049130	Wwtr1	Ciona intestinalis chr7	4003311	YAP1
Genes near YAP in Homo sapiens			Genes near Yorkie/YAP in Ciona intestinalis
Chromosome	Starting position	Gene name	Chromosome	Starting position	Gene name
Homo sapiens chr11	83193739	ANKRD42	Ciona intestinalis chr7	3675069	ANKRD42
Homo sapiens chr11	77034398	B3GNT6	Ciona intestinalis chr7	3954487	B3GNT6
Homo sapiens chr11	122977570	BSXa	Ciona intestinalis chr7	626816	BSX
Homo sapiens chr11	122977570	BSXb	Ciona intestinalis chr7	630533	BSX
Homo sapiens chr11	77066941	CAPN5	Ciona intestinalis chr7	2724419	CAPN5
Homo sapiens chr11	104885718	CASP12	Ciona intestinalis chr7	5105203	CASP12
Homo sapiens chr11	93661639	CEP295	Ciona intestinalis chr7	5123594	CEP295
Homo sapiens chr11	113409615	DRD2	Ciona intestinalis chr7	3836043	DRD2
Homo sapiens chr11	118544528	IFT46	Ciona intestinalis chr7	1500993	IFT46
Homo sapiens chr11	92969720	MTNR1B	Ciona intestinalis chr7	3598029	MTNR1B
Homo sapiens chr11	90131515	NAALAD2	Ciona intestinalis chr7	3729299	NAALAD2
Homo sapiens chr11	77321707	PAK1	Ciona intestinalis chr7	2738129	PAK1
Homo sapiens chr11	119185457	PDZD3	Ciona intestinalis chr7	3585701	PDZD3
Homo sapiens chr11	114527129	RF01210	Ciona intestinalis chr7	4919078	RF01210
Homo sapiens chr11	93144171	SLC36A4	Ciona intestinalis chr7	3503545	SLC36A4
Homo sapiens chr11	119024114	SLC37A4a	Ciona intestinalis chr7	2630811	SLC37A4
Homo sapiens chr11	119024114	SLC37A4b	Ciona intestinalis chr7	926077	SLC37A4
Homo sapiens chr11	119024114	SLC37A4c	Ciona intestinalis chr7	2634717	SLC37A4
Homo sapiens chr11	102110461	YAP1	Ciona intestinalis chr7	4003311	YAP1
Genes near Yap in Danio rerio			Genes near Yorkie/YAP in Ciona intestinalis
Chromosome	Starting position	Gene name	Chromosome	Starting position	Gene name
Danio rerio chr18	17327523	barx2	Ciona intestinalis chr7	5575299	barx2
Danio rerio chr18	29266009	CABZ01040999.1a	Ciona intestinalis chr7	767276	CABZ01040999.1
Danio rerio chr18	29266009	CABZ01040999.1b	Ciona intestinalis chr7	2984776	CABZ01040999.1
Danio rerio chr18	29266009	CABZ01040999.1c	Ciona intestinalis chr7	4675922	CABZ01040999.1
Danio rerio chr18	62803570	CABZ01079192.1a	Ciona intestinalis chr7	2133335	CABZ01079192.1
Danio rerio chr18	62803570	CABZ01079192.1b	Ciona intestinalis chr7	2142587	CABZ01079192.1
Danio rerio chr18	62872434	CABZ01088484.1	Ciona intestinalis chr7	2136889	CABZ01088484.1
Danio rerio chr18	61165550	capn5a	Ciona intestinalis chr7	2715549	capn5a
Danio rerio chr18	23129136	ccnl1a	Ciona intestinalis chr7	2519917	ccnl1a
Danio rerio chr18	47232768	ces2	Ciona intestinalis chr7	1151919	ces2
Danio rerio chr18	43964148	cftr	Ciona intestinalis chr7	1718593	cftr
Danio rerio chr18	39707765	chd2	Ciona intestinalis chr7	4110701	chd2
Danio rerio chr18	18258754	daw1	Ciona intestinalis chr7	2106351	daw1
Danio rerio chr18	58138797	ddx11	Ciona intestinalis chr7	711982	ddx11
Danio rerio chr18	52493267	fgd4a	Ciona intestinalis chr7	4914136	fgd4a
Danio rerio chr18	63636424	hcn4	Ciona intestinalis chr7	407440	hcn4
Danio rerio chr18	36797462	iqcg	Ciona intestinalis chr7	3305391	iqcg
Danio rerio chr18	52405194	nup205a	Ciona intestinalis chr7	1368363	nup205
Danio rerio chr18	52405194	nup205b	Ciona intestinalis chr7	1388750	nup205
Danio rerio chr18	52405194	nup205c	Ciona intestinalis chr7	1391936	nup205
Danio rerio chr18	52405194	nup205d	Ciona intestinalis chr7	1395624	nup205
Danio rerio chr18	61471659	pak1	Ciona intestinalis chr7	2726943	pak1
Danio rerio chr18	59554920	pdcd10a	Ciona intestinalis chr7	2248869	pdcd10a
Danio rerio chr18	37640388	pik3c2a	Ciona intestinalis chr7	902650	pik3c2a
Danio rerio chr18	39411604	plin1	Ciona intestinalis chr7	1968794	plin1
Danio rerio chr18	18860123	rpl35a	Ciona intestinalis chr7	3300083	rpl35a
Danio rerio chr18	49086857	si:ch211-245j22.3a	Ciona intestinalis chr7	4451974	si:ch211-245j22.3
Danio rerio chr18	49086857	si:ch211-245j22.3b	Ciona intestinalis chr7	4455089	si:ch211-245j22.3
Danio rerio chr18	26432183	si:dkey-10o6.2	Ciona intestinalis chr7	3122296	si:dkey-10o6.2
Danio rerio chr18	43469773	si:dkey-12e7.4a	Ciona intestinalis chr7	1865001	si:dkey-12e7.4
Danio rerio chr18	43469773	si:dkey-12e7.4b	Ciona intestinalis chr7	3286776	si:dkey-12e7.4
Danio rerio chr18	50077153	si:dkey-246g23.4a	Ciona intestinalis chr7	1181106	si:dkey-246g23.4
Danio rerio chr18	50077153	si:dkey-246g23.4b	Ciona intestinalis chr7	5739693	si:dkey-246g23.4
Danio rerio chr18	49025071	slc17a8a	Ciona intestinalis chr7	2628115	slc17a8
Danio rerio chr18	49025071	slc17a8b	Ciona intestinalis chr7	922571	slc17a8
Danio rerio chr18	49025071	slc17a8c	Ciona intestinalis chr7	2632668	slc17a8
Danio rerio chr18	43018824	slc38a8a	Ciona intestinalis chr7	3494269	slc38a8a
Danio rerio chr18	48489464	slc6a15	Ciona intestinalis chr7	844515	slc6a15
Danio rerio chr18	27357473	yap1	Ciona intestinalis chr7	3992438	yap1

## Sheet: Danio rerio 
The list of paralogous pairs of genes between the genes near Yap and Taz in Danio rerio
Genes near Yap on chr 18 in Danio rerio			Genes near Taz on chr 22 in Danio rerio
name	start	end	name	start	end
synm	20859661	20869175	lmnb2	3121086	3152357
lonp2	18475674	18524624	lonp1	3160447	3182965
CU896640.1	50461981	50463268	CU929402.1	3232925	3234494
gramd1bb	46840797	46957840	si:zfos-943e10.1	3262413	3299355
cers3b	7309150	7325818	cers4a	4707663	4733106
BX276107.1	8339596	8346688	CR751224.1	4735436	4742866
klhl36	13195745	13203401	CR751224.1	4735436	4742866
GAN	13077800	13102767	CR751224.1	4735436	4742866
alx1	16246806	16254746	rx1	4997784	5006801
alx4b	38321039	38364462	rx1	4997784	5006801
mibp2	5490668	5497405	mibp	5118361	5122557
loxl1	50124297	50152689	loxl5a	5123479	5130024
tnfaip8l3	39522468	39583601	tnfaip8l1	5153461	5171829
mc1r	31226288	31227615	s1pr4	5320415	5323482
myo7aa	3367779	3473081	MYO9B	5331675	5428243
myo5aa	38900092	39042201	MYO9B	5331675	5428243
igf1ra	20881462	21047580	fgfr1bl	6969477	6991514
cntn5	42150947	42395161	BX511034.2	7445017	7457247
prtga	618005	623062	BX511034.2	7445017	7457247
ptprq	6319447	6406609	BX511034.2	7445017	7457247
cdon	44053052	44129151	BX511034.2	7445017	7457247
ptx3a	41364437	41375120	zmp:0000000984	8551813	8553791
nlrc5	17624295	17657802	si:ch211-213a13.2	9009496	9057108
CACNA2D1	9749375	9948604	cacna2d2b	9472814	9513061
znf592	26800061	26811959	znf990	9893111	9896180
kctd14	3052408	3063710	kctd6a	10214994	10220609
lrrc4.2	10296228	10298162	aspn	10479965	10487490
chd2	24933473	24989580	rad54l2	10606573	10641287
st14a	44532199	44566188	tmprss9	10757848	10770418
tspan33b	10967461	10995410	tspan7b	11440705	11493236
cd151l	30998472	31016439	tspan7b	11440705	11493236
cd82b	27571448	27626391	tspan7b	11440705	11493236
cd9a	7122577	7143920	tspan7b	11440705	11493236
tspan9a	11016203	11317187	tspan7b	11440705	11493236
tspan4a	50801307	50823466	tspan7b	11440705	11493236
cd81b	27318589	27336157	tspan7b	11440705	11493236
tspan18b	27732285	27813164	tspan7b	11440705	11493236
tspan3a	26899316	26920132	tspan7b	11440705	11493236
arsa	8231138	8243538	sgsh	11520249	11532760
gnao1a	22793465	22975655	gnav1	11538392	11594414
pcyt1ab	46010081	46020138	pcyt2	11596432	11614973
si:dkeyp-59c12.1	25225524	25226704	mras	11857356	11874688
rap2b	50707179	50709715	mras	11857356	11874688
ccnl1a	41512102	41526488	ccnt2b	12161738	12177012
plch1	33981474	34143189	plcd4a	12729329	12746539
plcg2	13235714	13293642	plcd4a	12729329	12746539
si:ch211-260p9.3	13300768	13321062	plcd4a	12729329	12746539
bmp16	48793536	48812996	mstna	12790837	12795340
neto2b	7500434	7511763	cntnap5b	13458735	13544244
arf5	7543347	7553756	arl4ca	13977772	13979393
zgc:77650	7553950	7566105	arl4ca	13977772	13979393
malt3	26649860	26715655	malt2	15706062	15717897
ehd2b	44649804	44663244	eps15l1a	15912253	15957079
serpini1	5137241	5170417	serpinc1	16022211	16028191
ctcf	22285992	22295064	zbtb37	16032160	16034137
slc30a4	5510251	5541784	slc30a7	16123090	16154771
FO681288.1	48943875	48953002	slc30a7	16123090	16154771
zgc:77752	7594012	7609173	cdc14ab	16190231	16275236
lrch3	3579829	3645885	lrrc39	16308450	16312217
ctsh	26422124	26428525	cts12	16406920	16419126
tm2d3	204608	210478	tm2d1	16759010	16775517
zgc:162879	25754838	25771553	rab3b	17203752	17213264
rab11a	19131773	19139152	rab3b	17203752	17213264
rab27a	2228737	2266585	rab3b	17203752	17213264
rabl2	7639401	7648720	rab3b	17203752	17213264
tbc1d15	17002164	17020231	rabgap1l	17312111	17454457
myef2	5233354	5248404	hnrnpm	17531020	17544141
mef2aa	23187419	23356077	mef2b	18187857	18216488
nptnb	1158197	1228688	bsg	18929412	18946453
hcn4	1004814	1143998	hcn2b	18951096	19007968
cngb1a	45483282	45519748	hcn2b	18951096	19007968
fgf7	5428472	5439775	fgf22	19111444	19156332
si:dkey-12e7.4	21171465	21177674	hsd11b1la	19552987	19562455
zgc:158868	22109379	22116378	hsd11b1la	19552987	19562455
si:ch73-186j5.2	22123072	22127985	hsd11b1la	19552987	19562455
rgma	24919614	24932329	rgmd	19640309	19646421
si:dkey-205h23.2	660578	717350	celf5a	19665617	20011604
rbm28	10692945	10713414	celf5a	19665617	20011604
btbd11b	14956165	15104858	btbd2a	20159067	20166664
kbtbd4	20481982	20492059	btbd2a	20159067	20166664
CR769778.1	2377067	2433011	UNC13A	20195280	20241232
znf296	36631923	36648298	zbtb7a	20372533	20386982
znf143b	16924865	16937109	zbtb7a	20372533	20386982
prdm10	44320014	44359726	zbtb7a	20372533	20386982
map2k1	19419120	19451165	map2k2a	20388621	20403194
pias1b	19990412	20025364	pias4a	20406410	20419660
foxg1c	40900568	40901707	foxq2	20427170	20429374
foxa3	46350574	46354269	foxq2	20427170	20429374
foxl1	17483557	17485419	foxq2	20427170	20429374
foxf1	30847237	30850365	foxq2	20427170	20429374
onecut1	38755023	38760271	onecut3a	20461488	20473567
si:ch211-13k12.2	25563292	25646286	ell	20847580	20924747
fkbp16	25653599	25745636	fkbp8	20925849	20950448
ttc9b	36806545	36865386	fkbp8	20925849	20950448
fkbp4	6536293	6550378	fkbp8	20925849	20950448
odf3b	7611298	7622892	odf3l2b	21305682	21311540
nip7	5843583	5850683	cks2	21313332	21314860
uacaa	20047374	20082877	ankrd24	21359164	21392748
tle3a	20225961	20257511	tle2a	21618121	21667832
BX571884.1	21164591	21170264	CU855878.1	22129358	22130623
syt9a	28988373	29060842	CU855878.1	22129358	22130623
syt1b	7387090	7393668	CU855878.1	22129358	22130623
ube2na	15778110	15793163	cdc34a	22141040	22164338
si:ch211-212o1.2	18000695	18060544	cdc34a	22141040	22164338
scamp5b	50089000	50100149	scamp4	22302614	22315323
sema6dl	40354998	40387862	si:ch211-129c21.1	22316855	22340688
sema3ab	9323211	9439922	si:ch211-129c21.1	22316855	22340688
sema3d	9171778	9238675	si:ch211-129c21.1	22316855	22340688
sema3e	9493720	9576778	si:ch211-129c21.1	22316855	22340688
sema4ba	25783446	25905623	si:ch211-129c21.1	22316855	22340688
ddx6	43865901	43884044	ddx59	22417751	22430191
kifc3	45526483	45594749	kif14	22437561	22477008
kif23	20435821	20458840	kif14	22437561	22477008
lmo2	38288877	38296665	lhx9	23238790	23253481
si:ch73-386h18.1	6039141	6083792	lhx9	23238790	23253481
mical3a	10884996	10921940	aspm	23546926	23582605
b3gnt2l	44703343	44709050	b3galt2	24157807	24169089
b3gnt9	17511995	17513426	b3galt2	24157807	24169089
si:dkeyp-2c8.3	11970987	11973259	si:ch211-117l17.4	24280772	24285435
slitrk3a	1703984	1706599	si:ch211-117l17.7	24306145	24307598
zmp:0000001073	49411417	49447042	si:ch211-117l17.7	24306145	24307598
si:ch211-160d20.5	36903456	36909773	CR769772.4	25464880	25502977
si:ch211-238g23.1	36914221	36920453	CR769772.4	25464880	25502977
pimr179	44281623	44285539	CR769772.4	25464880	25502977
aars	18636273	18821929	aars2	25554232	25609123
lrriq1	16192083	16218370	vasna	25814941	25845945
dnaja2b	6857071	6869356	dnaja3b	25931782	25943267
capn12	36664654	36729637	capn1b	26299016	26323893
capn5a	3475688	3527988	capn1b	26299016	26323893
gdpd4a	3332999	3356487	gde1	26839241	26852516
pepd	1291434	1414760	xpnpep1	27092469	27115241
cd276	50433722	50524042	si:dkey-208m12.2	27189979	27362439
si:ch211-219a15.3	15770461	15771554	col8a1b	28647130	28668442
dusp22a	30511230	30564688	dusp5	29911326	29922872
slc6a15	16151774	16181952	slc6a6b	31493953	31517300
si:ch211-132b12.6	40643660	40660847	slc6a6b	31493953	31517300
si:ch211-132b12.3	40584288	40604363	slc6a6b	31493953	31517300
zgc:158427	40617717	40638096	slc6a6b	31493953	31517300
si:ch211-132b12.4	40609153	40613189	slc6a6b	31493953	31517300
si:ch211-132b12.2	40572294	40583104	slc6a6b	31493953	31517300
si:ch211-132b12.1	40552620	40565776	slc6a6b	31493953	31517300
GRM3	8972227	9046805	GRM7	33535575	33679277
rspry1	17725410	17751843	rnf123	34350349	34591295
si:ch211-245j22.3	15554381	15559817	kcnip2	34985533	35006554
def8	31280984	31459487	rubcn	35275206	35312649
chrna5	40486457	40509006	FO818743.1	35321110	35330532
chrnb4	50627085	50635419	FO818743.1	35321110	35330532
chrna3	50638006	50648476	FO818743.1	35321110	35330532
trhr2	17151916	17173920	nmur1a	35485100	35489371
trim35-30	7622040	7631301	trim35-33	36692681	36716767
si:dkey-29p10.4	27337994	27358871	trim35-33	36692681	36716767
arfgap2	44849809	44874334	acap2	37733107	37797695
spata5l1	5530083	5542351	pex6	38001162	38035084
yap1	37283765	37355666	wwtr1	38049130	38114599
si:dkey-242h9.3	19120984	19124312	si:ch211-262h13.3	38796339	38801510
si:dkey-103i16.6	15271993	15289997	sirt7	38935060	38946971
itpkcb	35429333	35459996	ip6k1	39054012	39083156
RF00001	8174254	8174368	RF00001	3760757	3760871
RF00001	46577021	46577139	RF00001	3760757	3760871
RF00001	20846190	20846313	RF00001	3760757	3760871
RF00001	15588087	15588201	RF00001	3760757	3760871
RF00001	24642987	24643102	RF00001	3760757	3760871
RF00001	3942020	3942136	RF00001	3760757	3760871
RF00001	11830905	11831020	RF00001	3760757	3760871
RF00001	21191665	21191784	RF00001	3760757	3760871
RF00001	41668184	41668309	RF00001	3760757	3760871
RF00001	10441343	10441458	RF00001	3760757	3760871
RF00001	17675340	17675455	RF00001	3760757	3760871
RF00001	3062162	3062278	RF00001	3760757	3760871
RF00001	7998576	7998697	RF00001	3760757	3760871
RF00001	9811020	9811152	RF00001	3760757	3760871
RF00001	24316181	24316299	RF00001	3760757	3760871
RF00001	1495837	1495952	RF00001	3760757	3760871
RF00001	40466790	40466904	RF00001	3760757	3760871
RF00001	29307525	29307641	RF00001	3760757	3760871
RF00001	48438497	48438613	RF00001	3760757	3760871
RF00001	1148960	1149076	RF00001	3760757	3760871
RF00001	40023772	40023888	RF00001	3760757	3760871
RF00001	27136865	27136982	RF00001	3760757	3760871
RF00001	25158661	25158777	RF00001	3760757	3760871
RF00001	15712429	15712545	RF00001	3760757	3760871
RF00001	19423011	19423128	RF00001	3760757	3760871
RF00001	15036151	15036269	RF00001	3760757	3760871
RF00001	5277875	5277991	RF00001	3760757	3760871
RF00001	5003269	5003384	RF00001	3760757	3760871
RF00001	19374839	19374955	RF00001	3760757	3760871
RF00001	29175093	29175208	RF00001	3760757	3760871
RF00001	3535058	3535174	RF00001	3760757	3760871
RF00001	5020563	5020679	RF00001	3760757	3760871
RF00001	15875662	15875780	RF00001	3760757	3760871
RF00001	18725978	18726093	RF00001	3760757	3760871
RF00001	44006572	44006688	RF00001	3760757	3760871
RF00001	13544250	13544367	RF00001	3760757	3760871
RF00001	378947	379061	RF00001	3760757	3760871
RF00001	45050835	45050950	RF00001	3760757	3760871
RF00001	18251499	18251615	RF00001	3760757	3760871
RF00001	27334941	27335059	RF00001	3760757	3760871
RF00001	45258981	45259097	RF00001	3760757	3760871
RF00001	11457213	11457330	RF00001	3760757	3760871
RF00001	9804348	9804464	RF00001	3760757	3760871
RF00001	9267063	9267178	RF00001	3760757	3760871
RF00001	35819449	35819563	RF00001	3760757	3760871
RF00001	39586546	39586665	RF00001	3760757	3760871
RF00001	28795559	28795675	RF00001	3760757	3760871
RF00001	37458446	37458562	RF00001	3760757	3760871
RF00001	26747811	26747927	RF00001	3760757	3760871
RF00001	9224413	9224528	RF00001	3760757	3760871
RF00001	9111816	9111932	RF00001	3760757	3760871
RF00001	9090995	9091111	RF00001	3760757	3760871
RF00001	29085058	29085174	RF00001	3760757	3760871
RF00001	27306924	27307040	RF00001	3760757	3760871
RF00001	8397209	8397325	RF00001	3760757	3760871
RF00001	7874631	7874748	RF00001	3760757	3760871
RF00001	9607916	9608042	RF00001	3760757	3760871
RF00001	29213133	29213249	RF00001	3760757	3760871
RF00001	27736724	27736840	RF00001	3760757	3760871
RF00001	27196210	27196326	RF00001	3760757	3760871
RF00001	35573181	35573295	RF00001	3760757	3760871
RF00001	7812401	7812516	RF00001	3760757	3760871
RF00001	44119137	44119262	RF00001	3760757	3760871
RF00001	12945617	12945731	RF00001	3760757	3760871
RF00001	23472146	23472260	RF00001	3760757	3760871
RF00001	10080090	10080204	RF00001	3760757	3760871
RF00001	38017901	38018018	RF00001	3760757	3760871
RF00001	5337658	5337772	RF00001	3760757	3760871
RF00001	20633789	20633923	RF00001	3760757	3760871
RF00001	37962778	37962897	RF00001	3760757	3760871
RF00001	8129622	8129736	RF00001	3760757	3760871
RF00001	39736389	39736503	RF00001	3760757	3760871
RF00001	39615775	39615905	RF00001	3760757	3760871
RF00001	409018	409134	RF00001	3760757	3760871
RF00001	7882779	7882893	RF00001	3760757	3760871
RF00001	47503777	47503894	RF00001	3760757	3760871
RF00001	8522895	8523009	RF00001	3760757	3760871
RF00001	6524776	6524890	RF00001	3760757	3760871
RF00001	7897120	7897234	RF00001	3760757	3760871
RF00001	12532046	12532160	RF00001	3760757	3760871
RF00001	41713076	41713190	RF00001	3760757	3760871
RF00001	10016508	10016626	RF00001	3760757	3760871
RF00001	2506032	2506169	RF00001	3760757	3760871
RF00001	3260143	3260258	RF00001	3760757	3760871
RF00001	5631378	5631492	RF00001	3760757	3760871
RF00001	35806848	35806966	RF00001	3760757	3760871
RF00001	41931719	41931833	RF00001	3760757	3760871
RF00001	13948810	13948924	RF00001	3760757	3760871
RF00001	10742049	10742163	RF00001	3760757	3760871
RF00001	22083772	22083886	RF00001	3760757	3760871

## Sheet: Homo sapiens
The list of paralogous pairs of genes between the genes near YAP and TAZ in Homo sapiens
Genes near YAP on chr 11 in Homo sapiens			Genes near TAZ on chr3 in Homo sapiens
name	start	end	name	start	end
CXCR5	118883766	118897799	ACKR4	132597237	132618967
GUCY1A2	106674012	107018524	ADCY5	123282296	123449758
AMOTL1	94706431	94876748	AMOTL2	134355874	134375479
ATM	108222484	108369102	ATR	142449235	142578733
B3GNT6	77034398	77041973	B3GALNT1	161083883	161105411
DEUP1	93329971	93438487	CEP63	134485721	134575017
CLDN25	113779747	113780500	CLDN18	137998735	138033655
FOXR1	118971707	118981291	FOXL2	138944224	138947137
CNTN5	99020949	100358885	IGSF10	151425384	151458709
NCAM1	112961247	113278436	IGSF10	151425384	151458709
DSCAML1	117427773	117817525	IGSF10	151425384	151458709
ROBO3	124865432	124881471	IGSF10	151425384	151458709
ROBO4	124883691	124898500	IGSF10	151425384	151458709
CDON	125955796	126063335	IGSF10	151425384	151458709
CLMP	123069872	123195248	IGSF11	118900557	119146068
VSIG2	124747474	124752255	IGSF11	118900557	119146068
ESAM	124752583	124762290	IGSF11	118900557	119146068
IL10RA	117986348	118003037	IL20RB	136946230	137011085
KBTBD3	106051098	106077459	KBTBD12	127915232	127987671
NAALAD2	90131515	90192894	NAALADL2	174438573	175810548
C1QTNF5	119338942	119340940	OTOL1	161496808	161503942
HEPHL1	94021361	94113751	PCOLCE2	142815922	142889206
PDGFD	103907189	104164379	PCOLCE2	142815922	142889206
MFRP	119338942	119346705	PCOLCE2	142815922	142889206
KDELC2	108472112	108498384	POGLUT1	119468963	119494708
RAB30	82973133	83071923	RAB7A	128726122	128814796
RAB38	88113251	88175443	RAB7A	128726122	128814796
RAB39A	107928448	107963482	RAB7A	128726122	128814796
RF00019	76404140	76404252	RF00019	120210320	120210421
RF00019	77691650	77691751	RF00019	120210320	120210421
RF00019	88099995	88100105	RF00019	120210320	120210421
RF00019	93719603	93719715	RF00019	120210320	120210421
RF00019	93827622	93827734	RF00019	120210320	120210421
RF00019	108084913	108085014	RF00019	120210320	120210421
RF00019	108229503	108229604	RF00019	120210320	120210421
RNY4P6	117015897	117015992	RF00019	120210320	120210421
RF00019	118836010	118836111	RF00019	120210320	120210421
RF00019	118970498	118970595	RF00019	120210320	120210421
RF00019	118994560	118994655	RF00019	120210320	120210421
RF00096	123301390	123301523	RF00096	154007367	154007502
RN7SKP53	99120176	99120490	RF00100	124792319	124792562
RN7SKP115	100839630	100839946	RF00100	124792319	124792562
RN7SKP273	111683111	111683424	RF00100	124792319	124792562
RF00100	120365666	120365963	RF00100	124792319	124792562
RN7SKP121	127406028	127406332	RF00100	124792319	124792562
RN7SKP279	127407851	127408148	RF00100	124792319	124792562
SNORA25	93730513	93730646	RF00402	179169083	179169210
SNORA18	93733466	93733597	RF00425	177624282	177624409
RF01210	114527129	114527232	RF01210	154329716	154329819
RF01210	115627082	115627185	RF01210	154329716	154329819
RF01210	122726208	122726311	RF01210	154329716	154329819
RF00017	86216596	86216878	RN7SL762P	120110498	120110786
RN7SL225P	86324012	86324309	RN7SL762P	120110498	120110786
RN7SL223P	93556913	93557206	RN7SL762P	120110498	120110786
RN7SL222P	100641975	100642273	RN7SL762P	120110498	120110786
RF00017	105352670	105352956	RN7SL762P	120110498	120110786
RN7SL828P	118067237	118067539	RN7SL762P	120110498	120110786
RN7SL688P	118931216	118931490	RN7SL762P	120110498	120110786
RF00017	118994334	118994630	RN7SL762P	120110498	120110786
RN7SL351P	126245035	126245282	RN7SL762P	120110498	120110786
RNU1-21P	123763927	123764089	RNU1-30P	126160283	126160445
RNU2-60P	111383092	111383219	RNU2-37P	128075073	128075249
RNU2-35P	125649746	125649887	RNU2-37P	128075073	128075249
RNU4-55P	105824634	105824770	RNU4-62P	121655475	121655604
RNU4-23P	122927034	122927173	RNU4-62P	121655475	121655604
RNU4-86P	126214260	126214478	RNU4-62P	121655475	121655604
RNU6-126P	78133420	78133522	RNU6-1127P	119341834	119341940
RNU6-311P	78579255	78579356	RNU6-1127P	119341834	119341940
RNU6-544P	80527960	80528066	RNU6-1127P	119341834	119341940
RNU6-1292P	85509938	85510044	RNU6-1127P	119341834	119341940
RNU6-560P	86153227	86153334	RNU6-1127P	119341834	119341940
RNU6-1135P	87606783	87606885	RNU6-1127P	119341834	119341940
RF00026	87648489	87648549	RNU6-1127P	119341834	119341940
RNU6-16P	88612805	88612911	RNU6-1127P	119341834	119341940
RNU6-952P	102313722	102313829	RNU6-1127P	119341834	119341940
RNU6-277P	105974826	105974931	RNU6-1127P	119341834	119341940
RNU6-654P	109005517	109005623	RNU6-1127P	119341834	119341940
RNU6-893P	112032499	112032598	RNU6-1127P	119341834	119341940
RNU6-44P	112352556	112352662	RNU6-1127P	119341834	119341940
RNU6-1107P	113859346	113859449	RNU6-1127P	119341834	119341940
RNU6-1157P	118593988	118594093	RNU6-1127P	119341834	119341940
RNU6-376P	118702342	118702447	RNU6-1127P	119341834	119341940
RNU6-262P	119289562	119289677	RNU6-1127P	119341834	119341940
RNU6-1123P	119656311	119656416	RNU6-1127P	119341834	119341940
RNU6-256P	122004355	122004451	RNU6-1127P	119341834	119341940
RNU6-592P	122579205	122579307	RNU6-1127P	119341834	119341940
RNU6-321P	125277552	125277657	RNU6-1127P	119341834	119341940
RNU6-1156P	125574719	125574818	RNU6-1127P	119341834	119341940
RNU7-59P	77566934	77566994	RNU7-47P	142801207	142801268
RNU7-159P	102903892	102903953	RNU7-47P	142801207	142801268
RNU7-187P	112977353	112977420	RNU7-47P	142801207	142801268
TTC12	113314529	113383544	SPATA16	172889357	173141235
PAK1	77321707	77474635	TNIK	171058414	171460408
TRIM77	89710299	89717872	TRIM42	140678064	140701150
TRIM49	89797655	89808575	TRIM42	140678064	140701150
TRIM64B	89869282	89876017	TRIM42	140678064	140701150
TRIM49D1	89911111	89921767	TRIM42	140678064	140701150
TRIM49D2	89924064	89933063	TRIM42	140678064	140701150
TRIM64	89968502	89974072	TRIM42	140678064	140701150
TRIM49C	90031106	90042025	TRIM42	140678064	140701150
TRIM29	120111286	120185529	TRIM42	140678064	140701150
TRPC6	101451564	101872562	TRPC1	142724034	142807888
USP35	78188812	78215232	USP13	179653040	179789401
USP28	113797874	113875570	USP13	179653040	179789401
USP2	119355215	119381711	USP13	179653040	179789401
YAP1	102110447	102233424	WWTR1	149517235	149736714
ZBTB16	114059593	114250676	ZNF148	125225561	125375354
