# Supplementary material for: Systematic analysis of the Hippo pathway organization and oncogenic alteration in evolution
Source: Sci Rep. 2020 Feb 21;10:3173. doi: 10.1038/s41598-020-60120-4 (PMC7035326; doi:10.1038/s41598-020-60120-4)
Supplement: Supplementary file 5 — Supplemental Information 5. [file 41598_2020_60120_MOESM5_ESM.xlsx]

## Sheet: Correlation coefficient
Table S4. Pairwise genetic distances between ortholog genes in different species and the list of correlation coefficient of coevolution
	MOB1	LATS	MST	YAP	TEAD	KIBRA	SAV1	NF2
MOB1	1	0.434936	0.103426	0.405433	0.43368	0.653479	0.514072	0.289853
LATS	0.434936	1	0.0682983	0.44164	0.43368	0.652711	0.514072	0.289853
MST	0.103426	0.0682983	1	0.220092	0.26278	0.850184	0.257339	0.187859
YAP	0.405433	0.44164	0.220092	1	0.864068	0.791357	0.84827	0.848456
TEAD	0.43368	0.43368	0.26278	0.864068	1	0.617436	0.740622	0.876054
KIBRA	0.653479	0.652711	0.850184	0.791357	0.617436	1	0.848969	0.776545
SAV1	0.514072	0.514072	0.257339	0.84827	0.740622	0.848969	1	0.921805
NF2	0.289853	0.289853	0.187859	0.848456	0.876054	0.776545	0.921805	1

## Sheet: Genetic distance
Pairwise genetic distances between orthologous genes in different species
MOB1&LATS				MOB1&MST				MOB1&YAP				MOB1&TEAD				MOB1&KIBRA				MOB1&SAV1				MOB1&NF2				LATS&MST				LATS&YAP				LATS&TEAD				LATS&KIBRA				LATS&SAV1				LATS&NF2
Correlation coefficient=0.434936336842409				Correlation coefficient=0.103426360760138				Correlation coefficient=0.405432502429258				Correlation coefficient=0.433680292557779				Correlation coefficient=0.653478723757957				Correlation coefficient=0.514072448538927				Correlation coefficient=0.289853263973489				Correlation coefficient=0.0682982721391088				Correlation coefficient=0.441640040399706				Correlation coefficient=0.433680292557779				Correlation coefficient=0.652710882696623				Correlation coefficient=0.514072448538927				Correlation coefficient=0.289853263973489
P-Value=1.50544989120403E-25				P-Value=0.0267093825334488				P-Value=3.94401941464076E-14				P-Value=2.67498769794167E-17				P-Value=7.14207220973774E-20				P-Value=6.95981906828686E-20				P-Value=3.70102978839163E-07				P-Value=0.204388432208928				P-Value=1.47862138603345E-14				P-Value=2.67498769794167E-17				P-Value=8.15240236521176E-20				P-Value=6.95981906828686E-20				P-Value=3.70102978839163E-07
Genetic distance				Genetic distance				Genetic distance				Genetic distance				Genetic distance				Genetic distance				Genetic distance				Genetic distance				Genetic distance				Genetic distance				Genetic distance				Genetic distance				Genetic distance
Species 1_Species 2	Dist_MOB1	Dist_LATS		Species 1_Species 2	Dist_MOB1	Dist_MST		Species 1_Species 2	Dist_MOB1	Dist_YAP		Species 1_Species 2	Dist_MOB1	Dist_TEAD		Species 1_Species 2	Dist_MOB1	Dist_KIBRA		Species 1_Species 2	Dist_MOB1	Dist_SAV1		Species 1_Species 2	Dist_MOB1	Dist_NF2		Species 1_Species 2	Dist_LATS	Dist_MST		Species 1_Species 2	Dist_LATS	Dist_YAP		Species 1_Species 2	Dist_LATS	Dist_TEAD		Species 1_Species 2	Dist_LATS	Dist_Kibra		Species 1_Species 2	Dist_LATS	Dist_SAV1		Species 1_Species 2	Dist_LATS
Homo sapiens_Mus musculus	0.0725013	0.128998		Strongylocentrotus purpuratus_Monosiga brevicollis	0.416753	2.20463		Branchiostoma floridae_Branchiostoma belcheri	0.0868711	0.118933		Homo sapiens_Mus musculus	0.128998	0.0843473		Homo sapiens_Mus musculus	0.128998	0.132351		Homo sapiens_Mus musculus	0.128998	0.115782		Homo sapiens_Mus musculus	0.128998	0.118547		Branchiostoma floridae_Branchiostoma belcheri	0.0868711	0.25104		Branchiostoma floridae_Branchiostoma belcheri	0.0869023	0.118926		Homo sapiens_Mus musculus	0.128998	0.0843473		Branchiostoma floridae_Branchiostoma belcheri	0.0868711	0.0649634		Homo sapiens_Mus musculus	0.128998	0.115782		Homo sapiens_Mus musculus	0.128998
Gallus gallus_Alligator sinensis	0.153557	0.160113		Acanthaster planci_Capitella teleta	0.325288	2.2018		Homo sapiens_Mus musculus	0.128998	0.131484		Gallus gallus_Alligator sinensis	0.160113	0.0726036		Homo sapiens_Gallus gallus	0.22857	0.3419		Gallus gallus_Alligator sinensis	0.160113	0.18178		Gallus gallus_Alligator sinensis	0.160113	0.197615		Homo sapiens_Mus musculus	0.128998	0.134127		Homo sapiens_Mus musculus	0.128982	0.131482		Gallus gallus_Alligator sinensis	0.160113	0.0726036		Xenopus laevis_Xenopus tropicalis	0.174896	0.103944		Gallus gallus_Alligator sinensis	0.160113	0.18178		Gallus gallus_Alligator sinensis	0.160113
Xenopus laevis_Xenopus tropicalis	0.052481	0.174896		Strongylocentrotus purpuratus_Salpingoeca rosetta	0.39769	2.15337		Gallus gallus_Alligator sinensis	0.160113	0.110676		Xenopus laevis_Xenopus tropicalis	0.174896	0.398271		Mus musculus_Gallus gallus	0.260556	0.354342		Xenopus laevis_Xenopus tropicalis	0.174896	0.0645351		Xenopus laevis_Xenopus tropicalis	0.174896	0.075272		Gallus gallus_Alligator sinensis	0.160113	0.160078		Gallus gallus_Alligator sinensis	0.160087	0.11068		Xenopus laevis_Xenopus tropicalis	0.174896	0.398271		Homo sapiens_Mus musculus	0.128998	0.132351		Xenopus laevis_Xenopus tropicalis	0.174896	0.0645351		Xenopus laevis_Xenopus tropicalis	0.174896
Callorhinchus milii_Rhincodon typus	0.202436	0.197792		Strongylocentrotus purpuratus_Spizellomyces punctatus	0.445312	2.10068		Xenopus laevis_Xenopus tropicalis	0.174896	0.089495		Callorhinchus milii_Rhincodon typus	0.197792	0.347133		Homo sapiens_Pseudonaja textilis	0.243753	0.406841		Callorhinchus milii_Rhincodon typus	0.197792	0.197517		Callorhinchus milii_Rhincodon typus	0.197792	0.387643		Xenopus laevis_Xenopus tropicalis	0.174896	0.108463		Xenopus laevis_Xenopus tropicalis	0.175147	0.0894946		Callorhinchus milii_Rhincodon typus	0.197792	0.347133		Callorhinchus milii_Rhincodon typus	0.197792	0.27578		Callorhinchus milii_Rhincodon typus	0.197792	0.197517		Callorhinchus milii_Rhincodon typus	0.197792
Homo sapiens_Alligator sinensis	0.219557	0.209797		Rhincodon typus_Monosiga brevicollis	0.491354	2.01945		Callorhinchus milii_Rhincodon typus	0.197792	0.579904		Homo sapiens_Alligator sinensis	0.209797	0.129943		Mus musculus_Pseudonaja textilis	0.29014	0.420825		Homo sapiens_Alligator sinensis	0.209797	0.210894		Homo sapiens_Alligator sinensis	0.209797	0.258303		Callorhinchus milii_Rhincodon typus	0.197792	1.27202		Callorhinchus milii_Rhincodon typus	0.197835	0.598095		Homo sapiens_Alligator sinensis	0.209797	0.129943		Gallus gallus_Pseudonaja textilis	0.24328	0.292112		Homo sapiens_Alligator sinensis	0.209797	0.210894		Homo sapiens_Alligator sinensis	0.209797
Alligator sinensis_Pseudonaja textilis	0.259267	0.210955		Acanthaster planci_Thecamonas trahens	0.494432	2.0167		Homo sapiens_Alligator sinensis	0.209797	0.175115		Alligator sinensis_Pseudonaja textilis	0.210955	0.127116		Gallus gallus_Pseudonaja textilis	0.24328	0.292112		Alligator sinensis_Pseudonaja textilis	0.210955	0.211735		Homo sapiens_Gallus gallus	0.22857	0.239555		Homo sapiens_Alligator sinensis	0.209797	0.219521		Homo sapiens_Alligator sinensis	0.209921	0.175109		Alligator sinensis_Pseudonaja textilis	0.210955	0.127116		Homo sapiens_Gallus gallus	0.22857	0.3419		Alligator sinensis_Pseudonaja textilis	0.210955	0.211735		Homo sapiens_Gallus gallus	0.22857
Homo sapiens_Gallus gallus	0.19332	0.22857		Strongylocentrotus purpuratus_Creolimax fragrantissima	0.389742	2.01223		Alligator sinensis_Pseudonaja textilis	0.210955	0.181338		Homo sapiens_Gallus gallus	0.22857	0.133801		Homo sapiens_Xenopus laevis	0.460745	0.452145		Homo sapiens_Gallus gallus	0.22857	0.291648		Mus musculus_Alligator sinensis	0.249497	0.268991		Alligator sinensis_Pseudonaja textilis	0.210955	0.230187		Alligator sinensis_Pseudonaja textilis	0.210973	0.181345		Homo sapiens_Gallus gallus	0.22857	0.133801		Mus musculus_Gallus gallus	0.260556	0.354342		Homo sapiens_Gallus gallus	0.22857	0.291648		Mus musculus_Alligator sinensis	0.249497
Gallus gallus_Pseudonaja textilis	0.228979	0.24328		Strongylocentrotus purpuratus_Thecamonas trahens	0.506	2.00572		Homo sapiens_Gallus gallus	0.22857	0.192502		Gallus gallus_Pseudonaja textilis	0.24328	0.140798		Mus musculus_Xenopus laevis	0.501218	0.459474		Gallus gallus_Pseudonaja textilis	0.24328	0.228366		Mus musculus_Gallus gallus	0.260556	0.253084		Homo sapiens_Gallus gallus	0.22857	0.24482		Homo sapiens_Gallus gallus	0.228818	0.192449		Gallus gallus_Pseudonaja textilis	0.24328	0.140798		Nothobranchius furzeri_Danio rerio	0.389922	0.355456		Gallus gallus_Pseudonaja textilis	0.24328	0.228366		Mus musculus_Gallus gallus	0.260556
Homo sapiens_Pseudonaja textilis	0.238038	0.243753		Nematostella vectensis_Salpingoeca rosetta	0.425058	1.99429		Gallus gallus_Pseudonaja textilis	0.24328	0.212308		Homo sapiens_Pseudonaja textilis	0.243753	0.161457		Gallus gallus_Xenopus laevis	0.49663	0.38594		Homo sapiens_Pseudonaja textilis	0.243753	0.267552		Alligator sinensis_Callorhinchus milii	0.342306	0.371217		Gallus gallus_Pseudonaja textilis	0.24328	0.244921		Homo sapiens_Pseudonaja textilis	0.241968	0.234086		Homo sapiens_Pseudonaja textilis	0.243753	0.161457		Gallus gallus_Xenopus laevis	0.49663	0.38594		Homo sapiens_Pseudonaja textilis	0.243753	0.267552		Alligator sinensis_Callorhinchus milii	0.342306
Mus musculus_Alligator sinensis	0.186086	0.249497		Homo sapiens_Strongylocentrotus purpuratus	0.382783	1.95732		Homo sapiens_Pseudonaja textilis	0.243753	0.234166		Mus musculus_Alligator sinensis	0.249497	0.153298		Pseudonaja textilis_Xenopus laevis	0.491924	0.426163		Mus musculus_Alligator sinensis	0.249497	0.222206		Homo sapiens_Callorhinchus milii	0.344596	0.336816		Homo sapiens_Pseudonaja textilis	0.243753	0.276019		Gallus gallus_Pseudonaja textilis	0.243236	0.212265		Mus musculus_Alligator sinensis	0.249497	0.153298		Gallus gallus_Xenopus tropicalis	0.386559	0.386598		Mus musculus_Alligator sinensis	0.249497	0.222206		Homo sapiens_Callorhinchus milii	0.344596
Mus musculus_Gallus gallus	0.163889	0.260556		Strongylocentrotus purpuratus_Acanthamoeba castellanii	0.352039	1.94868		Mus musculus_Alligator sinensis	0.249497	0.237783		Mus musculus_Gallus gallus	0.260556	0.143402		Homo sapiens_Xenopus tropicalis	0.364673	0.452977		Mus musculus_Gallus gallus	0.260556	0.275788		Alligator sinensis_Rhincodon typus	0.346627	0.401848		Mus musculus_Alligator sinensis	0.249497	0.203446		Mus musculus_Alligator sinensis	0.249283	0.23775		Mus musculus_Gallus gallus	0.260556	0.143402		Homo sapiens_Pseudonaja textilis	0.243753	0.406841		Mus musculus_Gallus gallus	0.260556	0.275788		Alligator sinensis_Rhincodon typus	0.346627
Mus musculus_Pseudonaja textilis	0.251247	0.29014		Strongylocentrotus purpuratus_Nematostella vectensis	0.319932	1.90099		Mus musculus_Gallus gallus	0.260556	0.230784		Mus musculus_Pseudonaja textilis	0.29014	0.175712		Mus musculus_Xenopus tropicalis	0.389902	0.45954		Mus musculus_Pseudonaja textilis	0.29014	0.28215		Homo sapiens_Rhincodon typus	0.349607	0.42762		Mus musculus_Gallus gallus	0.260556	0.208297		Mus musculus_Gallus gallus	0.259931	0.230746		Mus musculus_Pseudonaja textilis	0.29014	0.175712		Mus musculus_Pseudonaja textilis	0.29014	0.420825		Mus musculus_Pseudonaja textilis	0.29014	0.28215		Homo sapiens_Rhincodon typus	0.349607
Alligator sinensis_Callorhinchus milii	0.224998	0.342306		Acanthaster planci_Creolimax fragrantissima	0.436362	1.89801		Mus musculus_Pseudonaja textilis	0.29014	0.252631		Alligator sinensis_Callorhinchus milii	0.342306	0.220411		Gallus gallus_Xenopus tropicalis	0.386559	0.386598		Alligator sinensis_Callorhinchus milii	0.342306	0.311408		Gallus gallus_Callorhinchus milii	0.35686	0.354861		Mus musculus_Pseudonaja textilis	0.29014	0.257373		Mus musculus_Pseudonaja textilis	0.287316	0.252562		Alligator sinensis_Callorhinchus milii	0.342306	0.220411		Pseudonaja textilis_Xenopus tropicalis	0.394499	0.421443		Alligator sinensis_Callorhinchus milii	0.342306	0.311408		Gallus gallus_Callorhinchus milii	0.35686
Homo sapiens_Callorhinchus milii	0.2278	0.344596		Strongylocentrotus purpuratus_Pomacea canaliculata	0.35022	1.88207		Alligator sinensis_Callorhinchus milii	0.342306	0.608217		Homo sapiens_Callorhinchus milii	0.344596	0.196646		Pseudonaja textilis_Xenopus tropicalis	0.394499	0.421443		Homo sapiens_Callorhinchus milii	0.344596	0.340937		Mus musculus_Rhincodon typus	0.358138	0.395237		Alligator sinensis_Callorhinchus milii	0.342306	0.308447		Alligator sinensis_Callorhinchus milii	0.34066	0.613888		Homo sapiens_Callorhinchus milii	0.344596	0.196646		Pseudonaja textilis_Xenopus laevis	0.491924	0.426163		Homo sapiens_Callorhinchus milii	0.344596	0.340937		Mus musculus_Rhincodon typus	0.358138
Alligator sinensis_Rhincodon typus	0.248224	0.346627		Strongylocentrotus purpuratus_Capitella teleta	0.349111	1.87699		Homo sapiens_Callorhinchus milii	0.344596	0.584835		Alligator sinensis_Rhincodon typus	0.346627	0.342284		Xenopus laevis_Xenopus tropicalis	0.174896	0.103944		Alligator sinensis_Rhincodon typus	0.346627	0.319821		Gallus gallus_Rhincodon typus	0.358156	0.402103		Homo sapiens_Callorhinchus milii	0.344596	0.352889		Homo sapiens_Callorhinchus milii	0.343483	0.587303		Alligator sinensis_Rhincodon typus	0.346627	0.342284		Homo sapiens_Xenopus laevis	0.460745	0.452145		Alligator sinensis_Rhincodon typus	0.346627	0.319821		Gallus gallus_Rhincodon typus	0.358156
Homo sapiens_Rhincodon typus	0.237734	0.349607		Homo sapiens_Acanthaster planci	0.396349	1.86626		Alligator sinensis_Rhincodon typus	0.346627	0.369962		Homo sapiens_Rhincodon typus	0.349607	0.355769		Homo sapiens_Nothobranchius furzeri	0.510066	0.542488		Homo sapiens_Rhincodon typus	0.349607	0.32969		Homo sapiens_Xenopus tropicalis	0.364673	0.260251		Alligator sinensis_Rhincodon typus	0.346627	1.20675		Alligator sinensis_Rhincodon typus	0.347797	0.362709		Homo sapiens_Rhincodon typus	0.349607	0.355769		Homo sapiens_Xenopus tropicalis	0.364673	0.452977		Homo sapiens_Rhincodon typus	0.349607	0.32969		Homo sapiens_Xenopus tropicalis	0.364673
Gallus gallus_Callorhinchus milii	0.208014	0.35686		Strongylocentrotus purpuratus_Dictyostelium discoideum	0.469636	1.86136		Homo sapiens_Rhincodon typus	0.349607	0.377351		Gallus gallus_Callorhinchus milii	0.35686	0.203169		Mus musculus_Nothobranchius furzeri	0.488106	0.539822		Gallus gallus_Callorhinchus milii	0.35686	0.349359		Mus musculus_Callorhinchus milii	0.36495	0.329047		Homo sapiens_Rhincodon typus	0.349607	1.47206		Homo sapiens_Rhincodon typus	0.351796	0.361964		Gallus gallus_Callorhinchus milii	0.35686	0.203169		Mus musculus_Xenopus laevis	0.501218	0.459474		Gallus gallus_Callorhinchus milii	0.35686	0.349359		Mus musculus_Callorhinchus milii	0.36495
Mus musculus_Rhincodon typus	0.243849	0.358138		Nematostella vectensis_Thecamonas trahens	0.557572	1.85149		Gallus gallus_Callorhinchus milii	0.35686	0.567273		Mus musculus_Rhincodon typus	0.358138	0.359714		Gallus gallus_Nothobranchius furzeri	0.489058	0.600923		Mus musculus_Rhincodon typus	0.358138	0.334827		Alligator sinensis_Xenopus tropicalis	0.373414	0.275223		Gallus gallus_Callorhinchus milii	0.35686	0.265135		Gallus gallus_Callorhinchus milii	0.355298	0.571677		Mus musculus_Rhincodon typus	0.358138	0.359714		Mus musculus_Xenopus tropicalis	0.389902	0.45954		Mus musculus_Rhincodon typus	0.358138	0.334827		Alligator sinensis_Xenopus tropicalis	0.373414
Gallus gallus_Rhincodon typus	0.255549	0.358156		Acanthaster planci_Caenorhabditis elegans	0.965108	1.85061		Mus musculus_Rhincodon typus	0.358138	0.382863		Gallus gallus_Rhincodon typus	0.358156	0.330814		Pseudonaja textilis_Nothobranchius furzeri	0.533024	0.672916		Gallus gallus_Rhincodon typus	0.358156	0.347919		Xenopus laevis_Branchiostoma belcheri	0.383679	0.50935		Mus musculus_Rhincodon typus	0.358138	1.23564		Gallus gallus_Rhincodon typus	0.359463	0.328577		Gallus gallus_Rhincodon typus	0.358156	0.330814		Gallus gallus_Callorhinchus milii	0.35686	0.481266		Gallus gallus_Rhincodon typus	0.358156	0.347919		Xenopus laevis_Branchiostoma belcheri	0.383679
Homo sapiens_Xenopus tropicalis	0.207263	0.364673		Nematostella vectensis_Monosiga brevicollis	0.419294	1.83822		Gallus gallus_Rhincodon typus	0.358156	0.356531		Homo sapiens_Xenopus tropicalis	0.364673	0.286449		Xenopus laevis_Nothobranchius furzeri	0.695098	0.635557		Homo sapiens_Xenopus tropicalis	0.364673	0.300369		Gallus gallus_Xenopus tropicalis	0.386559	0.289693		Gallus gallus_Rhincodon typus	0.358156	1.22793		Mus musculus_Rhincodon typus	0.360992	0.382122		Homo sapiens_Xenopus tropicalis	0.364673	0.286449		Gallus gallus_Rhincodon typus	0.358156	0.499894		Homo sapiens_Xenopus tropicalis	0.364673	0.300369		Gallus gallus_Xenopus tropicalis	0.386559
Mus musculus_Callorhinchus milii	0.211549	0.36495		Danio rerio_Strongylocentrotus purpuratus	0.318144	1.81777		Homo sapiens_Xenopus tropicalis	0.364673	0.287224		Mus musculus_Callorhinchus milii	0.36495	0.197662		Xenopus tropicalis_Nothobranchius furzeri	0.533184	0.640332		Mus musculus_Callorhinchus milii	0.36495	0.359163		Xenopus laevis_Branchiostoma floridae	0.3898	0.545738		Homo sapiens_Xenopus tropicalis	0.364673	0.383708		Mus musculus_Callorhinchus milii	0.364675	0.568875		Mus musculus_Callorhinchus milii	0.36495	0.197662		Pseudonaja textilis_Callorhinchus milii	0.370466	0.517341		Mus musculus_Callorhinchus milii	0.36495	0.359163		Xenopus laevis_Branchiostoma floridae	0.3898
Pseudonaja textilis_Callorhinchus milii	0.242581	0.370466		Acanthaster planci_Spizellomyces punctatus	0.426597	1.81269		Mus musculus_Callorhinchus milii	0.36495	0.567571		Pseudonaja textilis_Callorhinchus milii	0.370466	0.226218		Homo sapiens_Danio rerio	0.52347	0.554857		Pseudonaja textilis_Callorhinchus milii	0.370466	0.34538		Mus musculus_Xenopus tropicalis	0.389902	0.273458		Mus musculus_Callorhinchus milii	0.36495	0.278547		Pseudonaja textilis_Callorhinchus milii	0.370112	0.61701		Pseudonaja textilis_Callorhinchus milii	0.370466	0.226218		Xenopus tropicalis_Callorhinchus milii	0.427777	0.523728		Pseudonaja textilis_Callorhinchus milii	0.370466	0.34538		Mus musculus_Xenopus tropicalis	0.389902
Alligator sinensis_Xenopus tropicalis	0.236513	0.373414		Capitella teleta_Nematostella vectensis	0.371538	1.80975		Pseudonaja textilis_Callorhinchus milii	0.370466	0.617725		Alligator sinensis_Xenopus tropicalis	0.373414	0.30497		Mus musculus_Danio rerio	0.476379	0.552051		Alligator sinensis_Xenopus tropicalis	0.373414	0.27031		Nothobranchius furzeri_Danio rerio	0.389922	0.317074		Pseudonaja textilis_Callorhinchus milii	0.370466	0.32993		Homo sapiens_Xenopus tropicalis	0.370546	0.287235		Alligator sinensis_Xenopus tropicalis	0.373414	0.30497		Homo sapiens_Callorhinchus milii	0.344596	0.523885		Alligator sinensis_Xenopus tropicalis	0.373414	0.27031		Nothobranchius furzeri_Danio rerio	0.389922
Pseudonaja textilis_Rhincodon typus	0.236924	0.380509		Nematostella vectensis_Spizellomyces punctatus	0.405477	1.79992		Alligator sinensis_Xenopus tropicalis	0.373414	0.280047		Pseudonaja textilis_Rhincodon typus	0.380509	0.374319		Gallus gallus_Danio rerio	0.492781	0.563051		Pseudonaja textilis_Rhincodon typus	0.380509	0.33839		Xenopus laevis_Nematostella vectensis	0.398294	0.573953		Alligator sinensis_Xenopus tropicalis	0.373414	0.348128		Alligator sinensis_Xenopus tropicalis	0.375381	0.280033		Pseudonaja textilis_Rhincodon typus	0.380509	0.374319		Xenopus tropicalis_Rhincodon typus	0.431288	0.53469		Pseudonaja textilis_Rhincodon typus	0.380509	0.33839		Xenopus laevis_Nematostella vectensis	0.398294
Xenopus laevis_Branchiostoma belcheri	0.295127	0.383679		Acanthaster planci_Monosiga brevicollis	0.408158	1.79719		Pseudonaja textilis_Rhincodon typus	0.380509	0.383542		Xenopus laevis_Branchiostoma belcheri	0.383679	0.664131		Pseudonaja textilis_Danio rerio	0.537506	0.613901		Xenopus laevis_Branchiostoma belcheri	0.383679	0.874011		Nothobranchius furzeri_Branchiostoma belcheri	0.41908	0.518818		Pseudonaja textilis_Rhincodon typus	0.380509	1.15958		Pseudonaja textilis_Rhincodon typus	0.38267	0.364671		Xenopus laevis_Branchiostoma belcheri	0.383679	0.664131		Mus musculus_Nothobranchius furzeri	0.488106	0.539822		Xenopus laevis_Branchiostoma belcheri	0.383679	0.874011		Nothobranchius furzeri_Branchiostoma belcheri	0.41908
Gallus gallus_Xenopus tropicalis	0.217944	0.386559		Strongylocentrotus purpuratus_Caenorhabditis elegans	0.90688	1.7909		Xenopus laevis_Branchiostoma belcheri	0.383679	0.700591		Gallus gallus_Xenopus tropicalis	0.386559	0.2889		Xenopus laevis_Danio rerio	0.656726	0.580721		Gallus gallus_Xenopus tropicalis	0.386559	0.275463		Nothobranchius furzeri_Branchiostoma floridae	0.420057	0.557658		Xenopus laevis_Branchiostoma belcheri	0.383679	0.698504		Xenopus laevis_Branchiostoma belcheri	0.384692	0.694225		Gallus gallus_Xenopus tropicalis	0.386559	0.2889		Xenopus laevis_Rhincodon typus	0.543407	0.540555		Gallus gallus_Xenopus tropicalis	0.386559	0.275463		Nothobranchius furzeri_Branchiostoma floridae	0.420057
Xenopus laevis_Branchiostoma floridae	0.320617	0.3898		Acanthaster planci_Dictyostelium discoideum	0.497177	1.78164		Gallus gallus_Xenopus tropicalis	0.386559	0.280326		Xenopus laevis_Branchiostoma floridae	0.3898	0.6784		Xenopus tropicalis_Danio rerio	0.533372	0.593247		Xenopus laevis_Branchiostoma floridae	0.3898	0.848618		Danio rerio_Branchiostoma belcheri	0.422915	0.526634		Gallus gallus_Xenopus tropicalis	0.386559	0.339983		Xenopus laevis_Branchiostoma floridae	0.390408	0.74634		Xenopus laevis_Branchiostoma floridae	0.3898	0.6784		Pseudonaja textilis_Rhincodon typus	0.380509	0.540782		Xenopus laevis_Branchiostoma floridae	0.3898	0.848618		Danio rerio_Branchiostoma belcheri	0.422915
Mus musculus_Xenopus tropicalis	0.17743	0.389902		Acanthaster planci_Acanthamoeba castellanii	0.365406	1.78026		Xenopus laevis_Branchiostoma floridae	0.3898	0.755254		Mus musculus_Xenopus tropicalis	0.389902	0.296555		Nothobranchius furzeri_Danio rerio	0.389922	0.355456		Mus musculus_Xenopus tropicalis	0.389902	0.298483		Danio rerio_Branchiostoma floridae	0.424364	0.532394		Xenopus laevis_Branchiostoma floridae	0.3898	0.513248		Gallus gallus_Xenopus tropicalis	0.390567	0.280331		Mus musculus_Xenopus tropicalis	0.389902	0.296555		Xenopus laevis_Callorhinchus milii	0.545528	0.542444		Mus musculus_Xenopus tropicalis	0.389902	0.298483		Danio rerio_Branchiostoma floridae	0.424364
Nothobranchius furzeri_Danio rerio	0.196229	0.389922		Acanthaster planci_Nematostella vectensis	0.333208	1.77331		Mus musculus_Xenopus tropicalis	0.389902	0.307123		Nothobranchius furzeri_Danio rerio	0.389922	0.506013		Homo sapiens_Callorhinchus milii	0.344596	0.523885		Nothobranchius furzeri_Danio rerio	0.389922	0.382926		Branchiostoma floridae_Pinctada martensii	0.426466	0.517234		Mus musculus_Xenopus tropicalis	0.389902	0.336584		Nothobranchius furzeri_Danio rerio	0.391437	0.284523		Nothobranchius furzeri_Danio rerio	0.389922	0.506013		Homo sapiens_Nothobranchius furzeri	0.510066	0.542488		Nothobranchius furzeri_Danio rerio	0.389922	0.382926		Branchiostoma floridae_Pinctada martensii	0.426466
Pseudonaja textilis_Xenopus tropicalis	0.245327	0.394499		Callorhinchus milii_Strongylocentrotus purpuratus	0.318666	1.76072		Nothobranchius furzeri_Danio rerio	0.389922	0.284652		Pseudonaja textilis_Xenopus tropicalis	0.394499	0.313985		Mus musculus_Callorhinchus milii	0.36495	0.545024		Pseudonaja textilis_Xenopus tropicalis	0.394499	0.316708		Xenopus tropicalis_Callorhinchus milii	0.427777	0.328142		Nothobranchius furzeri_Danio rerio	0.389922	0.420247		Mus musculus_Xenopus tropicalis	0.395453	0.307093		Pseudonaja textilis_Xenopus tropicalis	0.394499	0.313985		Mus musculus_Callorhinchus milii	0.36495	0.545024		Pseudonaja textilis_Xenopus tropicalis	0.394499	0.316708		Xenopus tropicalis_Callorhinchus milii	0.427777
Xenopus laevis_Nematostella vectensis	0.305556	0.398294		Acanthaster planci_Capsapsora owczarzaki	0.350694	1.7476		Pseudonaja textilis_Xenopus tropicalis	0.394499	0.297483		Xenopus laevis_Nematostella vectensis	0.398294	0.654204		Gallus gallus_Callorhinchus milii	0.35686	0.481266		Xenopus laevis_Nematostella vectensis	0.398294	1.14135		Xenopus tropicalis_Rhincodon typus	0.431288	0.351789		Pseudonaja textilis_Xenopus tropicalis	0.394499	0.363917		Pseudonaja textilis_Xenopus tropicalis	0.397236	0.29746		Xenopus laevis_Nematostella vectensis	0.398294	0.654204		Mus musculus_Danio rerio	0.476379	0.552051		Xenopus laevis_Nematostella vectensis	0.398294	1.14135		Xenopus tropicalis_Rhincodon typus	0.431288
Nothobranchius furzeri_Branchiostoma belcheri	0.263205	0.41908		Strongylocentrotus purpuratus_Drosophila melanogaster	0.355733	1.74369		Xenopus laevis_Nematostella vectensis	0.398294	0.910966		Nothobranchius furzeri_Branchiostoma belcheri	0.41908	0.555808		Pseudonaja textilis_Callorhinchus milii	0.370466	0.517341		Nothobranchius furzeri_Branchiostoma belcheri	0.41908	0.871189		Branchiostoma belcheri_Pinctada martensii	0.441846	0.519262		Xenopus laevis_Nematostella vectensis	0.398294	1.35796		Xenopus laevis_Nematostella vectensis	0.399072	0.932389		Nothobranchius furzeri_Branchiostoma belcheri	0.41908	0.555808		Homo sapiens_Danio rerio	0.52347	0.554857		Nothobranchius furzeri_Branchiostoma belcheri	0.41908	0.871189		Branchiostoma belcheri_Pinctada martensii	0.441846
Nothobranchius furzeri_Branchiostoma floridae	0.261588	0.420057		Rhincodon typus_Spizellomyces punctatus	0.447479	1.73921		Nothobranchius furzeri_Branchiostoma belcheri	0.41908	0.627194		Nothobranchius furzeri_Branchiostoma floridae	0.420057	0.536925		Xenopus laevis_Callorhinchus milii	0.545528	0.542444		Nothobranchius furzeri_Branchiostoma floridae	0.420057	0.869698		Branchiostoma belcheri_Acanthaster planci	0.44384	0.461798		Nothobranchius furzeri_Branchiostoma belcheri	0.41908	0.618701		Nothobranchius furzeri_Branchiostoma belcheri	0.420914	0.671762		Nothobranchius furzeri_Branchiostoma floridae	0.420057	0.536925		Gallus gallus_Danio rerio	0.492781	0.563051		Nothobranchius furzeri_Branchiostoma floridae	0.420057	0.869698		Branchiostoma belcheri_Acanthaster planci	0.44384
Danio rerio_Branchiostoma belcheri	0.281405	0.422915		Strongylocentrotus purpuratus_Capsapsora owczarzaki	0.363927	1.73784		Nothobranchius furzeri_Branchiostoma floridae	0.420057	0.683545		Danio rerio_Branchiostoma belcheri	0.422915	0.439091		Xenopus tropicalis_Callorhinchus milii	0.427777	0.523728		Danio rerio_Branchiostoma belcheri	0.422915	0.84026		Branchiostoma belcheri_Drosophila melanogaster	0.444653	0.68096		Nothobranchius furzeri_Branchiostoma floridae	0.420057	0.45826		Nothobranchius furzeri_Branchiostoma floridae	0.421819	0.722786		Danio rerio_Branchiostoma belcheri	0.422915	0.439091		Homo sapiens_Rhincodon typus	0.349607	0.564097		Danio rerio_Branchiostoma belcheri	0.422915	0.84026		Branchiostoma belcheri_Drosophila melanogaster	0.444653
Danio rerio_Branchiostoma floridae	0.277756	0.424364		Strongylocentrotus purpuratus_Daphnia pulex	0.330733	1.72948		Danio rerio_Branchiostoma belcheri	0.422915	0.635329		Danio rerio_Branchiostoma floridae	0.424364	0.434787		Nothobranchius furzeri_Callorhinchus milii	0.49826	0.628332		Danio rerio_Branchiostoma floridae	0.424364	0.839252		Branchiostoma floridae_Drosophila melanogaster	0.445594	0.7347		Danio rerio_Branchiostoma belcheri	0.422915	0.634607		Danio rerio_Branchiostoma belcheri	0.425046	0.665808		Danio rerio_Branchiostoma floridae	0.424364	0.434787		Mus musculus_Rhincodon typus	0.358138	0.576819		Danio rerio_Branchiostoma floridae	0.424364	0.839252		Branchiostoma floridae_Drosophila melanogaster	0.445594
Branchiostoma floridae_Pinctada martensii	0.292073	0.426466		Xenopus laevis_Strongylocentrotus purpuratus	0.339918	1.72643		Danio rerio_Branchiostoma floridae	0.424364	0.669972		Branchiostoma floridae_Pinctada martensii	0.426466	0.395053		Danio rerio_Callorhinchus milii	0.508524	0.589162		Branchiostoma floridae_Pinctada martensii	0.426466	0.989129		Pinctada martensii_Nematostella vectensis	0.448442	0.574636		Danio rerio_Branchiostoma floridae	0.424364	0.442377		Danio rerio_Branchiostoma floridae	0.426214	0.689985		Branchiostoma floridae_Pinctada martensii	0.426466	0.395053		Xenopus laevis_Danio rerio	0.656726	0.580721		Branchiostoma floridae_Pinctada martensii	0.426466	0.989129		Pinctada martensii_Nematostella vectensis	0.448442
Xenopus tropicalis_Callorhinchus milii	0.23103	0.427777		Alligator sinensis_Strongylocentrotus purpuratus	0.324708	1.70489		Branchiostoma floridae_Pinctada martensii	0.426466	0.968966		Xenopus tropicalis_Callorhinchus milii	0.427777	0.33627		Homo sapiens_Rhincodon typus	0.349607	0.564097		Xenopus tropicalis_Callorhinchus milii	0.427777	0.370586		Branchiostoma floridae_Acanthaster planci	0.454331	0.509068		Xenopus tropicalis_Callorhinchus milii	0.427777	0.370292		Xenopus tropicalis_Callorhinchus milii	0.427029	0.592536		Xenopus tropicalis_Callorhinchus milii	0.427777	0.33627		Danio rerio_Callorhinchus milii	0.508524	0.589162		Xenopus tropicalis_Callorhinchus milii	0.427777	0.370586		Branchiostoma floridae_Acanthaster planci	0.454331
Xenopus tropicalis_Rhincodon typus	0.255737	0.431288		Nematostella vectensis_Creolimax fragrantissima	0.441156	1.70449		Xenopus tropicalis_Callorhinchus milii	0.427777	0.583057		Xenopus tropicalis_Rhincodon typus	0.431288	0.498369		Mus musculus_Rhincodon typus	0.358138	0.576819		Xenopus tropicalis_Rhincodon typus	0.431288	0.34714		Mus musculus_Branchiostoma belcheri	0.454664	0.49587		Xenopus tropicalis_Rhincodon typus	0.431288	1.25558		Branchiostoma floridae_Pinctada martensii	0.42718	0.85903		Xenopus tropicalis_Rhincodon typus	0.431288	0.498369		Xenopus tropicalis_Danio rerio	0.533372	0.593247		Xenopus tropicalis_Rhincodon typus	0.431288	0.34714		Mus musculus_Branchiostoma belcheri	0.454664
Branchiostoma belcheri_Pinctada martensii	0.301868	0.441846		Rhincodon typus_Salpingoeca rosetta	0.472295	1.70435		Xenopus tropicalis_Rhincodon typus	0.431288	0.403802		Branchiostoma belcheri_Pinctada martensii	0.441846	0.398472		Gallus gallus_Rhincodon typus	0.358156	0.499894		Branchiostoma belcheri_Pinctada martensii	0.441846	1.00298		Homo sapiens_Xenopus laevis	0.460745	0.289342		Branchiostoma belcheri_Acanthaster planci	0.44384	1.47631		Xenopus tropicalis_Rhincodon typus	0.433789	0.396246		Branchiostoma belcheri_Pinctada martensii	0.441846	0.398472		Gallus gallus_Nothobranchius furzeri	0.489058	0.600923		Branchiostoma belcheri_Pinctada martensii	0.441846	1.00298		Homo sapiens_Xenopus laevis	0.460745
Branchiostoma belcheri_Acanthaster planci	0.278192	0.44384		Rhincodon typus_Acanthamoeba castellanii	0.4825	1.69951		Branchiostoma belcheri_Pinctada martensii	0.441846	0.939768		Branchiostoma belcheri_Acanthaster planci	0.44384	0.360792		Pseudonaja textilis_Rhincodon typus	0.380509	0.540782		Branchiostoma belcheri_Acanthaster planci	0.44384	0.765897		Branchiostoma floridae_Nematostella vectensis	0.461698	0.55077		Branchiostoma belcheri_Drosophila melanogaster	0.444653	0.765668		Branchiostoma belcheri_Pinctada martensii	0.437191	0.806151		Branchiostoma belcheri_Acanthaster planci	0.44384	0.360792		Pseudonaja textilis_Danio rerio	0.537506	0.613901		Branchiostoma belcheri_Acanthaster planci	0.44384	0.765897		Branchiostoma floridae_Nematostella vectensis	0.461698
Branchiostoma belcheri_Drosophila melanogaster	0.271229	0.444653		Rhincodon typus_Strongylocentrotus purpuratus	0.363897	1.68792		Branchiostoma belcheri_Acanthaster planci	0.44384	0.625854		Branchiostoma belcheri_Drosophila melanogaster	0.444653	0.506142		Xenopus laevis_Rhincodon typus	0.543407	0.540555		Branchiostoma belcheri_Drosophila melanogaster	0.444653	1.14728		Rhincodon typus_Branchiostoma belcheri	0.461897	0.508568		Branchiostoma floridae_Drosophila melanogaster	0.445594	0.598049		Branchiostoma belcheri_Acanthaster planci	0.446491	0.63356		Branchiostoma belcheri_Drosophila melanogaster	0.444653	0.506142		Danio rerio_Rhincodon typus	0.513246	0.626573		Branchiostoma belcheri_Drosophila melanogaster	0.444653	1.14728		Rhincodon typus_Branchiostoma belcheri	0.461897
Branchiostoma floridae_Drosophila melanogaster	0.265694	0.445594		Rhincodon typus_Thecamonas trahens	0.571611	1.67996		Branchiostoma belcheri_Drosophila melanogaster	0.444653	1.01654		Branchiostoma floridae_Drosophila melanogaster	0.445594	0.491723		Xenopus tropicalis_Rhincodon typus	0.431288	0.53469		Branchiostoma floridae_Drosophila melanogaster	0.445594	1.24584		Rhincodon typus_Branchiostoma floridae	0.463012	0.520119		Branchiostoma floridae_Acanthaster planci	0.454331	1.46373		Pinctada martensii_Nematostella vectensis	0.452306	0.986982		Branchiostoma floridae_Drosophila melanogaster	0.445594	0.491723		Nothobranchius furzeri_Callorhinchus milii	0.49826	0.628332		Branchiostoma floridae_Drosophila melanogaster	0.445594	1.24584		Rhincodon typus_Branchiostoma floridae	0.463012
Pinctada martensii_Nematostella vectensis	0.353737	0.448442		Gallus gallus_Strongylocentrotus purpuratus	0.312855	1.67732		Branchiostoma floridae_Drosophila melanogaster	0.445594	1.01237		Pinctada martensii_Nematostella vectensis	0.448442	0.424897		Nothobranchius furzeri_Rhincodon typus	0.4895	0.698552		Pinctada martensii_Nematostella vectensis	0.448442	1.24656		Mus musculus_Branchiostoma floridae	0.464286	0.534459		Mus musculus_Branchiostoma belcheri	0.454664	0.645209		Branchiostoma belcheri_Drosophila melanogaster	0.454637	1.0202		Pinctada martensii_Nematostella vectensis	0.448442	0.424897		Xenopus laevis_Nothobranchius furzeri	0.695098	0.635557		Pinctada martensii_Nematostella vectensis	0.448442	1.24656		Mus musculus_Branchiostoma floridae	0.464286
Branchiostoma floridae_Acanthaster planci	0.279601	0.454331		Strongylocentrotus purpuratus_Helobdella robusta	0.380256	1.67643		Pinctada martensii_Nematostella vectensis	0.448442	1.06238		Branchiostoma floridae_Acanthaster planci	0.454331	0.364864		Danio rerio_Rhincodon typus	0.513246	0.626573		Branchiostoma floridae_Acanthaster planci	0.454331	0.796855		Gallus gallus_Branchiostoma belcheri	0.466937	0.502607		Homo sapiens_Xenopus laevis	0.460745	0.381997		Mus musculus_Branchiostoma belcheri	0.456329	0.6677		Branchiostoma floridae_Acanthaster planci	0.454331	0.364864		Xenopus tropicalis_Nothobranchius furzeri	0.533184	0.640332		Branchiostoma floridae_Acanthaster planci	0.454331	0.796855		Gallus gallus_Branchiostoma belcheri	0.466937
Mus musculus_Branchiostoma belcheri	0.303441	0.454664		Mus musculus_Strongylocentrotus purpuratus	0.355147	1.66538		Branchiostoma floridae_Acanthaster planci	0.454331	0.689949		Mus musculus_Branchiostoma belcheri	0.454664	0.412567		Callorhinchus milii_Rhincodon typus	0.197792	0.27578		Mus musculus_Branchiostoma belcheri	0.454664	0.926842		Branchiostoma floridae_Pomacea canaliculata	0.473376	0.451947		Branchiostoma floridae_Nematostella vectensis	0.461698	1.37424		Branchiostoma floridae_Acanthaster planci	0.457005	0.695604		Mus musculus_Branchiostoma belcheri	0.454664	0.412567		Pseudonaja textilis_Nothobranchius furzeri	0.533024	0.672916		Mus musculus_Branchiostoma belcheri	0.454664	0.926842		Branchiostoma floridae_Pomacea canaliculata	0.473376
Homo sapiens_Xenopus laevis	0.203593	0.460745		Branchiostoma floridae_Strongylocentrotus purpuratus	0.3076	1.66447		Mus musculus_Branchiostoma belcheri	0.454664	0.669758		Homo sapiens_Xenopus laevis	0.460745	0.399592		Homo sapiens_Branchiostoma floridae	0.491517	0.788217		Homo sapiens_Xenopus laevis	0.460745	0.289782		Mus musculus_Danio rerio	0.476379	0.329265		Rhincodon typus_Branchiostoma belcheri	0.461897	1.37301		Branchiostoma floridae_Drosophila melanogaster	0.457088	1.00242		Homo sapiens_Xenopus laevis	0.460745	0.399592		Nothobranchius furzeri_Rhincodon typus	0.4895	0.698552		Homo sapiens_Xenopus laevis	0.460745	0.289782		Mus musculus_Danio rerio	0.476379
Branchiostoma floridae_Nematostella vectensis	0.297924	0.461698		Nothobranchius furzeri_Strongylocentrotus purpuratus	0.332917	1.66119		Homo sapiens_Xenopus laevis	0.460745	0.288509		Branchiostoma floridae_Nematostella vectensis	0.461698	0.483344		Mus musculus_Branchiostoma floridae	0.464286	0.78719		Branchiostoma floridae_Nematostella vectensis	0.461698	1.14038		Callorhinchus milii_Branchiostoma floridae	0.477585	0.518431		Rhincodon typus_Branchiostoma floridae	0.463012	1.27579		Branchiostoma floridae_Nematostella vectensis	0.463658	0.850621		Branchiostoma floridae_Nematostella vectensis	0.461698	0.483344		Pomacea canaliculata_Capitella teleta	1.40633	0.746913		Branchiostoma floridae_Nematostella vectensis	0.461698	1.14038		Callorhinchus milii_Branchiostoma floridae	0.477585
Rhincodon typus_Branchiostoma belcheri	0.367181	0.461897		Nematostella vectensis_Acanthamoeba castellanii	0.386324	1.66008		Branchiostoma floridae_Nematostella vectensis	0.461698	0.849524		Rhincodon typus_Branchiostoma belcheri	0.461897	0.461911		Gallus gallus_Branchiostoma floridae	0.479301	0.845626		Rhincodon typus_Branchiostoma belcheri	0.461897	0.922827		Danio rerio_Nematostella vectensis	0.478194	0.601465		Mus musculus_Branchiostoma floridae	0.464286	0.466462		Rhincodon typus_Branchiostoma belcheri	0.463883	0.733347		Rhincodon typus_Branchiostoma belcheri	0.461897	0.461911		Homo sapiens_Branchiostoma belcheri	0.483319	0.773041		Rhincodon typus_Branchiostoma belcheri	0.461897	0.922827		Danio rerio_Nematostella vectensis	0.478194
Rhincodon typus_Branchiostoma floridae	0.329973	0.463012		Xenopus tropicalis_Strongylocentrotus purpuratus	0.354758	1.65816		Rhincodon typus_Branchiostoma belcheri	0.461897	0.72252		Rhincodon typus_Branchiostoma floridae	0.463012	0.466783		Pseudonaja textilis_Branchiostoma floridae	0.526947	0.896473		Rhincodon typus_Branchiostoma floridae	0.463012	0.858964		Gallus gallus_Branchiostoma floridae	0.479301	0.518843		Gallus gallus_Branchiostoma belcheri	0.466937	0.674977		Rhincodon typus_Branchiostoma floridae	0.464977	0.754117		Rhincodon typus_Branchiostoma floridae	0.463012	0.466783		Mus musculus_Branchiostoma belcheri	0.454664	0.783554		Rhincodon typus_Branchiostoma floridae	0.463012	0.858964		Gallus gallus_Branchiostoma floridae	0.479301
Mus musculus_Branchiostoma floridae	0.29995	0.464286		Homo sapiens_Nematostella vectensis	0.336699	1.65		Rhincodon typus_Branchiostoma floridae	0.463012	0.75286		Mus musculus_Branchiostoma floridae	0.464286	0.419783		Xenopus laevis_Branchiostoma floridae	0.3898	0.885802		Mus musculus_Branchiostoma floridae	0.464286	0.862937		Xenopus tropicalis_Nematostella vectensis	0.479727	0.572158		Branchiostoma floridae_Pomacea canaliculata	0.473376	0.601863		Mus musculus_Branchiostoma floridae	0.466076	0.689344		Mus musculus_Branchiostoma floridae	0.464286	0.419783		Nothobranchius furzeri_Branchiostoma belcheri	0.41908	0.784388		Mus musculus_Branchiostoma floridae	0.464286	0.862937		Xenopus tropicalis_Nematostella vectensis	0.479727
Gallus gallus_Branchiostoma belcheri	0.2679	0.466937		Strongylocentrotus purpuratus_Octopus bimaculoides	0.346016	1.64422		Mus musculus_Branchiostoma floridae	0.464286	0.695771		Gallus gallus_Branchiostoma belcheri	0.466937	0.42381		Xenopus tropicalis_Branchiostoma floridae	0.487919	0.902085		Gallus gallus_Branchiostoma belcheri	0.466937	0.871317		Branchiostoma belcheri_Pomacea canaliculata	0.479873	0.39672		Mus musculus_Danio rerio	0.476379	0.387446		Homo sapiens_Xenopus laevis	0.466342	0.288462		Gallus gallus_Branchiostoma belcheri	0.466937	0.42381		Mus musculus_Branchiostoma floridae	0.464286	0.78719		Gallus gallus_Branchiostoma belcheri	0.466937	0.871317		Branchiostoma belcheri_Pomacea canaliculata	0.479873
Branchiostoma floridae_Pomacea canaliculata	0.258593	0.473376		Rhincodon typus_Acanthaster planci	0.391034	1.63194		Gallus gallus_Branchiostoma belcheri	0.466937	0.733084		Branchiostoma floridae_Pomacea canaliculata	0.473376	0.469564		Nothobranchius furzeri_Branchiostoma floridae	0.420057	0.819981		Branchiostoma floridae_Pomacea canaliculata	0.473376	0.963606		Alligator sinensis_Xenopus laevis	0.480483	0.32149		Callorhinchus milii_Branchiostoma floridae	0.477585	0.424348		Gallus gallus_Branchiostoma belcheri	0.46854	0.734986		Branchiostoma floridae_Pomacea canaliculata	0.473376	0.469564		Homo sapiens_Branchiostoma floridae	0.491517	0.788217		Branchiostoma floridae_Pomacea canaliculata	0.473376	0.963606		Alligator sinensis_Xenopus laevis	0.480483
Mus musculus_Danio rerio	0.223111	0.476379		Acanthaster planci_Salpingoeca rosetta	0.382912	1.61915		Branchiostoma floridae_Pomacea canaliculata	0.473376	0.803975		Mus musculus_Danio rerio	0.476379	0.278448		Danio rerio_Branchiostoma floridae	0.424364	0.846954		Mus musculus_Danio rerio	0.476379	0.463521		Nothobranchius furzeri_Nematostella vectensis	0.48133	0.668254		Danio rerio_Nematostella vectensis	0.478194	1.50204		Branchiostoma belcheri_Pomacea canaliculata	0.473732	0.871517		Mus musculus_Danio rerio	0.476379	0.278448		Danio rerio_Branchiostoma belcheri	0.422915	0.810852		Mus musculus_Danio rerio	0.476379	0.463521		Nothobranchius furzeri_Nematostella vectensis	0.48133
Callorhinchus milii_Branchiostoma floridae	0.288898	0.477585		Callorhinchus milii_Acanthaster planci	0.35742	1.61618		Mus musculus_Danio rerio	0.476379	0.33268		Callorhinchus milii_Branchiostoma floridae	0.477585	0.407666		Callorhinchus milii_Branchiostoma floridae	0.477585	0.883604		Callorhinchus milii_Branchiostoma floridae	0.477585	0.878461		Mus musculus_Nematostella vectensis	0.48312	0.57627		Gallus gallus_Branchiostoma floridae	0.479301	0.471153		Branchiostoma floridae_Pomacea canaliculata	0.478474	0.863784		Callorhinchus milii_Branchiostoma floridae	0.477585	0.407666		Nothobranchius furzeri_Branchiostoma floridae	0.420057	0.819981		Callorhinchus milii_Branchiostoma floridae	0.477585	0.878461		Mus musculus_Nematostella vectensis	0.48312
Danio rerio_Nematostella vectensis	0.323917	0.478194		Acanthaster planci_Daphnia pulex	0.322016	1.60671		Callorhinchus milii_Branchiostoma floridae	0.477585	0.714889		Danio rerio_Nematostella vectensis	0.478194	0.497586		Rhincodon typus_Branchiostoma floridae	0.463012	0.894185		Danio rerio_Nematostella vectensis	0.478194	1.18734		Homo sapiens_Branchiostoma belcheri	0.483319	0.504361		Xenopus tropicalis_Nematostella vectensis	0.479727	1.34995		Callorhinchus milii_Branchiostoma floridae	0.479233	0.702655		Danio rerio_Nematostella vectensis	0.478194	0.497586		Gallus gallus_Branchiostoma belcheri	0.466937	0.840168		Danio rerio_Nematostella vectensis	0.478194	1.18734		Homo sapiens_Branchiostoma belcheri	0.483319
Gallus gallus_Branchiostoma floridae	0.265882	0.479301		Rhincodon typus_Nematostella vectensis	0.319339	1.60493		Danio rerio_Nematostella vectensis	0.478194	0.836759		Gallus gallus_Branchiostoma floridae	0.479301	0.434986		Homo sapiens_Branchiostoma belcheri	0.483319	0.773041		Gallus gallus_Branchiostoma floridae	0.479301	0.861047		Homo sapiens_Nematostella vectensis	0.485303	0.573181		Branchiostoma belcheri_Pomacea canaliculata	0.479873	0.614951		Danio rerio_Nematostella vectensis	0.479698	0.895118		Gallus gallus_Branchiostoma floridae	0.479301	0.434986		Gallus gallus_Branchiostoma floridae	0.479301	0.845626		Gallus gallus_Branchiostoma floridae	0.479301	0.861047		Homo sapiens_Nematostella vectensis	0.485303
Xenopus tropicalis_Nematostella vectensis	0.308109	0.479727		Acanthaster planci_Strongylocentrotus purpuratus	0.260285	1.60448		Gallus gallus_Branchiostoma floridae	0.479301	0.771553		Xenopus tropicalis_Nematostella vectensis	0.479727	0.585181		Mus musculus_Branchiostoma belcheri	0.454664	0.783554		Xenopus tropicalis_Nematostella vectensis	0.479727	1.12711		Branchiostoma floridae_Strongylocentrotus purpuratus	0.485625	0.583773		Alligator sinensis_Xenopus laevis	0.480483	0.351642		Branchiostoma floridae_Octopus bimaculoides	0.479988	0.707008		Xenopus tropicalis_Nematostella vectensis	0.479727	0.585181		Danio rerio_Branchiostoma floridae	0.424364	0.846954		Xenopus tropicalis_Nematostella vectensis	0.479727	1.12711		Branchiostoma floridae_Strongylocentrotus purpuratus	0.485625
Branchiostoma belcheri_Pomacea canaliculata	0.283901	0.479873		Nematostella vectensis_Amphimedon queenslandica	0.401216	1.5964		Xenopus tropicalis_Nematostella vectensis	0.479727	0.920941		Branchiostoma belcheri_Pomacea canaliculata	0.479873	0.481193		Gallus gallus_Branchiostoma belcheri	0.466937	0.840168		Branchiostoma belcheri_Pomacea canaliculata	0.479873	0.961283		Callorhinchus milii_Branchiostoma belcheri	0.485656	0.516342		Nothobranchius furzeri_Nematostella vectensis	0.48133	1.40439		Gallus gallus_Branchiostoma floridae	0.481014	0.765406		Branchiostoma belcheri_Pomacea canaliculata	0.479873	0.481193		Callorhinchus milii_Branchiostoma belcheri	0.485656	0.875292		Branchiostoma belcheri_Pomacea canaliculata	0.479873	0.961283		Callorhinchus milii_Branchiostoma belcheri	0.485656
Alligator sinensis_Xenopus laevis	0.219809	0.480483		Rhincodon typus_Creolimax fragrantissima	0.440541	1.5961		Branchiostoma belcheri_Pomacea canaliculata	0.479873	0.809367		Alligator sinensis_Xenopus laevis	0.480483	0.37378		Pseudonaja textilis_Branchiostoma belcheri	0.523456	0.889935		Alligator sinensis_Xenopus laevis	0.480483	0.280592		Branchiostoma floridae_Octopus bimaculoides	0.485975	0.654166		Mus musculus_Nematostella vectensis	0.48312	1.36816		Xenopus tropicalis_Nematostella vectensis	0.481346	0.929827		Alligator sinensis_Xenopus laevis	0.480483	0.37378		Xenopus laevis_Branchiostoma belcheri	0.383679	0.880671		Alligator sinensis_Xenopus laevis	0.480483	0.280592		Branchiostoma floridae_Octopus bimaculoides	0.485975
Nothobranchius furzeri_Nematostella vectensis	0.306847	0.48133		Drosophila melanogaster_Nematostella vectensis	0.315575	1.5854		Alligator sinensis_Xenopus laevis	0.480483	0.28341		Nothobranchius furzeri_Nematostella vectensis	0.48133	0.588286		Xenopus laevis_Branchiostoma belcheri	0.383679	0.880671		Nothobranchius furzeri_Nematostella vectensis	0.48133	1.23765		Branchiostoma belcheri_Strongylocentrotus purpuratus	0.486202	0.547123		Homo sapiens_Branchiostoma belcheri	0.483319	0.709018		Alligator sinensis_Xenopus laevis	0.482412	0.283406		Nothobranchius furzeri_Nematostella vectensis	0.48133	0.588286		Callorhinchus milii_Branchiostoma floridae	0.477585	0.883604		Nothobranchius furzeri_Nematostella vectensis	0.48133	1.23765		Branchiostoma belcheri_Strongylocentrotus purpuratus	0.486202
Mus musculus_Nematostella vectensis	0.307814	0.48312		Pseudonaja textilis_Strongylocentrotus purpuratus	0.318961	1.57647		Nothobranchius furzeri_Nematostella vectensis	0.48133	0.909603		Mus musculus_Nematostella vectensis	0.48312	0.465499		Xenopus tropicalis_Branchiostoma belcheri	0.492421	0.900573		Mus musculus_Nematostella vectensis	0.48312	1.15146		Xenopus tropicalis_Branchiostoma floridae	0.487919	0.495835		Homo sapiens_Nematostella vectensis	0.485303	1.65		Nothobranchius furzeri_Nematostella vectensis	0.482879	0.944901		Mus musculus_Nematostella vectensis	0.48312	0.465499		Xenopus laevis_Branchiostoma floridae	0.3898	0.885802		Mus musculus_Nematostella vectensis	0.48312	1.15146		Xenopus tropicalis_Branchiostoma floridae	0.487919
Homo sapiens_Branchiostoma belcheri	0.314658	0.483319		Daphnia pulex_Nematostella vectensis	0.333193	1.57395		Mus musculus_Nematostella vectensis	0.48312	0.854861		Homo sapiens_Branchiostoma belcheri	0.483319	0.454406		Nothobranchius furzeri_Branchiostoma belcheri	0.41908	0.784388		Homo sapiens_Branchiostoma belcheri	0.483319	0.938818		Mus musculus_Nothobranchius furzeri	0.488106	0.344091		Branchiostoma floridae_Strongylocentrotus purpuratus	0.485625	1.66447		Mus musculus_Danio rerio	0.483294	0.338138		Homo sapiens_Branchiostoma belcheri	0.483319	0.454406		Pseudonaja textilis_Branchiostoma belcheri	0.523456	0.889935		Homo sapiens_Branchiostoma belcheri	0.483319	0.938818		Mus musculus_Nothobranchius furzeri	0.488106
Homo sapiens_Nematostella vectensis	0.334899	0.485303		Nematostella vectensis_Capsapsora owczarzaki	0.369079	1.57028		Homo sapiens_Branchiostoma belcheri	0.483319	0.689722		Homo sapiens_Nematostella vectensis	0.485303	0.475629		Danio rerio_Branchiostoma belcheri	0.422915	0.810852		Homo sapiens_Nematostella vectensis	0.485303	1.15259		Alligator sinensis_Branchiostoma belcheri	0.48812	0.542165		Callorhinchus milii_Branchiostoma belcheri	0.485656	0.586465		Mus musculus_Nematostella vectensis	0.484798	0.887792		Homo sapiens_Nematostella vectensis	0.485303	0.475629		Rhincodon typus_Branchiostoma belcheri	0.461897	0.890568		Homo sapiens_Nematostella vectensis	0.485303	1.15259		Alligator sinensis_Branchiostoma belcheri	0.48812
Branchiostoma floridae_Strongylocentrotus purpuratus	0.303436	0.485625		Nothobranchius furzeri_Acanthaster planci	0.317837	1.56675		Homo sapiens_Nematostella vectensis	0.485303	0.868369		Callorhinchus milii_Branchiostoma belcheri	0.485656	0.409355		Callorhinchus milii_Branchiostoma belcheri	0.485656	0.875292		Branchiostoma floridae_Strongylocentrotus purpuratus	0.485625	0.824704		Gallus gallus_Nothobranchius furzeri	0.489058	0.369422		Branchiostoma floridae_Octopus bimaculoides	0.485975	0.533425		Homo sapiens_Branchiostoma belcheri	0.484923	0.68785		Callorhinchus milii_Branchiostoma belcheri	0.485656	0.409355		Branchiostoma belcheri_Pomacea canaliculata	0.479873	0.893194		Branchiostoma floridae_Strongylocentrotus purpuratus	0.485625	0.824704		Gallus gallus_Nothobranchius furzeri	0.489058
Callorhinchus milii_Branchiostoma belcheri	0.310692	0.485656		Rhincodon typus_Capsapsora owczarzaki	0.406114	1.56504		Branchiostoma floridae_Strongylocentrotus purpuratus	0.485625	0.714818		Branchiostoma floridae_Octopus bimaculoides	0.485975	0.558405		Rhincodon typus_Branchiostoma belcheri	0.461897	0.890568		Callorhinchus milii_Branchiostoma belcheri	0.485656	0.934481		Nothobranchius furzeri_Rhincodon typus	0.4895	0.446851		Branchiostoma belcheri_Strongylocentrotus purpuratus	0.486202	1.65254		Homo sapiens_Nematostella vectensis	0.487196	0.876287		Branchiostoma floridae_Octopus bimaculoides	0.485975	0.558405		Rhincodon typus_Branchiostoma floridae	0.463012	0.894185		Callorhinchus milii_Branchiostoma belcheri	0.485656	0.934481		Nothobranchius furzeri_Rhincodon typus	0.4895
Branchiostoma floridae_Octopus bimaculoides	0.284693	0.485975		Strongylocentrotus purpuratus_Amphimedon queenslandica	0.429944	1.56207		Callorhinchus milii_Branchiostoma belcheri	0.485656	0.646757		Xenopus tropicalis_Branchiostoma floridae	0.487919	0.579774		Branchiostoma floridae_Branchiostoma belcheri	0.0868711	0.0649634		Branchiostoma floridae_Octopus bimaculoides	0.485975	1.07771		Acanthaster planci_Nematostella vectensis	0.490774	0.572134		Xenopus tropicalis_Branchiostoma floridae	0.487919	0.519293		Callorhinchus milii_Branchiostoma belcheri	0.487315	0.648851		Xenopus tropicalis_Branchiostoma floridae	0.487919	0.579774		Pseudonaja textilis_Branchiostoma floridae	0.526947	0.896473		Branchiostoma floridae_Octopus bimaculoides	0.485975	1.07771		Acanthaster planci_Nematostella vectensis	0.490774
Branchiostoma belcheri_Strongylocentrotus purpuratus	0.307848	0.486202		Acanthaster planci_Drosophila melanogaster	0.31589	1.55741		Branchiostoma floridae_Octopus bimaculoides	0.485975	0.703718		Mus musculus_Nothobranchius furzeri	0.488106	0.489369		Homo sapiens_Acanthaster planci	1.04652	1.00258		Branchiostoma belcheri_Strongylocentrotus purpuratus	0.486202	0.826783		Homo sapiens_Branchiostoma floridae	0.491517	0.535708		Mus musculus_Nothobranchius furzeri	0.488106	0.351737		Branchiostoma floridae_Strongylocentrotus purpuratus	0.488553	0.717457		Mus musculus_Nothobranchius furzeri	0.488106	0.489369		Branchiostoma belcheri_Acanthaster planci	0.44384	0.898505		Branchiostoma belcheri_Strongylocentrotus purpuratus	0.486202	0.826783		Homo sapiens_Branchiostoma floridae	0.491517
Xenopus tropicalis_Branchiostoma floridae	0.330828	0.487919		Mus musculus_Acanthaster planci	0.360571	1.54537		Branchiostoma belcheri_Strongylocentrotus purpuratus	0.486202	0.663544		Alligator sinensis_Branchiostoma belcheri	0.48812	0.434896		Mus musculus_Acanthaster planci	0.985653	1.00501		Xenopus tropicalis_Branchiostoma floridae	0.487919	0.861235		Branchiostoma belcheri_Nematostella vectensis	0.491886	0.519533		Alligator sinensis_Branchiostoma belcheri	0.48812	0.669654		Branchiostoma belcheri_Strongylocentrotus purpuratus	0.489283	0.675026		Alligator sinensis_Branchiostoma belcheri	0.48812	0.434896		Xenopus tropicalis_Branchiostoma belcheri	0.492421	0.900573		Xenopus tropicalis_Branchiostoma floridae	0.487919	0.861235		Branchiostoma belcheri_Nematostella vectensis	0.491886
Mus musculus_Nothobranchius furzeri	0.193153	0.488106		Nematostella vectensis_Dictyostelium discoideum	0.483876	1.53574		Xenopus tropicalis_Branchiostoma floridae	0.487919	0.752933		Gallus gallus_Nothobranchius furzeri	0.489058	0.507962		Gallus gallus_Acanthaster planci	1.00593	1.14184		Mus musculus_Nothobranchius furzeri	0.488106	0.42698		Xenopus tropicalis_Branchiostoma belcheri	0.492421	0.469316		Gallus gallus_Nothobranchius furzeri	0.489058	0.352666		Alligator sinensis_Branchiostoma belcheri	0.489608	0.78939		Gallus gallus_Nothobranchius furzeri	0.489058	0.507962		Xenopus tropicalis_Branchiostoma floridae	0.487919	0.902085		Mus musculus_Nothobranchius furzeri	0.488106	0.42698		Xenopus tropicalis_Branchiostoma belcheri	0.492421
Alligator sinensis_Branchiostoma belcheri	0.290351	0.48812		Acanthaster planci_Amphimedon queenslandica	0.454916	1.52867		Mus musculus_Nothobranchius furzeri	0.488106	0.38508		Nothobranchius furzeri_Rhincodon typus	0.4895	0.53959		Pseudonaja textilis_Acanthaster planci	1.03311	1.1818		Alligator sinensis_Branchiostoma belcheri	0.48812	0.91058		Gallus gallus_Danio rerio	0.492781	0.329017		Nothobranchius furzeri_Rhincodon typus	0.4895	1.30241		Xenopus tropicalis_Branchiostoma floridae	0.489731	0.757592		Nothobranchius furzeri_Rhincodon typus	0.4895	0.53959		Pomacea canaliculata_Daphnia pulex	1.77637	0.908616		Alligator sinensis_Branchiostoma belcheri	0.48812	0.91058		Gallus gallus_Danio rerio	0.492781
Gallus gallus_Nothobranchius furzeri	0.204716	0.489058		Callorhinchus milii_Nematostella vectensis	0.336867	1.51411		Alligator sinensis_Branchiostoma belcheri	0.48812	0.787789		Acanthaster planci_Nematostella vectensis	0.490774	0.457873		Xenopus laevis_Acanthaster planci	1.14141	1.15738		Gallus gallus_Nothobranchius furzeri	0.489058	0.39682		Gallus gallus_Nematostella vectensis	0.492995	0.57582		Acanthaster planci_Nematostella vectensis	0.490774	1.77331		Mus musculus_Nothobranchius furzeri	0.492052	0.386069		Acanthaster planci_Nematostella vectensis	0.490774	0.457873		Branchiostoma floridae_Pomacea canaliculata	0.473376	0.909672		Gallus gallus_Nothobranchius furzeri	0.489058	0.39682		Gallus gallus_Nematostella vectensis	0.492995
Nothobranchius furzeri_Rhincodon typus	0.239631	0.4895		Acanthaster planci_Pomacea canaliculata	0.30706	1.51069		Gallus gallus_Nothobranchius furzeri	0.489058	0.380986		Homo sapiens_Branchiostoma floridae	0.491517	0.452469		Xenopus tropicalis_Acanthaster planci	0.951168	1.17605		Nothobranchius furzeri_Rhincodon typus	0.4895	0.457605		Alligator sinensis_Nothobranchius furzeri	0.493898	0.37849		Homo sapiens_Branchiostoma floridae	0.491517	0.531117		Acanthaster planci_Nematostella vectensis	0.492727	0.86174		Homo sapiens_Branchiostoma floridae	0.491517	0.452469		Acanthaster planci_Strongylocentrotus purpuratus	0.682633	0.910767		Nothobranchius furzeri_Rhincodon typus	0.4895	0.457605		Alligator sinensis_Nothobranchius furzeri	0.493898
Acanthaster planci_Nematostella vectensis	0.334618	0.490774		Caenorhabditis elegans_Nematostella vectensis	0.849681	1.50361		Nothobranchius furzeri_Rhincodon typus	0.4895	0.412601		Branchiostoma belcheri_Nematostella vectensis	0.491886	0.462659		Nothobranchius furzeri_Acanthaster planci	0.827072	1.01158		Acanthaster planci_Nematostella vectensis	0.490774	1.13171		Gallus gallus_Xenopus laevis	0.49663	0.315304		Branchiostoma belcheri_Nematostella vectensis	0.491886	1.48088		Gallus gallus_Nothobranchius furzeri	0.492856	0.388342		Branchiostoma belcheri_Nematostella vectensis	0.491886	0.462659		Branchiostoma floridae_Acanthaster planci	0.454331	0.910779		Acanthaster planci_Nematostella vectensis	0.490774	1.13171		Gallus gallus_Xenopus laevis	0.49663
Homo sapiens_Branchiostoma floridae	0.307149	0.491517		Danio rerio_Nematostella vectensis	0.322721	1.50204		Acanthaster planci_Nematostella vectensis	0.490774	0.841054		Pseudonaja textilis_Xenopus laevis	0.491924	0.381266		Danio rerio_Acanthaster planci	0.869391	1.03126		Homo sapiens_Branchiostoma floridae	0.491517	0.878017		Alligator sinensis_Nematostella vectensis	0.49703	0.580304		Pseudonaja textilis_Xenopus laevis	0.491924	0.389577		Homo sapiens_Branchiostoma floridae	0.493164	0.714581		Pseudonaja textilis_Xenopus laevis	0.491924	0.381266		Branchiostoma belcheri_Capitella teleta	0.724287	0.928044		Homo sapiens_Branchiostoma floridae	0.491517	0.878017		Alligator sinensis_Nematostella vectensis	0.49703
Branchiostoma belcheri_Nematostella vectensis	0.295278	0.491886		Xenopus laevis_Acanthaster planci	0.356733	1.49886		Homo sapiens_Branchiostoma floridae	0.491517	0.718838		Xenopus tropicalis_Branchiostoma belcheri	0.492421	0.584511		Callorhinchus milii_Acanthaster planci	1.00349	1.2202		Branchiostoma belcheri_Nematostella vectensis	0.491886	1.12687		Alligator sinensis_Branchiostoma floridae	0.497985	0.540595		Xenopus tropicalis_Branchiostoma belcheri	0.492421	0.718286		Branchiostoma belcheri_Nematostella vectensis	0.49405	0.845935		Xenopus tropicalis_Branchiostoma belcheri	0.492421	0.584511		Branchiostoma floridae_Capitella teleta	0.713257	0.93717		Branchiostoma belcheri_Nematostella vectensis	0.491886	1.12687		Alligator sinensis_Branchiostoma floridae	0.497985
Pseudonaja textilis_Xenopus laevis	0.252851	0.491924		Xenopus tropicalis_Acanthaster planci	0.356908	1.49858		Branchiostoma belcheri_Nematostella vectensis	0.491886	0.838254		Gallus gallus_Danio rerio	0.492781	0.277726		Rhincodon typus_Acanthaster planci	1.00497	1.20949		Pseudonaja textilis_Xenopus laevis	0.491924	0.322729		Nothobranchius furzeri_Callorhinchus milii	0.49826	0.400456		Gallus gallus_Danio rerio	0.492781	0.387686		Xenopus tropicalis_Branchiostoma belcheri	0.494663	0.707106		Gallus gallus_Danio rerio	0.492781	0.277726		Capitella teleta_Daphnia pulex	1.81487	0.937965		Pseudonaja textilis_Xenopus laevis	0.491924	0.322729		Nothobranchius furzeri_Callorhinchus milii	0.49826
Xenopus tropicalis_Branchiostoma belcheri	0.307166	0.492421		Alligator sinensis_Acanthaster planci	0.331245	1.49848		Pseudonaja textilis_Xenopus laevis	0.491924	0.306456		Gallus gallus_Nematostella vectensis	0.492995	0.461349		Branchiostoma floridae_Acanthaster planci	0.454331	0.910779		Xenopus tropicalis_Branchiostoma belcheri	0.492421	0.8853		Rhincodon typus_Nematostella vectensis	0.498704	0.591838		Gallus gallus_Nematostella vectensis	0.492995	1.40732		Pseudonaja textilis_Xenopus laevis	0.494725	0.306388		Gallus gallus_Nematostella vectensis	0.492995	0.461349		Capitella teleta_Drosophila melanogaster	1.37657	0.946613		Xenopus tropicalis_Branchiostoma belcheri	0.492421	0.8853		Rhincodon typus_Nematostella vectensis	0.498704
Gallus gallus_Danio rerio	0.213631	0.492781		Gallus gallus_Acanthaster planci	0.341645	1.49454		Xenopus tropicalis_Branchiostoma belcheri	0.492421	0.699171		Alligator sinensis_Nothobranchius furzeri	0.493898	0.530906		Branchiostoma belcheri_Acanthaster planci	0.44384	0.898505		Gallus gallus_Danio rerio	0.492781	0.440251		Mus musculus_Xenopus laevis	0.501218	0.294702		Alligator sinensis_Nothobranchius furzeri	0.493898	0.365758		Gallus gallus_Nematostella vectensis	0.494964	0.894177		Alligator sinensis_Nothobranchius furzeri	0.493898	0.530906		Mus musculus_Capitella teleta	1.37607	0.951134		Gallus gallus_Danio rerio	0.492781	0.440251		Mus musculus_Xenopus laevis	0.501218
Gallus gallus_Nematostella vectensis	0.288116	0.492995		Octopus bimaculoides_Nematostella vectensis	0.315885	1.47371		Gallus gallus_Danio rerio	0.492781	0.371091		Pseudonaja textilis_Nematostella vectensis	0.496235	0.447474		Homo sapiens_Strongylocentrotus purpuratus	1.04994	1.36637		Gallus gallus_Nematostella vectensis	0.492995	1.14927		Strongylocentrotus purpuratus_Nematostella vectensis	0.503743	0.582673		Pseudonaja textilis_Nematostella vectensis	0.496235	1.3567		Alligator sinensis_Nothobranchius furzeri	0.497006	0.369217		Pseudonaja textilis_Nematostella vectensis	0.496235	0.447474		Pseudonaja textilis_Pomacea canaliculata	1.04708	0.964551		Gallus gallus_Nematostella vectensis	0.492995	1.14927		Strongylocentrotus purpuratus_Nematostella vectensis	0.503743
Alligator sinensis_Nothobranchius furzeri	0.207988	0.493898		Homo sapiens_Rhincodon typus	0.237297	1.47206		Gallus gallus_Nematostella vectensis	0.492995	0.876725		Gallus gallus_Xenopus laevis	0.49663	0.357357		Mus musculus_Strongylocentrotus purpuratus	1.00645	1.34863		Alligator sinensis_Nothobranchius furzeri	0.493898	0.431518		Octopus bimaculoides_Nematostella vectensis	0.506692	0.612525		Gallus gallus_Xenopus laevis	0.49663	0.33862		Nothobranchius furzeri_Rhincodon typus	0.49716	0.425862		Gallus gallus_Xenopus laevis	0.49663	0.357357		Homo sapiens_Capitella teleta	1.37113	0.964558		Alligator sinensis_Nothobranchius furzeri	0.493898	0.431518		Octopus bimaculoides_Nematostella vectensis	0.506692
Pseudonaja textilis_Nematostella vectensis	0.300658	0.496235		Pomacea canaliculata_Nematostella vectensis	0.285548	1.46656		Alligator sinensis_Nothobranchius furzeri	0.493898	0.363339		Alligator sinensis_Nematostella vectensis	0.49703	0.473164		Gallus gallus_Strongylocentrotus purpuratus	1.04711	1.34786		Pseudonaja textilis_Nematostella vectensis	0.496235	1.18465		Alligator sinensis_Danio rerio	0.507661	0.355609		Alligator sinensis_Nematostella vectensis	0.49703	1.41779		Gallus gallus_Danio rerio	0.497388	0.375566		Alligator sinensis_Nematostella vectensis	0.49703	0.473164		Daphnia pulex_Drosophila melanogaster	1.64737	0.966909		Pseudonaja textilis_Nematostella vectensis	0.496235	1.18465		Alligator sinensis_Danio rerio	0.507661
Gallus gallus_Xenopus laevis	0.205033	0.49663		Branchiostoma floridae_Acanthaster planci	0.278336	1.46373		Pseudonaja textilis_Nematostella vectensis	0.496235	0.840007		Alligator sinensis_Branchiostoma floridae	0.497985	0.445993		Pseudonaja textilis_Strongylocentrotus purpuratus	1.07173	1.38876		Gallus gallus_Xenopus laevis	0.49663	0.276031		Danio rerio_Callorhinchus milii	0.508524	0.370931		Alligator sinensis_Branchiostoma floridae	0.497985	0.481918		Pseudonaja textilis_Nematostella vectensis	0.498303	0.860657		Alligator sinensis_Branchiostoma floridae	0.497985	0.445993		Gallus gallus_Pomacea canaliculata	1.06928	0.97164		Gallus gallus_Xenopus laevis	0.49663	0.276031		Danio rerio_Callorhinchus milii	0.508524
Alligator sinensis_Nematostella vectensis	0.318267	0.49703		Acanthaster planci_Octopus bimaculoides	0.333533	1.45447		Gallus gallus_Xenopus laevis	0.49663	0.287213		Nothobranchius furzeri_Callorhinchus milii	0.49826	0.497962		Xenopus laevis_Strongylocentrotus purpuratus	1.1745	1.3405		Alligator sinensis_Nematostella vectensis	0.49703	1.18848		Homo sapiens_Nothobranchius furzeri	0.510066	0.325723		Nothobranchius furzeri_Callorhinchus milii	0.49826	0.321052		Alligator sinensis_Nematostella vectensis	0.498831	0.911773		Nothobranchius furzeri_Callorhinchus milii	0.49826	0.497962		Gallus gallus_Capitella teleta	1.43604	0.984356		Alligator sinensis_Nematostella vectensis	0.49703	1.18848		Homo sapiens_Nothobranchius furzeri	0.510066
Alligator sinensis_Branchiostoma floridae	0.253552	0.497985		Danio rerio_Acanthaster planci	0.333152	1.4457		Alligator sinensis_Nematostella vectensis	0.49703	0.881775		Rhincodon typus_Nematostella vectensis	0.498704	0.461022		Xenopus tropicalis_Strongylocentrotus purpuratus	0.986919	1.34342		Alligator sinensis_Branchiostoma floridae	0.497985	0.864112		Drosophila melanogaster_Nematostella vectensis	0.511571	0.723662		Rhincodon typus_Nematostella vectensis	0.498704	1.60493		Nothobranchius furzeri_Callorhinchus milii	0.499535	0.588521		Rhincodon typus_Nematostella vectensis	0.498704	0.461022		Homo sapiens_Pomacea canaliculata	1.03105	0.986052		Alligator sinensis_Branchiostoma floridae	0.497985	0.864112		Drosophila melanogaster_Nematostella vectensis	0.511571
Nothobranchius furzeri_Callorhinchus milii	0.19052	0.49826		Rhincodon typus_Dictyostelium discoideum	0.408936	1.43811		Alligator sinensis_Branchiostoma floridae	0.497985	0.78515		Mus musculus_Xenopus laevis	0.501218	0.389089		Nothobranchius furzeri_Strongylocentrotus purpuratus	0.894523	1.37942		Nothobranchius furzeri_Callorhinchus milii	0.49826	0.441092		Branchiostoma belcheri_Octopus bimaculoides	0.512221	0.650107		Mus musculus_Xenopus laevis	0.501218	0.349792		Alligator sinensis_Branchiostoma floridae	0.499571	0.788475		Mus musculus_Xenopus laevis	0.501218	0.389089		Mus musculus_Pomacea canaliculata	1.02131	0.988265		Nothobranchius furzeri_Callorhinchus milii	0.49826	0.441092		Branchiostoma belcheri_Octopus bimaculoides	0.512221
Rhincodon typus_Nematostella vectensis	0.32057	0.498704		Rhincodon typus_Drosophila melanogaster	0.392594	1.42933		Nothobranchius furzeri_Callorhinchus milii	0.49826	0.586837		Octopus bimaculoides_Nematostella vectensis	0.506692	0.512338		Danio rerio_Strongylocentrotus purpuratus	0.952488	1.38962		Rhincodon typus_Nematostella vectensis	0.498704	1.11434		Danio rerio_Rhincodon typus	0.513246	0.398286		Strongylocentrotus purpuratus_Nematostella vectensis	0.503743	1.90099		Rhincodon typus_Nematostella vectensis	0.500618	0.943705		Octopus bimaculoides_Nematostella vectensis	0.506692	0.512338		Pomacea canaliculata_Drosophila melanogaster	1.12333	0.992202		Rhincodon typus_Nematostella vectensis	0.498704	1.11434		Danio rerio_Rhincodon typus	0.513246
Mus musculus_Xenopus laevis	0.174019	0.501218		Alligator sinensis_Nematostella vectensis	0.317195	1.41779		Rhincodon typus_Nematostella vectensis	0.498704	0.918458		Alligator sinensis_Danio rerio	0.507661	0.287812		Callorhinchus milii_Strongylocentrotus purpuratus	1.05133	1.46674		Mus musculus_Xenopus laevis	0.501218	0.289151		Callorhinchus milii_Nematostella vectensis	0.517405	0.56092		Octopus bimaculoides_Nematostella vectensis	0.506692	1.47371		Gallus gallus_Xenopus laevis	0.501421	0.287193		Alligator sinensis_Danio rerio	0.507661	0.287812		Homo sapiens_Acanthaster planci	1.04652	1.00258		Mus musculus_Xenopus laevis	0.501218	0.289151		Callorhinchus milii_Nematostella vectensis	0.517405
Strongylocentrotus purpuratus_Nematostella vectensis	0.315746	0.503743		Acanthaster planci_Helobdella robusta	0.335127	1.41208		Mus musculus_Xenopus laevis	0.501218	0.312783		Danio rerio_Callorhinchus milii	0.508524	0.29447		Rhincodon typus_Strongylocentrotus purpuratus	1.04927	1.41052		Strongylocentrotus purpuratus_Nematostella vectensis	0.503743	1.16928		Pomacea canaliculata_Nematostella vectensis	0.520923	0.52868		Alligator sinensis_Danio rerio	0.507661	0.381599		Octopus bimaculoides_Nematostella vectensis	0.502818	0.913303		Danio rerio_Callorhinchus milii	0.508524	0.29447		Mus musculus_Acanthaster planci	0.985653	1.00501		Strongylocentrotus purpuratus_Nematostella vectensis	0.503743	1.16928		Pomacea canaliculata_Nematostella vectensis	0.520923
Octopus bimaculoides_Nematostella vectensis	0.314016	0.506692		Gallus gallus_Nematostella vectensis	0.290222	1.40732		Strongylocentrotus purpuratus_Nematostella vectensis	0.503743	0.864801		Homo sapiens_Nothobranchius furzeri	0.510066	0.529494		Branchiostoma floridae_Strongylocentrotus purpuratus	0.485625	1.28371		Octopus bimaculoides_Nematostella vectensis	0.506692	1.35212		Homo sapiens_Danio rerio	0.52347	0.328667		Danio rerio_Callorhinchus milii	0.508524	0.355719		Strongylocentrotus purpuratus_Nematostella vectensis	0.505689	0.901945		Homo sapiens_Nothobranchius furzeri	0.510066	0.529494		Nothobranchius furzeri_Acanthaster planci	0.827072	1.01158		Octopus bimaculoides_Nematostella vectensis	0.506692	1.35212		Homo sapiens_Danio rerio	0.52347
Alligator sinensis_Danio rerio	0.204335	0.507661		Nothobranchius furzeri_Nematostella vectensis	0.308617	1.40439		Octopus bimaculoides_Nematostella vectensis	0.506692	0.910826		Drosophila melanogaster_Nematostella vectensis	0.511571	0.560246		Branchiostoma belcheri_Strongylocentrotus purpuratus	0.486202	1.22672		Alligator sinensis_Danio rerio	0.507661	0.466781		Xenopus tropicalis_Nothobranchius furzeri	0.533184	0.357139		Homo sapiens_Nothobranchius furzeri	0.510066	0.396037		Branchiostoma belcheri_Octopus bimaculoides	0.506241	0.725995		Drosophila melanogaster_Nematostella vectensis	0.511571	0.560246		Danio rerio_Pomacea canaliculata	0.95607	1.01183		Alligator sinensis_Danio rerio	0.507661	0.466781		Xenopus tropicalis_Nothobranchius furzeri	0.533184
Danio rerio_Callorhinchus milii	0.24597	0.508524		Rhincodon typus_Capitella teleta	0.381849	1.39512		Alligator sinensis_Danio rerio	0.507661	0.359154		Branchiostoma belcheri_Octopus bimaculoides	0.512221	0.567097		Acanthaster planci_Strongylocentrotus purpuratus	0.682633	0.910767		Danio rerio_Callorhinchus milii	0.508524	0.454475		Xenopus tropicalis_Danio rerio	0.533372	0.351559		Drosophila melanogaster_Nematostella vectensis	0.511571	1.5854		Mus musculus_Xenopus laevis	0.50727	0.312676		Branchiostoma belcheri_Octopus bimaculoides	0.512221	0.567097		Xenopus tropicalis_Pomacea canaliculata	1.01677	1.01231		Danio rerio_Callorhinchus milii	0.508524	0.454475		Xenopus tropicalis_Danio rerio	0.533372
Homo sapiens_Nothobranchius furzeri	0.200903	0.510066		Rhincodon typus_Pomacea canaliculata	0.320516	1.3908		Danio rerio_Callorhinchus milii	0.508524	0.592541		Danio rerio_Rhincodon typus	0.513246	0.384859		Homo sapiens_Pomacea canaliculata	1.03105	0.986052		Homo sapiens_Nothobranchius furzeri	0.510066	0.457314		Xenopus laevis_Rhincodon typus	0.543407	0.417418		Branchiostoma belcheri_Octopus bimaculoides	0.512221	0.705766		Drosophila melanogaster_Nematostella vectensis	0.511597	1.08986		Danio rerio_Rhincodon typus	0.513246	0.384859		Rhincodon typus_Pomacea canaliculata	0.995209	1.01313		Homo sapiens_Nothobranchius furzeri	0.510066	0.457314		Xenopus laevis_Rhincodon typus	0.543407
Drosophila melanogaster_Nematostella vectensis	0.311636	0.511571		Rhincodon typus_Amphimedon queenslandica	0.428964	1.38523		Homo sapiens_Nothobranchius furzeri	0.510066	0.36817		Callorhinchus milii_Nematostella vectensis	0.517405	0.464347		Mus musculus_Pomacea canaliculata	1.02131	0.988265		Drosophila melanogaster_Nematostella vectensis	0.511571	1.43998		Xenopus laevis_Callorhinchus milii	0.545528	0.367067		Danio rerio_Rhincodon typus	0.513246	1.3105		Pomacea canaliculata_Nematostella vectensis	0.512529	1.10019		Callorhinchus milii_Nematostella vectensis	0.517405	0.464347		Callorhinchus milii_Pomacea canaliculata	1.02429	1.01413		Drosophila melanogaster_Nematostella vectensis	0.511571	1.43998		Xenopus laevis_Callorhinchus milii	0.545528
Branchiostoma belcheri_Octopus bimaculoides	0.295505	0.512221		Branchiostoma floridae_Nematostella vectensis	0.297337	1.37424		Drosophila melanogaster_Nematostella vectensis	0.511571	1.06138		Pomacea canaliculata_Nematostella vectensis	0.520923	0.463736		Gallus gallus_Pomacea canaliculata	1.06928	0.97164		Branchiostoma belcheri_Octopus bimaculoides	0.512221	1.09		Branchiostoma belcheri_Amphimedon queenslandica	0.556119	0.790407		Callorhinchus milii_Nematostella vectensis	0.517405	1.51411		Alligator sinensis_Danio rerio	0.513612	0.360782		Pomacea canaliculata_Nematostella vectensis	0.520923	0.463736		Xenopus laevis_Pomacea canaliculata	1.15676	1.01927		Branchiostoma belcheri_Octopus bimaculoides	0.512221	1.09		Branchiostoma belcheri_Amphimedon queenslandica	0.556119
Danio rerio_Rhincodon typus	0.286143	0.513246		Helobdella robusta_Nematostella vectensis	0.320275	1.37423		Branchiostoma belcheri_Octopus bimaculoides	0.512221	0.715831		Pseudonaja textilis_Branchiostoma belcheri	0.523456	0.40509		Pseudonaja textilis_Pomacea canaliculata	1.04708	0.964551		Danio rerio_Rhincodon typus	0.513246	0.460398		Nematostella vectensis_Amphimedon queenslandica	0.558057	0.740699		Pomacea canaliculata_Nematostella vectensis	0.520923	1.46656		Danio rerio_Callorhinchus milii	0.514765	0.59387		Pseudonaja textilis_Branchiostoma belcheri	0.523456	0.40509		Nothobranchius furzeri_Capitella teleta	1.32407	1.0262		Danio rerio_Rhincodon typus	0.513246	0.460398		Nematostella vectensis_Amphimedon queenslandica	0.558057
Callorhinchus milii_Nematostella vectensis	0.338252	0.517405		Mus musculus_Nematostella vectensis	0.309677	1.36816		Danio rerio_Rhincodon typus	0.513246	0.426752		Homo sapiens_Danio rerio	0.52347	0.279074		Xenopus laevis_Pomacea canaliculata	1.15676	1.01927		Callorhinchus milii_Nematostella vectensis	0.517405	1.16102		Branchiostoma floridae_Amphimedon queenslandica	0.583883	0.819612		Pseudonaja textilis_Branchiostoma belcheri	0.523456	0.681314		Danio rerio_Rhincodon typus	0.517243	0.426198		Homo sapiens_Danio rerio	0.52347	0.279074		Gallus gallus_Daphnia pulex	1.79725	1.03053		Callorhinchus milii_Nematostella vectensis	0.517405	1.16102		Branchiostoma floridae_Amphimedon queenslandica	0.583883
Pomacea canaliculata_Nematostella vectensis	0.286511	0.520923		Xenopus laevis_Nematostella vectensis	0.307441	1.35796		Callorhinchus milii_Nematostella vectensis	0.517405	0.909062		Pseudonaja textilis_Branchiostoma floridae	0.526947	0.415555		Xenopus tropicalis_Pomacea canaliculata	1.01677	1.01231		Pomacea canaliculata_Nematostella vectensis	0.520923	1.08153		Acanthaster planci_Monosiga brevicollis	0.634425	1.03522		Homo sapiens_Danio rerio	0.52347	0.443635		Homo sapiens_Nothobranchius furzeri	0.517728	0.372912		Pseudonaja textilis_Branchiostoma floridae	0.526947	0.415555		Danio rerio_Acanthaster planci	0.869391	1.03126		Pomacea canaliculata_Nematostella vectensis	0.520923	1.08153		Acanthaster planci_Monosiga brevicollis	0.634425
Pseudonaja textilis_Branchiostoma belcheri	0.270848	0.523456		Pseudonaja textilis_Nematostella vectensis	0.302597	1.3567		Pomacea canaliculata_Nematostella vectensis	0.520923	1.02995		Pseudonaja textilis_Nothobranchius furzeri	0.533024	0.501957		Nothobranchius furzeri_Pomacea canaliculata	0.967625	1.06275		Pseudonaja textilis_Branchiostoma belcheri	0.523456	0.951471		Xenopus laevis_Danio rerio	0.656726	0.371658		Pseudonaja textilis_Branchiostoma floridae	0.526947	0.464899		Callorhinchus milii_Nematostella vectensis	0.519404	0.947987		Pseudonaja textilis_Nothobranchius furzeri	0.533024	0.501957		Xenopus tropicalis_Capitella teleta	1.34317	1.03392		Pseudonaja textilis_Branchiostoma belcheri	0.523456	0.951471		Xenopus laevis_Danio rerio	0.656726
Homo sapiens_Danio rerio	0.240183	0.52347		Pseudonaja textilis_Acanthaster planci	0.366431	1.35258		Pseudonaja textilis_Branchiostoma belcheri	0.523456	0.735608		Xenopus tropicalis_Nothobranchius furzeri	0.533184	0.670651		Danio rerio_Pomacea canaliculata	0.95607	1.01183		Homo sapiens_Danio rerio	0.52347	0.462283		Branchiostoma floridae_Capsapsora owczarzaki	0.665511	0.899394		Pseudonaja textilis_Nothobranchius furzeri	0.533024	0.368317		Pseudonaja textilis_Branchiostoma belcheri	0.52487	0.742914		Xenopus tropicalis_Nothobranchius furzeri	0.533184	0.670651		Pseudonaja textilis_Capitella teleta	1.38454	1.03629		Homo sapiens_Danio rerio	0.52347	0.462283		Branchiostoma floridae_Capsapsora owczarzaki	0.665511
Pseudonaja textilis_Branchiostoma floridae	0.276407	0.526947		Xenopus tropicalis_Nematostella vectensis	0.306815	1.34995		Homo sapiens_Danio rerio	0.52347	0.323039		Xenopus tropicalis_Danio rerio	0.533372	0.392674		Callorhinchus milii_Pomacea canaliculata	1.02429	1.01413		Pseudonaja textilis_Branchiostoma floridae	0.526947	0.898771		Nematostella vectensis_Capsapsora owczarzaki	0.670567	0.899523		Xenopus tropicalis_Nothobranchius furzeri	0.533184	0.426619		Pseudonaja textilis_Branchiostoma floridae	0.528557	0.763228		Xenopus tropicalis_Danio rerio	0.533372	0.392674		Xenopus laevis_Capitella teleta	1.55568	1.03685		Pseudonaja textilis_Branchiostoma floridae	0.526947	0.898771		Nematostella vectensis_Capsapsora owczarzaki	0.670567
Pseudonaja textilis_Nothobranchius furzeri	0.234606	0.533024		Rhincodon typus_Caenorhabditis elegans	0.780151	1.31389		Pseudonaja textilis_Branchiostoma floridae	0.526947	0.7626		Pseudonaja textilis_Danio rerio	0.537506	0.289465		Rhincodon typus_Pomacea canaliculata	0.995209	1.01313		Pseudonaja textilis_Nothobranchius furzeri	0.533024	0.458512		Nothobranchius furzeri_Monosiga brevicollis	0.674692	1.07522		Xenopus tropicalis_Danio rerio	0.533372	0.453297		Homo sapiens_Danio rerio	0.531714	0.330904		Pseudonaja textilis_Danio rerio	0.537506	0.289465		Callorhinchus milii_Capitella teleta	1.36611	1.03766		Pseudonaja textilis_Nothobranchius furzeri	0.533024	0.458512		Nothobranchius furzeri_Monosiga brevicollis	0.674692
Xenopus tropicalis_Nothobranchius furzeri	0.218645	0.533184		Danio rerio_Rhincodon typus	0.285318	1.3105		Pseudonaja textilis_Nothobranchius furzeri	0.533024	0.390936		Xenopus laevis_Rhincodon typus	0.543407	0.555205		Branchiostoma floridae_Pomacea canaliculata	0.473376	0.909672		Xenopus tropicalis_Nothobranchius furzeri	0.533184	0.457879		Capitella teleta_Nematostella vectensis	0.680581	0.566877		Pseudonaja textilis_Danio rerio	0.537506	0.396419		Xenopus tropicalis_Nothobranchius furzeri	0.532561	0.402981		Xenopus laevis_Rhincodon typus	0.543407	0.555205		Pseudonaja textilis_Daphnia pulex	1.84187	1.04465		Xenopus tropicalis_Nothobranchius furzeri	0.533184	0.457879		Capitella teleta_Nematostella vectensis	0.680581
Xenopus tropicalis_Danio rerio	0.216276	0.533372		Rhincodon typus_Octopus bimaculoides	0.299013	1.30976		Xenopus tropicalis_Nothobranchius furzeri	0.533184	0.397218		Xenopus laevis_Callorhinchus milii	0.545528	0.425609		Branchiostoma belcheri_Pomacea canaliculata	0.479873	0.893194		Xenopus tropicalis_Danio rerio	0.533372	0.459042		Acanthaster planci_Strongylocentrotus purpuratus	0.682633	0.417654		Xenopus laevis_Rhincodon typus	0.543407	1.2847		Xenopus tropicalis_Danio rerio	0.535941	0.360906		Xenopus laevis_Callorhinchus milii	0.545528	0.425609		Xenopus tropicalis_Daphnia pulex	1.86378	1.05238		Xenopus tropicalis_Danio rerio	0.533372	0.459042		Acanthaster planci_Strongylocentrotus purpuratus	0.682633
Pseudonaja textilis_Danio rerio	0.26534	0.537506		Nothobranchius furzeri_Rhincodon typus	0.239152	1.30241		Xenopus tropicalis_Danio rerio	0.533372	0.359069		Branchiostoma belcheri_Amphimedon queenslandica	0.556119	0.573027		Acanthaster planci_Pomacea canaliculata	1.08966	1.09764		Pseudonaja textilis_Danio rerio	0.537506	0.471979		Xenopus laevis_Nothobranchius furzeri	0.695098	0.371913		Xenopus laevis_Callorhinchus milii	0.545528	0.36329		Pseudonaja textilis_Nothobranchius furzeri	0.536945	0.394218		Branchiostoma belcheri_Amphimedon queenslandica	0.556119	0.573027		Nothobranchius furzeri_Drosophila melanogaster	0.83807	1.05272		Pseudonaja textilis_Danio rerio	0.537506	0.471979		Xenopus laevis_Nothobranchius furzeri	0.695098
Xenopus laevis_Rhincodon typus	0.251599	0.543407		Rhincodon typus_Daphnia pulex	0.341704	1.29519		Pseudonaja textilis_Danio rerio	0.537506	0.373997		Nematostella vectensis_Amphimedon queenslandica	0.558057	0.530432		Strongylocentrotus purpuratus_Pomacea canaliculata	1.10644	1.36809		Xenopus laevis_Rhincodon typus	0.543407	0.353971		Branchiostoma belcheri_Capsapsora owczarzaki	0.696652	0.902182		Branchiostoma belcheri_Amphimedon queenslandica	0.556119	0.765999		Pseudonaja textilis_Danio rerio	0.540713	0.37404		Nematostella vectensis_Amphimedon queenslandica	0.558057	0.530432		Branchiostoma belcheri_Drosophila melanogaster	0.444653	1.05534		Xenopus laevis_Rhincodon typus	0.543407	0.353971		Branchiostoma belcheri_Capsapsora owczarzaki	0.696652
Xenopus laevis_Callorhinchus milii	0.221419	0.545528		Xenopus laevis_Rhincodon typus	0.251057	1.2847		Xenopus laevis_Rhincodon typus	0.543407	0.406258		Branchiostoma floridae_Amphimedon queenslandica	0.583883	0.5669		Homo sapiens_Capitella teleta	1.37113	0.964558		Xenopus laevis_Callorhinchus milii	0.545528	0.379205		Strongylocentrotus purpuratus_Monosiga brevicollis	0.71247	1.03504		Nematostella vectensis_Amphimedon queenslandica	0.558057	1.5964		Xenopus laevis_Callorhinchus milii	0.541193	0.609149		Branchiostoma floridae_Amphimedon queenslandica	0.583883	0.5669		Danio rerio_Capitella teleta	1.39017	1.05797		Xenopus laevis_Callorhinchus milii	0.545528	0.379205		Strongylocentrotus purpuratus_Monosiga brevicollis	0.71247
Branchiostoma belcheri_Amphimedon queenslandica	0.438789	0.556119		Rhincodon typus_Branchiostoma floridae	0.328718	1.27579		Xenopus laevis_Callorhinchus milii	0.545528	0.603092		Acanthaster planci_Monosiga brevicollis	0.634425	0.808059		Mus musculus_Capitella teleta	1.37607	0.951134		Branchiostoma belcheri_Amphimedon queenslandica	0.556119	1.43122		Branchiostoma floridae_Capitella teleta	0.713257	0.579456		Branchiostoma floridae_Amphimedon queenslandica	0.583883	0.592946		Xenopus laevis_Rhincodon typus	0.542963	0.398866		Acanthaster planci_Monosiga brevicollis	0.634425	0.808059		Branchiostoma floridae_Drosophila melanogaster	0.445594	1.06057		Branchiostoma belcheri_Amphimedon queenslandica	0.556119	1.43122		Branchiostoma floridae_Capitella teleta	0.713257
Nematostella vectensis_Amphimedon queenslandica	0.40407	0.558057		Callorhinchus milii_Rhincodon typus	0.20229	1.27202		Acanthaster planci_Monosiga brevicollis	0.634425	1.68219		Xenopus laevis_Danio rerio	0.656726	0.495913		Gallus gallus_Capitella teleta	1.43604	0.984356		Nematostella vectensis_Amphimedon queenslandica	0.558057	1.36286		Branchiostoma belcheri_Capitella teleta	0.724287	0.543043		Acanthaster planci_Monosiga brevicollis	0.634425	1.79719		Branchiostoma floridae_Capsapsora owczarzaki	0.655829	1.68447		Xenopus laevis_Danio rerio	0.656726	0.495913		Nothobranchius furzeri_Pomacea canaliculata	0.967625	1.06275		Nematostella vectensis_Amphimedon queenslandica	0.558057	1.36286		Branchiostoma belcheri_Capitella teleta	0.724287
Branchiostoma floridae_Amphimedon queenslandica	0.456843	0.583883		Xenopus tropicalis_Rhincodon typus	0.255151	1.25558		Xenopus laevis_Danio rerio	0.656726	0.379051		Branchiostoma floridae_Capsapsora owczarzaki	0.665511	0.939727		Pseudonaja textilis_Capitella teleta	1.38454	1.03629		Branchiostoma floridae_Amphimedon queenslandica	0.583883	1.45692		Danio rerio_Monosiga brevicollis	0.726882	1.10496		Xenopus laevis_Danio rerio	0.656726	0.439731		Xenopus laevis_Danio rerio	0.660342	0.382278		Branchiostoma floridae_Capsapsora owczarzaki	0.665511	0.939727		Danio rerio_Drosophila melanogaster	0.830689	1.07582		Branchiostoma floridae_Amphimedon queenslandica	0.583883	1.45692		Danio rerio_Monosiga brevicollis	0.726882
Acanthaster planci_Monosiga brevicollis	0.399874	0.634425		Rhincodon typus_Helobdella robusta	0.380311	1.24728		Branchiostoma floridae_Capsapsora owczarzaki	0.665511	1.66669		Nematostella vectensis_Capsapsora owczarzaki	0.670567	0.940736		Xenopus laevis_Capitella teleta	1.55568	1.03685		Xenopus laevis_Danio rerio	0.656726	0.461793		Branchiostoma floridae_Monosiga brevicollis	0.728669	1.09025		Branchiostoma floridae_Capsapsora owczarzaki	0.665511	0.708746		Nematostella vectensis_Capsapsora owczarzaki	0.677641	2.14648		Nematostella vectensis_Capsapsora owczarzaki	0.670567	0.940736		Branchiostoma floridae_Daphnia pulex	0.89871	1.07777		Xenopus laevis_Danio rerio	0.656726	0.461793		Branchiostoma floridae_Monosiga brevicollis	0.728669
Xenopus laevis_Danio rerio	0.217016	0.656726		Mus musculus_Rhincodon typus	0.243453	1.23564		Nematostella vectensis_Capsapsora owczarzaki	0.670567	2.13795		Nothobranchius furzeri_Monosiga brevicollis	0.674692	0.919231		Xenopus tropicalis_Capitella teleta	1.34317	1.03392		Capitella teleta_Nematostella vectensis	0.680581	1.24419		Nematostella vectensis_Monosiga brevicollis	0.729222	1.14984		Nematostella vectensis_Capsapsora owczarzaki	0.670567	1.57028		Capitella teleta_Nematostella vectensis	0.68271	1.43457		Nothobranchius furzeri_Monosiga brevicollis	0.674692	0.919231		Acanthaster planci_Capitella teleta	1.41036	1.07873		Capitella teleta_Nematostella vectensis	0.680581	1.24419		Nematostella vectensis_Monosiga brevicollis	0.729222
Branchiostoma floridae_Capsapsora owczarzaki	0.351911	0.665511		Gallus gallus_Rhincodon typus	0.254931	1.22793		Nothobranchius furzeri_Monosiga brevicollis	0.674692	1.85232		Capitella teleta_Nematostella vectensis	0.680581	0.472138		Nothobranchius furzeri_Capitella teleta	1.32407	1.0262		Acanthaster planci_Strongylocentrotus purpuratus	0.682633	0.679068		Caenorhabditis elegans_Nematostella vectensis	0.72973	0.797569		Nothobranchius furzeri_Monosiga brevicollis	0.674692	0.915587		Branchiostoma belcheri_Capsapsora owczarzaki	0.687334	1.59338		Capitella teleta_Nematostella vectensis	0.680581	0.472138		Xenopus laevis_Daphnia pulex	2.10963	1.07963		Acanthaster planci_Strongylocentrotus purpuratus	0.682633	0.679068		Caenorhabditis elegans_Nematostella vectensis	0.72973
Nematostella vectensis_Capsapsora owczarzaki	0.358263	0.670567		Alligator sinensis_Rhincodon typus	0.247739	1.20675		Capitella teleta_Nematostella vectensis	0.680581	1.41522		Xenopus laevis_Nothobranchius furzeri	0.695098	0.63481		Danio rerio_Capitella teleta	1.39017	1.05797		Xenopus laevis_Nothobranchius furzeri	0.695098	0.437506		Branchiostoma belcheri_Monosiga brevicollis	0.73148	1.02519		Capitella teleta_Nematostella vectensis	0.680581	1.80975		Acanthaster planci_Strongylocentrotus purpuratus	0.688663	0.602472		Xenopus laevis_Nothobranchius furzeri	0.695098	0.63481		Branchiostoma belcheri_Daphnia pulex	0.909265	1.0815		Xenopus laevis_Nothobranchius furzeri	0.695098	0.437506		Branchiostoma belcheri_Monosiga brevicollis	0.73148
Nothobranchius furzeri_Monosiga brevicollis	0.391366	0.674692		Monosiga brevicollis_Dictyostelium discoideum	0.51138	1.1956		Acanthaster planci_Strongylocentrotus purpuratus	0.682633	0.602509		Branchiostoma belcheri_Capsapsora owczarzaki	0.696652	0.977722		Callorhinchus milii_Capitella teleta	1.36611	1.03766		Branchiostoma floridae_Capitella teleta	0.713257	0.916351		Pomacea canaliculata_Monosiga brevicollis	0.735724	1.02069		Acanthaster planci_Strongylocentrotus purpuratus	0.682633	1.60448		Xenopus laevis_Nothobranchius furzeri	0.690265	0.418093		Branchiostoma belcheri_Capsapsora owczarzaki	0.696652	0.977722		Rhincodon typus_Capitella teleta	1.40237	1.08249		Branchiostoma floridae_Capitella teleta	0.713257	0.916351		Pomacea canaliculata_Monosiga brevicollis	0.735724
Capitella teleta_Nematostella vectensis	0.373325	0.680581		Pseudonaja textilis_Rhincodon typus	0.236312	1.15958		Xenopus laevis_Nothobranchius furzeri	0.695098	0.414991		Branchiostoma floridae_Capitella teleta	0.713257	0.407307		Rhincodon typus_Capitella teleta	1.40237	1.08249		Branchiostoma belcheri_Capitella teleta	0.724287	0.972349		Drosophila melanogaster_Monosiga brevicollis	0.742614	1.05714		Xenopus laevis_Nothobranchius furzeri	0.695098	0.412753		Caenorhabditis elegans_Nematostella vectensis	0.731396	2.11038		Branchiostoma floridae_Capitella teleta	0.713257	0.407307		Homo sapiens_Daphnia pulex	1.85725	1.08749		Branchiostoma belcheri_Capitella teleta	0.724287	0.972349		Drosophila melanogaster_Monosiga brevicollis	0.742614
Acanthaster planci_Strongylocentrotus purpuratus	0.260978	0.682633		Caenorhabditis elegans_Monosiga brevicollis	0.955749	1.11861		Branchiostoma belcheri_Capsapsora owczarzaki	0.696652	1.5745		Branchiostoma belcheri_Salpingoeca rosetta	0.724235	0.82053		Branchiostoma floridae_Capitella teleta	0.713257	0.93717		Caenorhabditis elegans_Nematostella vectensis	0.72973	1.54458		Xenopus tropicalis_Monosiga brevicollis	0.762616	1.17216		Branchiostoma belcheri_Capsapsora owczarzaki	0.696652	0.889909		Branchiostoma floridae_Capitella teleta	0.734946	0.992995		Branchiostoma belcheri_Salpingoeca rosetta	0.724235	0.82053		Callorhinchus milii_Daphnia pulex	1.86081	1.08797		Caenorhabditis elegans_Nematostella vectensis	0.72973	1.54458		Xenopus tropicalis_Monosiga brevicollis	0.762616
Xenopus laevis_Nothobranchius furzeri	0.214428	0.695098		Daphnia pulex_Monosiga brevicollis	0.423503	1.07508		Strongylocentrotus purpuratus_Monosiga brevicollis	0.71247	1.79617		Branchiostoma belcheri_Capitella teleta	0.724287	0.411242		Branchiostoma belcheri_Capitella teleta	0.724287	0.928044		Nothobranchius furzeri_Acanthaster planci	0.827072	0.856247		Amphimedon queenslandica_Monosiga brevicollis	0.775171	1.12949		Strongylocentrotus purpuratus_Monosiga brevicollis	0.71247	2.20463		Branchiostoma belcheri_Capitella teleta	0.738922	0.971635		Branchiostoma belcheri_Capitella teleta	0.724287	0.411242		Homo sapiens_Drosophila melanogaster	0.96693	1.09421		Nothobranchius furzeri_Acanthaster planci	0.827072	0.856247		Amphimedon queenslandica_Monosiga brevicollis	0.775171
Branchiostoma belcheri_Capsapsora owczarzaki	0.383929	0.696652		Homo sapiens_Creolimax fragrantissima	0.424553	1.06776		Branchiostoma floridae_Capitella teleta	0.713257	1.0436		Danio rerio_Monosiga brevicollis	0.726882	0.774112		Acanthaster planci_Capitella teleta	1.41036	1.07873		Danio rerio_Drosophila melanogaster	0.830689	1.23682		Xenopus laevis_Monosiga brevicollis	0.775941	1.16059		Branchiostoma floridae_Capitella teleta	0.713257	0.396671		Drosophila melanogaster_Capsapsora owczarzaki	0.788694	1.53255		Danio rerio_Monosiga brevicollis	0.726882	0.774112		Acanthaster planci_Pomacea canaliculata	1.08966	1.09764		Danio rerio_Drosophila melanogaster	0.830689	1.23682		Xenopus laevis_Monosiga brevicollis	0.775941
Strongylocentrotus purpuratus_Monosiga brevicollis	0.407375	0.71247		Monosiga brevicollis_Creolimax fragrantissima	0.450649	1.06359		Branchiostoma belcheri_Salpingoeca rosetta	0.724235	1.9182		Branchiostoma floridae_Monosiga brevicollis	0.728669	0.818791		Strongylocentrotus purpuratus_Capitella teleta	1.43755	1.35083		Nothobranchius furzeri_Drosophila melanogaster	0.83807	1.18594		Octopus bimaculoides_Monosiga brevicollis	0.783136	1.10342		Branchiostoma belcheri_Salpingoeca rosetta	0.724235	0.783996		Nothobranchius furzeri_Acanthaster planci	0.842493	0.774834		Branchiostoma floridae_Monosiga brevicollis	0.728669	0.818791		Mus musculus_Drosophila melanogaster	0.919612	1.09775		Nothobranchius furzeri_Drosophila melanogaster	0.83807	1.18594		Octopus bimaculoides_Monosiga brevicollis	0.783136
Branchiostoma floridae_Capitella teleta	0.325038	0.713257		Salpingoeca rosetta_Creolimax fragrantissima	0.49404	1.05017		Branchiostoma belcheri_Capitella teleta	0.724287	0.982706		Nematostella vectensis_Monosiga brevicollis	0.729222	0.83809		Pomacea canaliculata_Capitella teleta	1.40633	0.746913		Danio rerio_Amphimedon queenslandica	0.86429	1.60311		Mus musculus_Monosiga brevicollis	0.790594	1.1543		Branchiostoma belcheri_Capitella teleta	0.724287	0.71533		Nothobranchius furzeri_Capsapsora owczarzaki	0.868237	2.20168		Nematostella vectensis_Monosiga brevicollis	0.729222	0.83809		Mus musculus_Daphnia pulex	1.84596	1.09847		Danio rerio_Amphimedon queenslandica	0.86429	1.60311		Mus musculus_Monosiga brevicollis	0.790594
Branchiostoma belcheri_Salpingoeca rosetta	0.385093	0.724235		Pseudonaja textilis_Monosiga brevicollis	0.439875	1.04889		Danio rerio_Monosiga brevicollis	0.726882	1.76405		Caenorhabditis elegans_Nematostella vectensis	0.72973	0.888736		Homo sapiens_Daphnia pulex	1.85725	1.08749		Branchiostoma belcheri_Caenorhabditis elegans	0.867627	1.66423		Callorhinchus milii_Monosiga brevicollis	0.803728	1.18999		Danio rerio_Monosiga brevicollis	0.726882	0.919091		Branchiostoma belcheri_Caenorhabditis elegans	0.872815	1.5392		Caenorhabditis elegans_Nematostella vectensis	0.72973	0.888736		Danio rerio_Daphnia pulex	1.67369	1.10936		Branchiostoma belcheri_Caenorhabditis elegans	0.867627	1.66423		Callorhinchus milii_Monosiga brevicollis	0.803728
Branchiostoma belcheri_Capitella teleta	0.330614	0.724287		Monosiga brevicollis_Spizellomyces punctatus	0.463449	1.03051		Branchiostoma floridae_Monosiga brevicollis	0.728669	1.72632		Branchiostoma belcheri_Monosiga brevicollis	0.73148	0.830195		Mus musculus_Daphnia pulex	1.84596	1.09847		Callorhinchus milii_Amphimedon queenslandica	0.868169	1.43997		Rhincodon typus_Monosiga brevicollis	0.803864	1.13453		Branchiostoma floridae_Monosiga brevicollis	0.728669	0.911518		Danio rerio_Acanthaster planci	0.879157	0.815689		Branchiostoma belcheri_Monosiga brevicollis	0.73148	0.830195		Gallus gallus_Drosophila melanogaster	0.946834	1.13357		Callorhinchus milii_Amphimedon queenslandica	0.868169	1.43997		Rhincodon typus_Monosiga brevicollis	0.803864
Danio rerio_Monosiga brevicollis	0.417633	0.726882		Drosophila melanogaster_Creolimax fragrantissima	0.406734	1.02959		Nematostella vectensis_Monosiga brevicollis	0.729222	1.68764		Pomacea canaliculata_Monosiga brevicollis	0.735724	0.915417		Gallus gallus_Daphnia pulex	1.79725	1.03053		Danio rerio_Acanthaster planci	0.869391	0.820042		Gallus gallus_Monosiga brevicollis	0.822816	1.1534		Nematostella vectensis_Monosiga brevicollis	0.729222	1.83822		Branchiostoma floridae_Caenorhabditis elegans	0.899796	1.64234		Pomacea canaliculata_Monosiga brevicollis	0.735724	0.915417		Gallus gallus_Acanthaster planci	1.00593	1.14184		Danio rerio_Acanthaster planci	0.869391	0.820042		Gallus gallus_Monosiga brevicollis	0.822816
Branchiostoma floridae_Monosiga brevicollis	0.389006	0.728669		Amphimedon queenslandica_Monosiga brevicollis	0.54689	1.02453		Caenorhabditis elegans_Nematostella vectensis	0.72973	1.88921		Branchiostoma floridae_Salpingoeca rosetta	0.736337	0.794857		Pseudonaja textilis_Daphnia pulex	1.84187	1.04465		Rhincodon typus_Amphimedon queenslandica	0.870548	1.40256		Nothobranchius furzeri_Acanthaster planci	0.827072	0.526845		Caenorhabditis elegans_Nematostella vectensis	0.72973	1.50361		Branchiostoma floridae_Daphnia pulex	0.910564	0.857121		Branchiostoma floridae_Salpingoeca rosetta	0.736337	0.794857		Nothobranchius furzeri_Daphnia pulex	1.54471	1.14263		Rhincodon typus_Amphimedon queenslandica	0.870548	1.40256		Nothobranchius furzeri_Acanthaster planci	0.827072
Nematostella vectensis_Monosiga brevicollis	0.397071	0.729222		Homo sapiens_Monosiga brevicollis	0.435974	1.0217		Branchiostoma belcheri_Monosiga brevicollis	0.73148	1.669		Monosiga brevicollis_Fonticula alba	0.741297	1.09962		Xenopus laevis_Daphnia pulex	2.10963	1.07963		Mus musculus_Amphimedon queenslandica	0.87296	1.34245		Capitella teleta_Monosiga brevicollis	0.829046	1.04666		Branchiostoma belcheri_Monosiga brevicollis	0.73148	0.967047		Pomacea canaliculata_Pinctada martensii	0.911137	0.845567		Monosiga brevicollis_Fonticula alba	0.741297	1.09962		Callorhinchus milii_Drosophila melanogaster	0.917498	1.15155		Mus musculus_Amphimedon queenslandica	0.87296	1.34245		Capitella teleta_Monosiga brevicollis	0.829046
Caenorhabditis elegans_Nematostella vectensis	0.829298	0.72973		Helobdella robusta_Creolimax fragrantissima	0.452826	1.0198		Pomacea canaliculata_Monosiga brevicollis	0.735724	1.61636		Drosophila melanogaster_Monosiga brevicollis	0.742614	0.760511		Xenopus tropicalis_Daphnia pulex	1.86378	1.05238		Xenopus tropicalis_Amphimedon queenslandica	0.875673	1.29726		Danio rerio_Drosophila melanogaster	0.830689	0.706402		Pomacea canaliculata_Monosiga brevicollis	0.735724	0.932804		Nothobranchius furzeri_Strongylocentrotus purpuratus	0.912522	0.89852		Drosophila melanogaster_Monosiga brevicollis	0.742614	0.760511		Xenopus laevis_Acanthaster planci	1.14141	1.15738		Xenopus tropicalis_Amphimedon queenslandica	0.875673	1.29726		Danio rerio_Drosophila melanogaster	0.830689
Branchiostoma belcheri_Monosiga brevicollis	0.381902	0.73148		Octopus bimaculoides_Monosiga brevicollis	0.420522	1.01839		Branchiostoma floridae_Salpingoeca rosetta	0.736337	1.8716		Nematostella vectensis_Salpingoeca rosetta	0.750484	0.908615		Nothobranchius furzeri_Daphnia pulex	1.54471	1.14263		Alligator sinensis_Amphimedon queenslandica	0.880806	1.34931		Homo sapiens_Monosiga brevicollis	0.831646	1.17708		Branchiostoma floridae_Salpingoeca rosetta	0.736337	0.719123		Danio rerio_Octopus bimaculoides	0.914433	0.782513		Nematostella vectensis_Salpingoeca rosetta	0.750484	0.908615		Xenopus tropicalis_Drosophila melanogaster	0.961948	1.16069		Alligator sinensis_Amphimedon queenslandica	0.880806	1.34931		Homo sapiens_Monosiga brevicollis	0.831646
Saccharomyces cerevisiae_Ustilago maydis	0.853408	0.734641		Drosophila melanogaster_Monosiga brevicollis	0.372692	1.00836		Drosophila melanogaster_Monosiga brevicollis	0.742614	1.83944		Xenopus tropicalis_Monosiga brevicollis	0.762616	0.96355		Danio rerio_Daphnia pulex	1.67369	1.10936		Nothobranchius furzeri_Amphimedon queenslandica	0.887015	1.43699		Alligator sinensis_Monosiga brevicollis	0.833659	1.20151		Drosophila melanogaster_Monosiga brevicollis	0.742614	1.00836		Danio rerio_Capsapsora owczarzaki	0.915749	2.03722		Xenopus tropicalis_Monosiga brevicollis	0.762616	0.96355		Rhincodon typus_Daphnia pulex	1.83227	1.16118		Nothobranchius furzeri_Amphimedon queenslandica	0.887015	1.43699		Alligator sinensis_Monosiga brevicollis	0.833659
Pomacea canaliculata_Monosiga brevicollis	0.408279	0.735724		Helobdella robusta_Monosiga brevicollis	0.432283	1.00788		Nematostella vectensis_Salpingoeca rosetta	0.750484	1.65306		Amphimedon queenslandica_Monosiga brevicollis	0.775171	0.888162		Callorhinchus milii_Daphnia pulex	1.86081	1.08797		Nothobranchius furzeri_Strongylocentrotus purpuratus	0.894523	0.958256		Nothobranchius furzeri_Drosophila melanogaster	0.83807	0.695016		Nematostella vectensis_Salpingoeca rosetta	0.750484	1.99429		Branchiostoma belcheri_Daphnia pulex	0.920124	0.802263		Amphimedon queenslandica_Monosiga brevicollis	0.775171	0.888162		Xenopus laevis_Drosophila melanogaster	1.1106	1.16822		Nothobranchius furzeri_Strongylocentrotus purpuratus	0.894523	0.958256		Nothobranchius furzeri_Drosophila melanogaster	0.83807
Branchiostoma floridae_Salpingoeca rosetta	0.389167	0.736337		Callorhinchus milii_Creolimax fragrantissima	0.445862	1.003		Xenopus tropicalis_Monosiga brevicollis	0.762616	1.74771		Xenopus laevis_Monosiga brevicollis	0.775941	1.15177		Rhincodon typus_Daphnia pulex	1.83227	1.16118		Homo sapiens_Amphimedon queenslandica	0.895485	1.3987		Pinctada martensii_Monosiga brevicollis	0.84118	1.11307		Xenopus tropicalis_Monosiga brevicollis	0.762616	0.99596		Nothobranchius furzeri_Octopus bimaculoides	0.922518	0.855737		Xenopus laevis_Monosiga brevicollis	0.775941	1.15177		Xenopus tropicalis_Acanthaster planci	0.951168	1.17605		Homo sapiens_Amphimedon queenslandica	0.895485	1.3987		Pinctada martensii_Monosiga brevicollis	0.84118
Monosiga brevicollis_Fonticula alba	0.525325	0.741297		Alligator sinensis_Monosiga brevicollis	0.394565	1.00122		Xenopus laevis_Monosiga brevicollis	0.775941	1.69302		Octopus bimaculoides_Monosiga brevicollis	0.783136	0.972378		Branchiostoma floridae_Daphnia pulex	0.89871	1.07777		Acanthaster planci_Amphimedon queenslandica	0.895636	1.27428		Drosophila melanogaster_Capsapsora owczarzaki	0.846801	0.939802		Nematostella vectensis_Spizellomyces punctatus	0.764474	1.79992		Danio rerio_Drosophila melanogaster	0.94103	1.15061		Octopus bimaculoides_Monosiga brevicollis	0.783136	0.972378		Pseudonaja textilis_Acanthaster planci	1.03311	1.1818		Acanthaster planci_Amphimedon queenslandica	0.895636	1.27428		Drosophila melanogaster_Capsapsora owczarzaki	0.846801
Drosophila melanogaster_Monosiga brevicollis	0.368393	0.742614		Daphnia pulex_Creolimax fragrantissima	0.438882	0.998142		Octopus bimaculoides_Monosiga brevicollis	0.783136	2.04454		Mus musculus_Monosiga brevicollis	0.790594	0.874664		Branchiostoma belcheri_Daphnia pulex	0.909265	1.0815		Branchiostoma floridae_Caenorhabditis elegans	0.89711	1.52987		Nothobranchius furzeri_Capsapsora owczarzaki	0.848382	0.893381		Amphimedon queenslandica_Monosiga brevicollis	0.775171	1.02453		Acanthaster planci_Capsapsora owczarzaki	0.960282	1.94211		Mus musculus_Monosiga brevicollis	0.790594	0.874664		Pseudonaja textilis_Drosophila melanogaster	0.985685	1.20787		Branchiostoma floridae_Caenorhabditis elegans	0.89711	1.52987		Nothobranchius furzeri_Capsapsora owczarzaki	0.848382
Nematostella vectensis_Salpingoeca rosetta	0.40997	0.750484		Xenopus tropicalis_Monosiga brevicollis	0.467405	0.99596		Mus musculus_Monosiga brevicollis	0.790594	1.76679		Callorhinchus milii_Monosiga brevicollis	0.803728	0.817946		Acanthaster planci_Daphnia pulex	1.70319	1.23856		Branchiostoma floridae_Daphnia pulex	0.89871	1.1286		Danio rerio_Amphimedon queenslandica	0.86429	0.826767		Xenopus laevis_Monosiga brevicollis	0.775941	0.973196		Xenopus tropicalis_Capsapsora owczarzaki	0.961056	1.89773		Callorhinchus milii_Monosiga brevicollis	0.803728	0.817946		Rhincodon typus_Acanthaster planci	1.00497	1.20949		Branchiostoma floridae_Daphnia pulex	0.89871	1.1286		Danio rerio_Amphimedon queenslandica	0.86429
Xenopus tropicalis_Monosiga brevicollis	0.450734	0.762616		Caenorhabditis elegans_Creolimax fragrantissima	0.871682	0.994616		Callorhinchus milii_Monosiga brevicollis	0.803728	1.76032		Rhincodon typus_Monosiga brevicollis	0.803864	0.854251		Strongylocentrotus purpuratus_Daphnia pulex	1.78779	1.39635		Pomacea canaliculata_Octopus bimaculoides	0.901418	0.889025		Branchiostoma belcheri_Caenorhabditis elegans	0.867627	0.815821		Octopus bimaculoides_Monosiga brevicollis	0.783136	1.01839		Danio rerio_Pomacea canaliculata	0.966346	0.964106		Rhincodon typus_Monosiga brevicollis	0.803864	0.854251		Callorhinchus milii_Acanthaster planci	1.00349	1.2202		Pomacea canaliculata_Octopus bimaculoides	0.901418	0.889025		Branchiostoma belcheri_Caenorhabditis elegans	0.867627
Nematostella vectensis_Spizellomyces punctatus	0.407493	0.764474		Mus musculus_Creolimax fragrantissima	0.435214	0.991631		Rhincodon typus_Monosiga brevicollis	0.803864	2.05587		Nematostella vectensis_Fonticula alba	0.812439	1.1979		Pomacea canaliculata_Daphnia pulex	1.77637	0.908616		Pomacea canaliculata_Pinctada martensii	0.90254	0.905979		Callorhinchus milii_Amphimedon queenslandica	0.868169	0.813222		Mus musculus_Monosiga brevicollis	0.790594	0.962932		Xenopus tropicalis_Acanthaster planci	0.966845	0.77288		Nematostella vectensis_Fonticula alba	0.812439	1.1979		Branchiostoma belcheri_Strongylocentrotus purpuratus	0.486202	1.22672		Pomacea canaliculata_Pinctada martensii	0.90254	0.905979		Callorhinchus milii_Amphimedon queenslandica	0.868169
Schmidtea mediterranea_Nematostella vectensis	0.440038	0.766579		Xenopus laevis_Monosiga brevicollis	0.46303	0.973196		Gallus gallus_Monosiga brevicollis	0.822816	2.03026		Gallus gallus_Monosiga brevicollis	0.822816	0.866289		Capitella teleta_Daphnia pulex	1.81487	0.937965		Branchiostoma belcheri_Daphnia pulex	0.909265	1.0944		Danio rerio_Acanthaster planci	0.869391	0.569977		Callorhinchus milii_Monosiga brevicollis	0.803728	0.867411		Nothobranchius furzeri_Drosophila melanogaster	0.967837	1.09696		Gallus gallus_Monosiga brevicollis	0.822816	0.866289		Acanthaster planci_Daphnia pulex	1.70319	1.23856		Branchiostoma belcheri_Daphnia pulex	0.909265	1.0944		Danio rerio_Acanthaster planci	0.869391
Amphimedon queenslandica_Monosiga brevicollis	0.538976	0.775171		Creolimax fragrantissima_Spizellomyces punctatus	0.42732	0.971197		Nothobranchius furzeri_Acanthaster planci	0.827072	0.750739		Nothobranchius furzeri_Acanthaster planci	0.827072	0.574999		Homo sapiens_Drosophila melanogaster	0.96693	1.09421		Rhincodon typus_Drosophila melanogaster	0.911105	1.26398		Rhincodon typus_Amphimedon queenslandica	0.870548	0.837647		Rhincodon typus_Monosiga brevicollis	0.803864	2.01945		Danio rerio_Strongylocentrotus purpuratus	0.968276	0.860603		Nothobranchius furzeri_Acanthaster planci	0.827072	0.574999		Acanthaster planci_Drosophila melanogaster	0.984384	1.24209		Rhincodon typus_Drosophila melanogaster	0.911105	1.26398		Rhincodon typus_Amphimedon queenslandica	0.870548
Nematostella vectensis_Allomyces macrogynus	0.430214	0.775286		Pomacea canaliculata_Creolimax fragrantissima	0.410421	0.970281		Capitella teleta_Monosiga brevicollis	0.829046	2.06453		Capitella teleta_Monosiga brevicollis	0.829046	0.887147		Mus musculus_Drosophila melanogaster	0.919612	1.09775		Nothobranchius furzeri_Octopus bimaculoides	0.91418	1.18924		Mus musculus_Amphimedon queenslandica	0.87296	0.814605		Monosiga brevicollis_Spizellomyces punctatus	0.814035	1.03051		Xenopus tropicalis_Strongylocentrotus purpuratus	0.971795	0.854644		Capitella teleta_Monosiga brevicollis	0.829046	0.887147		Rhincodon typus_Drosophila melanogaster	0.911105	1.24439		Nothobranchius furzeri_Octopus bimaculoides	0.91418	1.18924		Mus musculus_Amphimedon queenslandica	0.87296
Xenopus laevis_Monosiga brevicollis	0.446701	0.775941		Monosiga brevicollis_Thecamonas trahens	0.496303	0.96641		Danio rerio_Drosophila melanogaster	0.830689	1.15393		Danio rerio_Drosophila melanogaster	0.830689	0.527125		Gallus gallus_Drosophila melanogaster	0.946834	1.13357		Callorhinchus milii_Drosophila melanogaster	0.917498	1.22573		Xenopus tropicalis_Amphimedon queenslandica	0.875673	0.723738		Gallus gallus_Monosiga brevicollis	0.822816	0.949846		Callorhinchus milii_Capsapsora owczarzaki	0.972542	1.65871		Danio rerio_Drosophila melanogaster	0.830689	0.527125		Branchiostoma floridae_Strongylocentrotus purpuratus	0.485625	1.28371		Callorhinchus milii_Drosophila melanogaster	0.917498	1.22573		Xenopus tropicalis_Amphimedon queenslandica	0.875673
Monosiga brevicollis_Ustilago maydis	0.474029	0.778934		Mus musculus_Monosiga brevicollis	0.42292	0.962932		Homo sapiens_Monosiga brevicollis	0.831646	1.82095		Homo sapiens_Monosiga brevicollis	0.831646	0.864583		Pseudonaja textilis_Drosophila melanogaster	0.985685	1.20787		Danio rerio_Octopus bimaculoides	0.918396	1.12579		Alligator sinensis_Amphimedon queenslandica	0.880806	0.826808		Nothobranchius furzeri_Acanthaster planci	0.827072	1.56675		Rhincodon typus_Pomacea canaliculata	0.974127	0.934269		Homo sapiens_Monosiga brevicollis	0.831646	0.864583		Xenopus laevis_Strongylocentrotus purpuratus	1.1745	1.3405		Danio rerio_Octopus bimaculoides	0.918396	1.12579		Alligator sinensis_Amphimedon queenslandica	0.880806
Branchiostoma floridae_Allomyces macrogynus	0.382117	0.781281		Capsapsora owczarzaki_Creolimax fragrantissima	0.411393	0.961302		Alligator sinensis_Monosiga brevicollis	0.833659	2.01655		Alligator sinensis_Monosiga brevicollis	0.833659	0.878781		Xenopus laevis_Drosophila melanogaster	1.1106	1.16822		Pseudonaja textilis_Amphimedon queenslandica	0.918751	1.42214		Nothobranchius furzeri_Amphimedon queenslandica	0.887015	0.872194		Capitella teleta_Monosiga brevicollis	0.829046	0.884281		Alligator sinensis_Capsapsora owczarzaki	0.97414	2.18399		Alligator sinensis_Monosiga brevicollis	0.833659	0.878781		Xenopus tropicalis_Strongylocentrotus purpuratus	0.986919	1.34342		Pseudonaja textilis_Amphimedon queenslandica	0.918751	1.42214		Nothobranchius furzeri_Amphimedon queenslandica	0.887015
Octopus bimaculoides_Monosiga brevicollis	0.402607	0.783136		Xenopus tropicalis_Creolimax fragrantissima	0.465673	0.955002		Nothobranchius furzeri_Drosophila melanogaster	0.83807	1.0721		Nothobranchius furzeri_Drosophila melanogaster	0.83807	0.650483		Xenopus tropicalis_Drosophila melanogaster	0.961948	1.16069		Mus musculus_Drosophila melanogaster	0.919612	1.23322		Danio rerio_Capsapsora owczarzaki	0.887956	0.917642		Danio rerio_Drosophila melanogaster	0.830689	0.603947		Rhincodon typus_Capsapsora owczarzaki	0.974332	1.98781		Nothobranchius furzeri_Drosophila melanogaster	0.83807	0.650483		Gallus gallus_Strongylocentrotus purpuratus	1.04711	1.34786		Mus musculus_Drosophila melanogaster	0.919612	1.23322		Danio rerio_Capsapsora owczarzaki	0.887956
Branchiostoma floridae_Ustilago maydis	0.509175	0.78314		Amphimedon queenslandica_Creolimax fragrantissima	0.500279	0.952962		Pinctada martensii_Monosiga brevicollis	0.84118	1.87012		Pinctada martensii_Monosiga brevicollis	0.84118	0.798734		Nothobranchius furzeri_Drosophila melanogaster	0.83807	1.05272		Octopus bimaculoides_Amphimedon queenslandica	0.92204	1.3504		Nothobranchius furzeri_Strongylocentrotus purpuratus	0.894523	0.622559		Homo sapiens_Monosiga brevicollis	0.831646	1.0217		Daphnia pulex_Nematostella vectensis	0.980248	0.774611		Pinctada martensii_Monosiga brevicollis	0.84118	0.798734		Mus musculus_Strongylocentrotus purpuratus	1.00645	1.34863		Octopus bimaculoides_Amphimedon queenslandica	0.92204	1.3504		Nothobranchius furzeri_Strongylocentrotus purpuratus	0.894523
Monosiga brevicollis_Allomyces macrogynus	0.409023	0.784866		Salpingoeca rosetta_Dictyostelium discoideum	0.471411	0.952346		Drosophila melanogaster_Capsapsora owczarzaki	0.846801	1.57264		Drosophila melanogaster_Capsapsora owczarzaki	0.846801	1.00985		Danio rerio_Drosophila melanogaster	0.830689	1.07582		Gallus gallus_Amphimedon queenslandica	0.932392	1.40352		Homo sapiens_Amphimedon queenslandica	0.895485	0.817586		Branchiostoma floridae_Spizellomyces punctatus	0.833052	0.763986		Pseudonaja textilis_Capsapsora owczarzaki	0.981418	2.04061		Drosophila melanogaster_Capsapsora owczarzaki	0.846801	1.00985		Strongylocentrotus purpuratus_Capitella teleta	1.43755	1.35083		Gallus gallus_Amphimedon queenslandica	0.932392	1.40352		Homo sapiens_Amphimedon queenslandica	0.895485
Mus musculus_Monosiga brevicollis	0.403618	0.790594		Alligator sinensis_Creolimax fragrantissima	0.444904	0.951692		Pseudonaja textilis_Monosiga brevicollis	0.84713	1.76946		Pseudonaja textilis_Monosiga brevicollis	0.84713	0.874047		Callorhinchus milii_Drosophila melanogaster	0.917498	1.15155		Strongylocentrotus purpuratus_Amphimedon queenslandica	0.933104	1.44918		Acanthaster planci_Amphimedon queenslandica	0.895636	0.721392		Alligator sinensis_Monosiga brevicollis	0.833659	1.00122		Strongylocentrotus purpuratus_Capsapsora owczarzaki	0.983736	1.76981		Pseudonaja textilis_Monosiga brevicollis	0.84713	0.874047		Homo sapiens_Strongylocentrotus purpuratus	1.04994	1.36637		Strongylocentrotus purpuratus_Amphimedon queenslandica	0.933104	1.44918		Acanthaster planci_Amphimedon queenslandica	0.895636
Branchiostoma belcheri_Ustilago maydis	0.52551	0.792828		Gallus gallus_Monosiga brevicollis	0.38996	0.949846		Nothobranchius furzeri_Capsapsora owczarzaki	0.848382	2.16828		Nothobranchius furzeri_Capsapsora owczarzaki	0.848382	1.04319		Rhincodon typus_Drosophila melanogaster	0.911105	1.24439		Xenopus laevis_Amphimedon queenslandica	0.946661	1.34769		Branchiostoma floridae_Caenorhabditis elegans	0.89711	0.835843		Nothobranchius furzeri_Drosophila melanogaster	0.83807	0.604796		Xenopus tropicalis_Pomacea canaliculata	0.984981	0.936958		Nothobranchius furzeri_Capsapsora owczarzaki	0.848382	1.04319		Strongylocentrotus purpuratus_Pomacea canaliculata	1.10644	1.36809		Xenopus laevis_Amphimedon queenslandica	0.946661	1.34769		Branchiostoma floridae_Caenorhabditis elegans	0.89711
Branchiostoma belcheri_Allomyces macrogynus	0.391521	0.794463		Danio rerio_Creolimax fragrantissima	0.439367	0.945387		Branchiostoma belcheri_Caenorhabditis elegans	0.867627	1.58217		Danio rerio_Amphimedon queenslandica	0.86429	0.606515		Branchiostoma floridae_Drosophila melanogaster	0.445594	1.06057		Gallus gallus_Drosophila melanogaster	0.946834	1.1633		Branchiostoma floridae_Daphnia pulex	0.89871	0.622293		Drosophila melanogaster_Capsapsora owczarzaki	0.846801	0.708557		Acanthaster planci_Octopus bimaculoides	0.985668	0.641996		Danio rerio_Amphimedon queenslandica	0.86429	0.606515		Nothobranchius furzeri_Strongylocentrotus purpuratus	0.894523	1.37942		Gallus gallus_Drosophila melanogaster	0.946834	1.1633		Branchiostoma floridae_Daphnia pulex	0.89871
Nematostella vectensis_Saccharomyces cerevisiae	0.741182	0.794645		Branchiostoma floridae_Creolimax fragrantissima	0.443035	0.942291		Danio rerio_Acanthaster planci	0.869391	0.789153		Branchiostoma belcheri_Caenorhabditis elegans	0.867627	0.94829		Branchiostoma belcheri_Drosophila melanogaster	0.444653	1.05534		Xenopus tropicalis_Acanthaster planci	0.951168	0.898972		Pomacea canaliculata_Octopus bimaculoides	0.901418	0.51755		Pseudonaja textilis_Monosiga brevicollis	0.84713	1.04889		Mus musculus_Strongylocentrotus purpuratus	0.9869	0.812742		Branchiostoma belcheri_Caenorhabditis elegans	0.867627	0.94829		Pseudonaja textilis_Strongylocentrotus purpuratus	1.07173	1.38876		Xenopus tropicalis_Acanthaster planci	0.951168	0.898972		Pomacea canaliculata_Octopus bimaculoides	0.901418
Callorhinchus milii_Monosiga brevicollis	0.458395	0.803728		Caenorhabditis elegans_Salpingoeca rosetta	0.924075	0.942086		Danio rerio_Capsapsora owczarzaki	0.887956	2.02131		Callorhinchus milii_Amphimedon queenslandica	0.868169	0.603343		Acanthaster planci_Drosophila melanogaster	0.984384	1.24209		Danio rerio_Strongylocentrotus purpuratus	0.952488	0.899221		Pomacea canaliculata_Pinctada martensii	0.90254	0.416198		Nothobranchius furzeri_Capsapsora owczarzaki	0.848382	0.695805		Callorhinchus milii_Pomacea canaliculata	0.987928	0.989047		Callorhinchus milii_Amphimedon queenslandica	0.868169	0.603343		Danio rerio_Strongylocentrotus purpuratus	0.952488	1.38962		Danio rerio_Strongylocentrotus purpuratus	0.952488	0.899221		Pomacea canaliculata_Pinctada martensii	0.90254
Rhincodon typus_Monosiga brevicollis	0.493414	0.803864		Creolimax fragrantissima_Thecamonas trahens	0.547029	0.938939		Nothobranchius furzeri_Strongylocentrotus purpuratus	0.894523	0.848637		Danio rerio_Acanthaster planci	0.869391	0.42938		Strongylocentrotus purpuratus_Drosophila melanogaster	1.01638	1.50502		Danio rerio_Pomacea canaliculata	0.95607	1.00827		Branchiostoma belcheri_Daphnia pulex	0.909265	0.582837		Danio rerio_Amphimedon queenslandica	0.86429	0.578692		Nothobranchius furzeri_Pomacea canaliculata	0.9924	0.944724		Danio rerio_Acanthaster planci	0.869391	0.42938		Strongylocentrotus purpuratus_Daphnia pulex	1.78779	1.39635		Danio rerio_Pomacea canaliculata	0.95607	1.00827		Branchiostoma belcheri_Daphnia pulex	0.909265
Nematostella vectensis_Fonticula alba	0.556379	0.812439		Nothobranchius furzeri_Creolimax fragrantissima	0.437994	0.937003		Branchiostoma floridae_Caenorhabditis elegans	0.89711	1.6958		Rhincodon typus_Amphimedon queenslandica	0.870548	0.540703		Pomacea canaliculata_Drosophila melanogaster	1.12333	0.992202		Drosophila melanogaster_Amphimedon queenslandica	0.958505	1.49488		Rhincodon typus_Drosophila melanogaster	0.911105	0.808097		Branchiostoma belcheri_Spizellomyces punctatus	0.866478	0.883384		Pomacea canaliculata_Capsapsora owczarzaki	0.992756	2.06972		Rhincodon typus_Amphimedon queenslandica	0.870548	0.540703		Rhincodon typus_Strongylocentrotus purpuratus	1.04927	1.41052		Drosophila melanogaster_Amphimedon queenslandica	0.958505	1.49488		Rhincodon typus_Drosophila melanogaster	0.911105
Ustilago maydis_Allomyces macrogynus	0.482517	0.812444		Pomacea canaliculata_Monosiga brevicollis	0.420556	0.932804		Branchiostoma floridae_Daphnia pulex	0.89871	0.869079		Mus musculus_Amphimedon queenslandica	0.87296	0.571603		Capitella teleta_Drosophila melanogaster	1.37657	0.946613		Xenopus tropicalis_Drosophila melanogaster	0.961948	1.18523		Nothobranchius furzeri_Octopus bimaculoides	0.91418	0.709309		Branchiostoma belcheri_Caenorhabditis elegans	0.867627	0.927163		Mus musculus_Capsapsora owczarzaki	0.995439	1.76393		Mus musculus_Amphimedon queenslandica	0.87296	0.571603		Callorhinchus milii_Strongylocentrotus purpuratus	1.05133	1.46674		Xenopus tropicalis_Drosophila melanogaster	0.961948	1.18523		Nothobranchius furzeri_Octopus bimaculoides	0.91418
Monosiga brevicollis_Spizellomyces punctatus	0.459589	0.814035		Pseudonaja textilis_Creolimax fragrantissima	0.429304	0.930919		Pomacea canaliculata_Octopus bimaculoides	0.901418	0.707931		Xenopus tropicalis_Amphimedon queenslandica	0.875673	0.713809		Daphnia pulex_Drosophila melanogaster	1.64737	0.966909		Homo sapiens_Drosophila melanogaster	0.96693	1.31176		Callorhinchus milii_Drosophila melanogaster	0.917498	0.792645		Callorhinchus milii_Amphimedon queenslandica	0.868169	0.584973		Strongylocentrotus purpuratus_Octopus bimaculoides	0.999524	0.76356		Xenopus tropicalis_Amphimedon queenslandica	0.875673	0.713809		Strongylocentrotus purpuratus_Drosophila melanogaster	1.01638	1.50502		Homo sapiens_Drosophila melanogaster	0.96693	1.31176		Callorhinchus milii_Drosophila melanogaster	0.917498
Nematostella vectensis_Ustilago maydis	0.575103	0.820331		Salpingoeca rosetta_Spizellomyces punctatus	0.461688	0.928553		Pomacea canaliculata_Pinctada martensii	0.90254	0.76058		Alligator sinensis_Amphimedon queenslandica	0.880806	0.549454						Nothobranchius furzeri_Pomacea canaliculata	0.967625	1.04741		Danio rerio_Octopus bimaculoides	0.918396	0.684074		Danio rerio_Acanthaster planci	0.869391	1.4457		Callorhinchus milii_Acanthaster planci	1.00114	0.850572		Alligator sinensis_Amphimedon queenslandica	0.880806	0.549454						Nothobranchius furzeri_Pomacea canaliculata	0.967625	1.04741		Danio rerio_Octopus bimaculoides	0.918396
Ustilago maydis_Spizellomyces punctatus	0.522883	0.822191		Monosiga brevicollis_Capsapsora owczarzaki	0.374382	0.928007		Branchiostoma belcheri_Daphnia pulex	0.909265	0.799765		Nothobranchius furzeri_Amphimedon queenslandica	0.887015	0.720893						Alligator sinensis_Drosophila melanogaster	0.971822	1.2622		Mus musculus_Drosophila melanogaster	0.919612	0.695683		Rhincodon typus_Amphimedon queenslandica	0.870548	1.38523		Pomacea canaliculata_Octopus bimaculoides	1.0012	0.713113		Nothobranchius furzeri_Amphimedon queenslandica	0.887015	0.720893						Alligator sinensis_Drosophila melanogaster	0.971822	1.2622		Mus musculus_Drosophila melanogaster	0.919612
Gallus gallus_Monosiga brevicollis	0.369336	0.822816		Xenopus laevis_Creolimax fragrantissima	0.457447	0.925918		Rhincodon typus_Drosophila melanogaster	0.911105	1.01793		Danio rerio_Capsapsora owczarzaki	0.887956	0.899915						Pomacea canaliculata_Amphimedon queenslandica	0.971888	1.32989		Acanthaster planci_Capsapsora owczarzaki	0.92094	0.926426		Mus musculus_Amphimedon queenslandica	0.87296	0.595421		Homo sapiens_Pomacea canaliculata	1.00348	0.95671		Danio rerio_Capsapsora owczarzaki	0.887956	0.899915						Pomacea canaliculata_Amphimedon queenslandica	0.971888	1.32989		Acanthaster planci_Capsapsora owczarzaki	0.92094
Nothobranchius furzeri_Acanthaster planci	0.319173	0.827072		Creolimax fragrantissima_Acanthamoeba castellanii	0.422982	0.921159		Nothobranchius furzeri_Octopus bimaculoides	0.91418	0.796917		Branchiostoma floridae_Fonticula alba	0.888241	1.07952						Daphnia pulex_Nematostella vectensis	0.974919	1.25798		Octopus bimaculoides_Amphimedon queenslandica	0.92204	0.803063		Xenopus tropicalis_Amphimedon queenslandica	0.875673	0.593434		Gallus gallus_Capsapsora owczarzaki	1.0037	1.93983		Branchiostoma floridae_Fonticula alba	0.888241	1.07952						Daphnia pulex_Nematostella vectensis	0.974919	1.25798		Octopus bimaculoides_Amphimedon queenslandica	0.92204
Branchiostoma belcheri_Schmidtea mediterranea	0.460639	0.82722		Gallus gallus_Creolimax fragrantissima	0.439613	0.920827		Callorhinchus milii_Drosophila melanogaster	0.917498	1.03558		Homo sapiens_Amphimedon queenslandica	0.895485	0.595888						Pinctada martensii_Octopus bimaculoides	0.97854	0.69518		Gallus gallus_Amphimedon queenslandica	0.932392	0.813885		Alligator sinensis_Amphimedon queenslandica	0.880806	0.569217		Mus musculus_Pomacea canaliculata	1.00467	0.951894		Homo sapiens_Amphimedon queenslandica	0.895485	0.595888						Pinctada martensii_Octopus bimaculoides	0.97854	0.69518		Gallus gallus_Amphimedon queenslandica	0.932392
Allomyces macrogynus_Spizellomyces punctatus	0.380973	0.828493		Danio rerio_Monosiga brevicollis	0.418835	0.919091		Danio rerio_Octopus bimaculoides	0.918396	0.715197		Acanthaster planci_Amphimedon queenslandica	0.895636	0.568212						Acanthaster planci_Drosophila melanogaster	0.984384	1.05405		Strongylocentrotus purpuratus_Amphimedon queenslandica	0.933104	0.804211		Nothobranchius furzeri_Amphimedon queenslandica	0.887015	0.604359		Rhincodon typus_Acanthaster planci	1.00528	0.849056		Acanthaster planci_Amphimedon queenslandica	0.895636	0.568212						Acanthaster planci_Drosophila melanogaster	0.984384	1.05405		Strongylocentrotus purpuratus_Amphimedon queenslandica	0.933104
Capitella teleta_Monosiga brevicollis	0.44991	0.829046		Octopus bimaculoides_Creolimax fragrantissima	0.453766	0.919026		Mus musculus_Drosophila melanogaster	0.919612	0.989323		Branchiostoma floridae_Caenorhabditis elegans	0.89711	0.933863						Mus musculus_Acanthaster planci	0.985653	0.873561		Xenopus tropicalis_Capsapsora owczarzaki	0.946298	0.847696		Danio rerio_Capsapsora owczarzaki	0.887956	0.703314		Acanthaster planci_Drosophila melanogaster	1.00554	1.16505		Branchiostoma floridae_Caenorhabditis elegans	0.89711	0.933863						Mus musculus_Acanthaster planci	0.985653	0.873561		Xenopus tropicalis_Capsapsora owczarzaki	0.946298
Danio rerio_Drosophila melanogaster	0.316584	0.830689		Pomacea canaliculata_Thecamonas trahens	0.595718	0.918715		Acanthaster planci_Capsapsora owczarzaki	0.92094	1.91699		Branchiostoma floridae_Daphnia pulex	0.89871	0.377623						Pseudonaja textilis_Drosophila melanogaster	0.985685	1.26297		Xenopus laevis_Amphimedon queenslandica	0.946661	0.810835		Nothobranchius furzeri_Strongylocentrotus purpuratus	0.894523	1.66119		Mus musculus_Acanthaster planci	1.00943	0.773668		Branchiostoma floridae_Daphnia pulex	0.89871	0.377623						Pseudonaja textilis_Drosophila melanogaster	0.985685	1.26297		Xenopus laevis_Amphimedon queenslandica	0.946661
Homo sapiens_Monosiga brevicollis	0.417021	0.831646		Nothobranchius furzeri_Monosiga brevicollis	0.414581	0.915587		Xenopus tropicalis_Capsapsora owczarzaki	0.946298	1.91931		Pomacea canaliculata_Octopus bimaculoides	0.901418	0.442356						Xenopus tropicalis_Strongylocentrotus purpuratus	0.986919	0.866714		Gallus gallus_Drosophila melanogaster	0.946834	0.723874		Homo sapiens_Amphimedon queenslandica	0.895485	0.615929		Alligator sinensis_Pomacea canaliculata	1.01293	0.9708		Pomacea canaliculata_Octopus bimaculoides	0.901418	0.442356						Xenopus tropicalis_Strongylocentrotus purpuratus	0.986919	0.866714		Gallus gallus_Drosophila melanogaster	0.946834
Branchiostoma floridae_Spizellomyces punctatus	0.446071	0.833052		Branchiostoma floridae_Monosiga brevicollis	0.398777	0.911518		Gallus gallus_Drosophila melanogaster	0.946834	1.09324		Pomacea canaliculata_Pinctada martensii	0.90254	0.390967						Rhincodon typus_Pomacea canaliculata	0.995209	0.971267		Xenopus tropicalis_Acanthaster planci	0.951168	0.516759		Acanthaster planci_Amphimedon queenslandica	0.895636	1.52867		Mus musculus_Octopus bimaculoides	1.01546	0.812848		Pomacea canaliculata_Pinctada martensii	0.90254	0.390967						Rhincodon typus_Pomacea canaliculata	0.995209	0.971267		Xenopus tropicalis_Acanthaster planci	0.951168
Alligator sinensis_Monosiga brevicollis	0.390866	0.833659		Octopus bimaculoides_Thecamonas trahens	0.612126	0.898221		Xenopus tropicalis_Acanthaster planci	0.951168	0.768505		Branchiostoma belcheri_Daphnia pulex	0.909265	0.379659						Acanthaster planci_Octopus bimaculoides	0.997295	1.11919		Alligator sinensis_Capsapsora owczarzaki	0.951357	0.931198		Branchiostoma floridae_Caenorhabditis elegans	0.89711	0.693238		Callorhinchus milii_Octopus bimaculoides	1.01582	0.812902		Branchiostoma belcheri_Daphnia pulex	0.909265	0.379659						Acanthaster planci_Octopus bimaculoides	0.997295	1.11919		Alligator sinensis_Capsapsora owczarzaki	0.951357
Nothobranchius furzeri_Drosophila melanogaster	0.303596	0.83807		Homo sapiens_Salpingoeca rosetta	0.480445	0.897569		Alligator sinensis_Capsapsora owczarzaki	0.951357	2.18235		Rhincodon typus_Drosophila melanogaster	0.911105	0.552998						Callorhinchus milii_Acanthaster planci	1.00349	0.867226		Mus musculus_Capsapsora owczarzaki	0.952242	0.907368		Branchiostoma floridae_Daphnia pulex	0.89871	0.52884		Strongylocentrotus purpuratus_Drosophila melanogaster	1.01719	1.18087		Rhincodon typus_Drosophila melanogaster	0.911105	0.552998						Callorhinchus milii_Acanthaster planci	1.00349	0.867226		Mus musculus_Capsapsora owczarzaki	0.952242
Pinctada martensii_Monosiga brevicollis	0.450184	0.84118		Daphnia pulex_Salpingoeca rosetta	0.446387	0.890132		Mus musculus_Capsapsora owczarzaki	0.952242	1.77619		Nothobranchius furzeri_Octopus bimaculoides	0.91418	0.676493						Rhincodon typus_Acanthaster planci	1.00497	0.906991		Danio rerio_Strongylocentrotus purpuratus	0.952488	0.600041		Pomacea canaliculata_Octopus bimaculoides	0.901418	0.482613		Xenopus laevis_Capsapsora owczarzaki	1.02133	1.96356		Nothobranchius furzeri_Octopus bimaculoides	0.91418	0.676493						Rhincodon typus_Acanthaster planci	1.00497	0.906991		Danio rerio_Strongylocentrotus purpuratus	0.952488
Drosophila melanogaster_Capsapsora owczarzaki	0.325874	0.846801		Capitella teleta_Monosiga brevicollis	0.459015	0.884281		Danio rerio_Strongylocentrotus purpuratus	0.952488	0.822272		Callorhinchus milii_Drosophila melanogaster	0.917498	0.504082						Gallus gallus_Acanthaster planci	1.00593	0.836331		Strongylocentrotus purpuratus_Capsapsora owczarzaki	0.955748	0.981145		Branchiostoma belcheri_Daphnia pulex	0.909265	0.718695		Homo sapiens_Strongylocentrotus purpuratus	1.02322	0.830381		Callorhinchus milii_Drosophila melanogaster	0.917498	0.504082						Gallus gallus_Acanthaster planci	1.00593	0.836331		Strongylocentrotus purpuratus_Capsapsora owczarzaki	0.955748
Pseudonaja textilis_Monosiga brevicollis	0.418481	0.84713		Monosiga brevicollis_Acanthamoeba castellanii	0.387379	0.870152		Strongylocentrotus purpuratus_Capsapsora owczarzaki	0.955748	1.74585		Danio rerio_Octopus bimaculoides	0.918396	0.550003						Mus musculus_Strongylocentrotus purpuratus	1.00645	0.933782		Danio rerio_Pomacea canaliculata	0.95607	0.491926		Rhincodon typus_Drosophila melanogaster	0.911105	1.42933		Alligator sinensis_Strongylocentrotus purpuratus	1.031	0.917669		Danio rerio_Octopus bimaculoides	0.918396	0.550003						Mus musculus_Strongylocentrotus purpuratus	1.00645	0.933782		Danio rerio_Pomacea canaliculata	0.95607
Nothobranchius furzeri_Capsapsora owczarzaki	0.366299	0.848382		Drosophila melanogaster_Dictyostelium discoideum	0.576051	0.868509		Danio rerio_Pomacea canaliculata	0.95607	0.860868		Pseudonaja textilis_Amphimedon queenslandica	0.918751	0.530762						Alligator sinensis_Acanthaster planci	1.00974	0.922428		Drosophila melanogaster_Amphimedon queenslandica	0.958505	0.973568		Nothobranchius furzeri_Octopus bimaculoides	0.91418	0.539642		Rhincodon typus_Octopus bimaculoides	1.0313	0.809277		Pseudonaja textilis_Amphimedon queenslandica	0.918751	0.530762						Alligator sinensis_Acanthaster planci	1.00974	0.922428		Drosophila melanogaster_Amphimedon queenslandica	0.958505
Branchiostoma floridae_Schmidtea mediterranea	0.47045	0.851708		Pomacea canaliculata_Capsapsora owczarzaki	0.363559	0.868373		Xenopus tropicalis_Drosophila melanogaster	0.961948	1.08962		Mus musculus_Drosophila melanogaster	0.919612	0.527636						Octopus bimaculoides_Drosophila melanogaster	1.01319	1.42009		Xenopus tropicalis_Drosophila melanogaster	0.961948	0.700727		Callorhinchus milii_Drosophila melanogaster	0.917498	0.581245		Gallus gallus_Pomacea canaliculata	1.03171	0.974936		Mus musculus_Drosophila melanogaster	0.919612	0.527636						Octopus bimaculoides_Drosophila melanogaster	1.01319	1.42009		Xenopus tropicalis_Drosophila melanogaster	0.961948
Saccharomyces cerevisiae_Spizellomyces punctatus	0.769939	0.854639		Callorhinchus milii_Monosiga brevicollis	0.449229	0.867411		Homo sapiens_Drosophila melanogaster	0.96693	1.03457		Branchiostoma belcheri_Fonticula alba	0.919684	1.04579						Mus musculus_Octopus bimaculoides	1.01565	1.12151		Homo sapiens_Drosophila melanogaster	0.96693	0.657167		Danio rerio_Octopus bimaculoides	0.918396	0.518488		Gallus gallus_Acanthaster planci	1.03369	0.806648		Branchiostoma belcheri_Fonticula alba	0.919684	1.04579						Mus musculus_Octopus bimaculoides	1.01565	1.12151		Homo sapiens_Drosophila melanogaster	0.96693
Danio rerio_Amphimedon queenslandica	0.420419	0.86429		Pomacea canaliculata_Spizellomyces punctatus	0.44873	0.858309		Nothobranchius furzeri_Pomacea canaliculata	0.967625	0.87894		Acanthaster planci_Capsapsora owczarzaki	0.92094	0.990314						Strongylocentrotus purpuratus_Drosophila melanogaster	1.01638	1.14635		Nothobranchius furzeri_Pomacea canaliculata	0.967625	0.527793		Pseudonaja textilis_Amphimedon queenslandica	0.918751	0.509311		Xenopus tropicalis_Octopus bimaculoides	1.03715	0.651712		Acanthaster planci_Capsapsora owczarzaki	0.92094	0.990314						Strongylocentrotus purpuratus_Drosophila melanogaster	1.01638	1.14635		Nothobranchius furzeri_Pomacea canaliculata	0.967625
Branchiostoma belcheri_Spizellomyces punctatus	0.45278	0.866478		Capsapsora owczarzaki_Dictyostelium discoideum	0.456529	0.855761		Callorhinchus milii_Capsapsora owczarzaki	0.967694	1.68404		Octopus bimaculoides_Amphimedon queenslandica	0.92204	0.649229						Xenopus tropicalis_Pomacea canaliculata	1.01677	1.06327		Callorhinchus milii_Capsapsora owczarzaki	0.967694	0.935519		Mus musculus_Drosophila melanogaster	0.919612	0.653577		Alligator sinensis_Acanthaster planci	1.0377	0.795272		Octopus bimaculoides_Amphimedon queenslandica	0.92204	0.649229						Xenopus tropicalis_Pomacea canaliculata	1.01677	1.06327		Callorhinchus milii_Capsapsora owczarzaki	0.967694
Branchiostoma belcheri_Caenorhabditis elegans	0.858608	0.867627		Alligator sinensis_Salpingoeca rosetta	0.411236	0.850153		Alligator sinensis_Drosophila melanogaster	0.971822	1.1956		Gallus gallus_Amphimedon queenslandica	0.932392	0.559976						Mus musculus_Pomacea canaliculata	1.02131	1.04354		Alligator sinensis_Drosophila melanogaster	0.971822	0.781666		Acanthaster planci_Capsapsora owczarzaki	0.92094	1.7476		Callorhinchus milii_Drosophila melanogaster	1.03788	1.05201		Gallus gallus_Amphimedon queenslandica	0.932392	0.559976						Mus musculus_Pomacea canaliculata	1.02131	1.04354		Alligator sinensis_Drosophila melanogaster	0.971822
Callorhinchus milii_Amphimedon queenslandica	0.452572	0.868169		Xenopus tropicalis_Salpingoeca rosetta	0.465202	0.849743		Daphnia pulex_Nematostella vectensis	0.974919	0.739222		Xenopus tropicalis_Capsapsora owczarzaki	0.946298	1.0209						Xenopus tropicalis_Octopus bimaculoides	1.02295	1.05087		Pomacea canaliculata_Amphimedon queenslandica	0.971888	0.732976		Octopus bimaculoides_Amphimedon queenslandica	0.92204	0.601656		Homo sapiens_Octopus bimaculoides	1.03812	0.806495		Xenopus tropicalis_Capsapsora owczarzaki	0.946298	1.0209						Xenopus tropicalis_Octopus bimaculoides	1.02295	1.05087		Pomacea canaliculata_Amphimedon queenslandica	0.971888
Danio rerio_Acanthaster planci	0.334678	0.869391		Drosophila melanogaster_Spizellomyces punctatus	0.432319	0.84687		Pinctada martensii_Octopus bimaculoides	0.97854	0.831026		Xenopus laevis_Amphimedon queenslandica	0.946661	0.796657						Callorhinchus milii_Octopus bimaculoides	1.02423	1.12748		Amphimedon queenslandica_Capsapsora owczarzaki	0.972844	1.19392		Gallus gallus_Amphimedon queenslandica	0.932392	0.58444		Homo sapiens_Capsapsora owczarzaki	1.03852	1.72906		Xenopus laevis_Amphimedon queenslandica	0.946661	0.796657						Callorhinchus milii_Octopus bimaculoides	1.02423	1.12748		Amphimedon queenslandica_Capsapsora owczarzaki	0.972844
Rhincodon typus_Amphimedon queenslandica	0.431686	0.870548		Mus musculus_Salpingoeca rosetta	0.445958	0.839635		Rhincodon typus_Capsapsora owczarzaki	0.982016	1.9534		Gallus gallus_Drosophila melanogaster	0.946834	0.542014						Callorhinchus milii_Pomacea canaliculata	1.02429	0.971459		Daphnia pulex_Nematostella vectensis	0.974919	0.582552		Strongylocentrotus purpuratus_Amphimedon queenslandica	0.933104	1.56207		Pseudonaja textilis_Strongylocentrotus purpuratus	1.03884	0.881054		Gallus gallus_Drosophila melanogaster	0.946834	0.542014						Callorhinchus milii_Pomacea canaliculata	1.02429	0.971459		Daphnia pulex_Nematostella vectensis	0.974919
Mus musculus_Amphimedon queenslandica	0.40836	0.87296		Caenorhabditis elegans_Thecamonas trahens	0.941058	0.8384		Acanthaster planci_Drosophila melanogaster	0.984384	1.13514		Xenopus tropicalis_Acanthaster planci	0.951168	0.570803						Homo sapiens_Octopus bimaculoides	1.0269	1.06271		Pinctada martensii_Octopus bimaculoides	0.97854	0.564923		Xenopus tropicalis_Capsapsora owczarzaki	0.946298	0.709232		Gallus gallus_Strongylocentrotus purpuratus	1.04434	0.910586		Xenopus tropicalis_Acanthaster planci	0.951168	0.570803						Homo sapiens_Octopus bimaculoides	1.0269	1.06271		Pinctada martensii_Octopus bimaculoides	0.97854
Xenopus tropicalis_Amphimedon queenslandica	0.42322	0.875673		Octopus bimaculoides_Salpingoeca rosetta	0.479959	0.837309		Caenorhabditis elegans_Monosiga brevicollis	0.985123	2.26063		Alligator sinensis_Capsapsora owczarzaki	0.951357	1.01695						Homo sapiens_Pomacea canaliculata	1.03105	0.993547		Rhincodon typus_Capsapsora owczarzaki	0.982016	1.00118		Xenopus laevis_Amphimedon queenslandica	0.946661	0.595058		Gallus gallus_Octopus bimaculoides	1.04868	0.7552		Alligator sinensis_Capsapsora owczarzaki	0.951357	1.01695						Homo sapiens_Pomacea canaliculata	1.03105	0.993547		Rhincodon typus_Capsapsora owczarzaki	0.982016
Branchiostoma floridae_Saccharomyces cerevisiae	0.752085	0.879638		Pomacea canaliculata_Caenorhabditis elegans	0.878897	0.833952		Mus musculus_Acanthaster planci	0.985653	0.767142		Mus musculus_Capsapsora owczarzaki	0.952242	1.00431						Pinctada martensii_Amphimedon queenslandica	1.0327	1.34		Acanthaster planci_Drosophila melanogaster	0.984384	0.684454		Gallus gallus_Drosophila melanogaster	0.946834	0.651164		Callorhinchus milii_Strongylocentrotus purpuratus	1.04964	0.875174		Mus musculus_Capsapsora owczarzaki	0.952242	1.00431						Pinctada martensii_Amphimedon queenslandica	1.0327	1.34		Acanthaster planci_Drosophila melanogaster	0.984384
Alligator sinensis_Amphimedon queenslandica	0.478393	0.880806		Xenopus laevis_Salpingoeca rosetta	0.459321	0.830617		Pseudonaja textilis_Drosophila melanogaster	0.985685	1.13218		Danio rerio_Pomacea canaliculata	0.95607	0.480141						Pseudonaja textilis_Acanthaster planci	1.03311	0.922164		Caenorhabditis elegans_Monosiga brevicollis	0.985123	1.27843		Xenopus tropicalis_Acanthaster planci	0.951168	1.49858		Octopus bimaculoides_Capsapsora owczarzaki	1.05103	1.67875		Danio rerio_Pomacea canaliculata	0.95607	0.480141						Pseudonaja textilis_Acanthaster planci	1.03311	0.922164		Caenorhabditis elegans_Monosiga brevicollis	0.985123
Nothobranchius furzeri_Amphimedon queenslandica	0.422086	0.887015		Pomacea canaliculata_Dictyostelium discoideum	0.421608	0.823627		Gallus gallus_Capsapsora owczarzaki	0.986204	1.95662		Drosophila melanogaster_Amphimedon queenslandica	0.958505	0.649436						Pseudonaja textilis_Caenorhabditis elegans	1.03401	1.48823		Mus musculus_Acanthaster planci	0.985653	0.526426		Alligator sinensis_Capsapsora owczarzaki	0.951357	0.738992		Alligator sinensis_Octopus bimaculoides	1.05369	0.891735		Drosophila melanogaster_Amphimedon queenslandica	0.958505	0.649436						Pseudonaja textilis_Caenorhabditis elegans	1.03401	1.48823		Mus musculus_Acanthaster planci	0.985653
Danio rerio_Capsapsora owczarzaki	0.349539	0.887956		Caenorhabditis elegans_Capsapsora owczarzaki	0.87141	0.821617		Xenopus tropicalis_Strongylocentrotus purpuratus	0.986919	0.844803		Xenopus tropicalis_Drosophila melanogaster	0.961948	0.682177						Alligator sinensis_Strongylocentrotus purpuratus	1.04018	0.919041		Gallus gallus_Capsapsora owczarzaki	0.986204	0.922646		Mus musculus_Capsapsora owczarzaki	0.952242	0.694172		Rhincodon typus_Strongylocentrotus purpuratus	1.05693	0.863244		Xenopus tropicalis_Drosophila melanogaster	0.961948	0.682177						Alligator sinensis_Strongylocentrotus purpuratus	1.04018	0.919041		Gallus gallus_Capsapsora owczarzaki	0.986204
Branchiostoma floridae_Fonticula alba	0.526831	0.888241		Danio rerio_Salpingoeca rosetta	0.441988	0.821512		Pomacea canaliculata_Capsapsora owczarzaki	0.989663	1.95058		Homo sapiens_Drosophila melanogaster	0.96693	0.559409						Homo sapiens_Acanthaster planci	1.04652	0.901664		Xenopus tropicalis_Strongylocentrotus purpuratus	0.986919	0.491513		Danio rerio_Strongylocentrotus purpuratus	0.952488	1.81777		Pseudonaja textilis_Pomacea canaliculata	1.06334	0.946172		Homo sapiens_Drosophila melanogaster	0.96693	0.559409						Homo sapiens_Acanthaster planci	1.04652	0.901664		Xenopus tropicalis_Strongylocentrotus purpuratus	0.986919
Nothobranchius furzeri_Strongylocentrotus purpuratus	0.328794	0.894523		Pomacea canaliculata_Acanthamoeba castellanii	0.419139	0.812714		Pseudonaja textilis_Capsapsora owczarzaki	0.992881	2.02793		Nothobranchius furzeri_Pomacea canaliculata	0.967625	0.578842						Alligator sinensis_Octopus bimaculoides	1.04679	0.977657		Pomacea canaliculata_Capsapsora owczarzaki	0.989663	0.874851		Strongylocentrotus purpuratus_Capsapsora owczarzaki	0.955748	1.73784		Rhincodon typus_Drosophila melanogaster	1.07042	1.09033		Nothobranchius furzeri_Pomacea canaliculata	0.967625	0.578842						Alligator sinensis_Octopus bimaculoides	1.04679	0.977657		Pomacea canaliculata_Capsapsora owczarzaki	0.989663
Homo sapiens_Amphimedon queenslandica	0.395617	0.895485		Gallus gallus_Salpingoeca rosetta	0.404191	0.811979		Homo sapiens_Capsapsora owczarzaki	0.993492	1.74935		Callorhinchus milii_Capsapsora owczarzaki	0.967694	0.968943						Pseudonaja textilis_Pomacea canaliculata	1.04708	1.04299		Homo sapiens_Capsapsora owczarzaki	0.993492	0.911458		Danio rerio_Pomacea canaliculata	0.95607	0.603015		Homo sapiens_Acanthaster planci	1.0706	0.744175		Callorhinchus milii_Capsapsora owczarzaki	0.967694	0.968943						Pseudonaja textilis_Pomacea canaliculata	1.04708	1.04299		Homo sapiens_Capsapsora owczarzaki	0.993492
Acanthaster planci_Amphimedon queenslandica	0.4576	0.895636		Octopus bimaculoides_Acanthamoeba castellanii	0.471279	0.810849		Rhincodon typus_Pomacea canaliculata	0.995209	0.888545		Alligator sinensis_Drosophila melanogaster	0.971822	0.547029						Gallus gallus_Strongylocentrotus purpuratus	1.04711	0.935743		Rhincodon typus_Pomacea canaliculata	0.995209	0.46213		Drosophila melanogaster_Amphimedon queenslandica	0.958505	0.710661		Mus musculus_Drosophila melanogaster	1.07214	1.03849		Alligator sinensis_Drosophila melanogaster	0.971822	0.547029						Gallus gallus_Strongylocentrotus purpuratus	1.04711	0.935743		Rhincodon typus_Pomacea canaliculata	0.995209
Branchiostoma floridae_Caenorhabditis elegans	0.882011	0.89711		Caenorhabditis elegans_Spizellomyces punctatus	0.92171	0.807046		Acanthaster planci_Octopus bimaculoides	0.997295	0.642701		Pomacea canaliculata_Amphimedon queenslandica	0.971888	0.549701						Rhincodon typus_Octopus bimaculoides	1.04723	1.13614		Acanthaster planci_Octopus bimaculoides	0.997295	0.673115		Xenopus tropicalis_Drosophila melanogaster	0.961948	0.681483		Xenopus tropicalis_Drosophila melanogaster	1.07285	1.05843		Pomacea canaliculata_Amphimedon queenslandica	0.971888	0.549701						Rhincodon typus_Octopus bimaculoides	1.04723	1.13614		Acanthaster planci_Octopus bimaculoides	0.997295
Branchiostoma floridae_Daphnia pulex	0.290918	0.89871		Helobdella robusta_Salpingoeca rosetta	0.441617	0.805844		Callorhinchus milii_Acanthaster planci	1.00349	0.847836		Amphimedon queenslandica_Capsapsora owczarzaki	0.972844	1.00609						Rhincodon typus_Strongylocentrotus purpuratus	1.04927	0.902319		Callorhinchus milii_Acanthaster planci	1.00349	0.540632		Homo sapiens_Drosophila melanogaster	0.96693	0.739051		Strongylocentrotus purpuratus_Pomacea canaliculata	1.07297	0.956052		Amphimedon queenslandica_Capsapsora owczarzaki	0.972844	1.00609						Rhincodon typus_Strongylocentrotus purpuratus	1.04927	0.902319		Callorhinchus milii_Acanthaster planci	1.00349
Pomacea canaliculata_Octopus bimaculoides	0.229738	0.901418		Homo sapiens_Capsapsora owczarzaki	0.427543	0.805513		Rhincodon typus_Acanthaster planci	1.00497	0.843678		Daphnia pulex_Nematostella vectensis	0.974919	0.494761						Gallus gallus_Octopus bimaculoides	1.04944	1.13462		Rhincodon typus_Acanthaster planci	1.00497	0.528521		Nothobranchius furzeri_Pomacea canaliculata	0.967625	0.631299		Pseudonaja textilis_Acanthaster planci	1.07426	0.786287		Daphnia pulex_Nematostella vectensis	0.974919	0.494761						Gallus gallus_Octopus bimaculoides	1.04944	1.13462		Rhincodon typus_Acanthaster planci	1.00497
Pomacea canaliculata_Pinctada martensii	0.275115	0.90254		Daphnia pulex_Spizellomyces punctatus	0.422227	0.805474		Gallus gallus_Acanthaster planci	1.00593	0.784996		Pinctada martensii_Octopus bimaculoides	0.97854	0.421554						Homo sapiens_Strongylocentrotus purpuratus	1.04994	0.909456		Gallus gallus_Acanthaster planci	1.00593	0.53614		Callorhinchus milii_Capsapsora owczarzaki	0.967694	0.645465		Gallus gallus_Drosophila melanogaster	1.08213	1.10048		Pinctada martensii_Octopus bimaculoides	0.97854	0.421554						Homo sapiens_Strongylocentrotus purpuratus	1.04994	0.909456		Gallus gallus_Acanthaster planci	1.00593
Branchiostoma belcheri_Daphnia pulex	0.312286	0.909265		Drosophila melanogaster_Salpingoeca rosetta	0.37321	0.80117		Mus musculus_Strongylocentrotus purpuratus	1.00645	0.793516		Rhincodon typus_Capsapsora owczarzaki	0.982016	1.08743						Callorhinchus milii_Strongylocentrotus purpuratus	1.05133	0.887121		Mus musculus_Strongylocentrotus purpuratus	1.00645	0.562535		Alligator sinensis_Drosophila melanogaster	0.971822	0.673398		Acanthaster planci_Pomacea canaliculata	1.09224	0.90523		Rhincodon typus_Capsapsora owczarzaki	0.982016	1.08743						Callorhinchus milii_Strongylocentrotus purpuratus	1.05133	0.887121		Mus musculus_Strongylocentrotus purpuratus	1.00645
Branchiostoma belcheri_Saccharomyces cerevisiae	0.765575	0.909959		Daphnia pulex_Thecamonas trahens	0.578628	0.80103		Alligator sinensis_Acanthaster planci	1.00974	0.776532		Acanthaster planci_Drosophila melanogaster	0.984384	0.537017						Homo sapiens_Caenorhabditis elegans	1.05297	1.47106		Alligator sinensis_Acanthaster planci	1.00974	0.554518		Pomacea canaliculata_Amphimedon queenslandica	0.971888	0.707449		Pseudonaja textilis_Octopus bimaculoides	1.09886	0.794736		Acanthaster planci_Drosophila melanogaster	0.984384	0.537017						Homo sapiens_Caenorhabditis elegans	1.05297	1.47106		Alligator sinensis_Acanthaster planci	1.00974
Rhincodon typus_Drosophila melanogaster	0.394265	0.911105		Octopus bimaculoides_Spizellomyces punctatus	0.446973	0.799349		Octopus bimaculoides_Drosophila melanogaster	1.01319	0.970844		Caenorhabditis elegans_Monosiga brevicollis	0.985123	1.09186						Alligator sinensis_Pomacea canaliculata	1.05463	0.991946		Octopus bimaculoides_Drosophila melanogaster	1.01319	0.917974		Amphimedon queenslandica_Capsapsora owczarzaki	0.972844	0.724416		Homo sapiens_Caenorhabditis elegans	1.10199	1.73029		Caenorhabditis elegans_Monosiga brevicollis	0.985123	1.09186						Alligator sinensis_Pomacea canaliculata	1.05463	0.991946		Octopus bimaculoides_Drosophila melanogaster	1.01319
Monosiga brevicollis_Saccharomyces cerevisiae	0.759736	0.911588		Capitella teleta_Creolimax fragrantissima	0.501209	0.79363		Mus musculus_Octopus bimaculoides	1.01565	0.75961		Mus musculus_Acanthaster planci	0.985653	0.410737						Strongylocentrotus purpuratus_Octopus bimaculoides	1.06041	1.03487		Mus musculus_Octopus bimaculoides	1.01565	0.669612		Daphnia pulex_Nematostella vectensis	0.974919	1.57395		Octopus bimaculoides_Drosophila melanogaster	1.10498	0.947876		Mus musculus_Acanthaster planci	0.985653	0.410737						Strongylocentrotus purpuratus_Octopus bimaculoides	1.06041	1.03487		Mus musculus_Octopus bimaculoides	1.01565
Nothobranchius furzeri_Octopus bimaculoides	0.345378	0.91418		Amphimedon queenslandica_Thecamonas trahens	0.644145	0.792563		Strongylocentrotus purpuratus_Drosophila melanogaster	1.01638	1.17419		Pseudonaja textilis_Drosophila melanogaster	0.985685	0.521924						Gallus gallus_Pomacea canaliculata	1.06928	1.09752		Strongylocentrotus purpuratus_Drosophila melanogaster	1.01638	0.76981		Rhincodon typus_Capsapsora owczarzaki	0.982016	1.56504		Alligator sinensis_Drosophila melanogaster	1.10933	1.2156		Pseudonaja textilis_Drosophila melanogaster	0.985685	0.521924						Gallus gallus_Pomacea canaliculata	1.06928	1.09752		Strongylocentrotus purpuratus_Drosophila melanogaster	1.01638
Callorhinchus milii_Drosophila melanogaster	0.348147	0.917498		Callorhinchus milii_Dictyostelium discoideum	0.47071	0.789901		Xenopus tropicalis_Pomacea canaliculata	1.01677	0.840223		Gallus gallus_Capsapsora owczarzaki	0.986204	1.01721						Pseudonaja textilis_Strongylocentrotus purpuratus	1.07173	0.968147		Xenopus tropicalis_Pomacea canaliculata	1.01677	0.45316		Acanthaster planci_Drosophila melanogaster	0.984384	1.55741		Capitella teleta_Capsapsora owczarzaki	1.11054	3.53566		Gallus gallus_Capsapsora owczarzaki	0.986204	1.01721						Pseudonaja textilis_Strongylocentrotus purpuratus	1.07173	0.968147		Xenopus tropicalis_Pomacea canaliculata	1.01677
Danio rerio_Octopus bimaculoides	0.345609	0.918396		Helobdella robusta_Spizellomyces punctatus	0.427345	0.788968		Mus musculus_Pomacea canaliculata	1.02131	0.861101		Pomacea canaliculata_Capsapsora owczarzaki	0.989663	1.00769						Pseudonaja textilis_Octopus bimaculoides	1.0749	1.09918		Mus musculus_Pomacea canaliculata	1.02131	0.468864		Caenorhabditis elegans_Monosiga brevicollis	0.985123	1.11861		Pseudonaja textilis_Caenorhabditis elegans	1.11121	1.67661		Pomacea canaliculata_Capsapsora owczarzaki	0.989663	1.00769						Pseudonaja textilis_Octopus bimaculoides	1.0749	1.09918		Mus musculus_Pomacea canaliculata	1.02131
Pseudonaja textilis_Amphimedon queenslandica	0.434695	0.918751		Capsapsora owczarzaki_Spizellomyces punctatus	0.389148	0.781888		Xenopus tropicalis_Octopus bimaculoides	1.02295	0.626077		Pseudonaja textilis_Capsapsora owczarzaki	0.992881	0.98622						Gallus gallus_Caenorhabditis elegans	1.0752	1.58398		Xenopus tropicalis_Octopus bimaculoides	1.02295	0.620382		Mus musculus_Acanthaster planci	0.985653	1.54537		Homo sapiens_Pinctada martensii	1.12158	0.916179		Pseudonaja textilis_Capsapsora owczarzaki	0.992881	0.98622						Gallus gallus_Caenorhabditis elegans	1.0752	1.58398		Xenopus tropicalis_Octopus bimaculoides	1.02295
Mus musculus_Drosophila melanogaster	0.349575	0.919612		Branchiostoma floridae_Dictyostelium discoideum	0.49685	0.781124		Callorhinchus milii_Octopus bimaculoides	1.02423	0.792431		Homo sapiens_Capsapsora owczarzaki	0.993492	1.03962						Acanthaster planci_Pomacea canaliculata	1.08966	0.845961		Callorhinchus milii_Octopus bimaculoides	1.02423	0.674491		Pseudonaja textilis_Drosophila melanogaster	0.985685	0.638648		Pinctada martensii_Capsapsora owczarzaki	1.12174	1.88148		Homo sapiens_Capsapsora owczarzaki	0.993492	1.03962						Acanthaster planci_Pomacea canaliculata	1.08966	0.845961		Callorhinchus milii_Octopus bimaculoides	1.02423
Branchiostoma belcheri_Fonticula alba	0.543058	0.919684		Pseudonaja textilis_Thecamonas trahens	0.555024	0.780952		Callorhinchus milii_Pomacea canaliculata	1.02429	0.911251		Rhincodon typus_Pomacea canaliculata	0.995209	0.457587						Mus musculus_Caenorhabditis elegans	1.10241	1.46353		Callorhinchus milii_Pomacea canaliculata	1.02429	0.507408		Gallus gallus_Capsapsora owczarzaki	0.986204	0.703597		Pseudonaja textilis_Drosophila melanogaster	1.12378	1.15118		Rhincodon typus_Pomacea canaliculata	0.995209	0.457587						Mus musculus_Caenorhabditis elegans	1.10241	1.46353		Callorhinchus milii_Pomacea canaliculata	1.02429
Acanthaster planci_Capsapsora owczarzaki	0.352686	0.92094		Pseudonaja textilis_Salpingoeca rosetta	0.45138	0.779353		Homo sapiens_Octopus bimaculoides	1.0269	0.74734		Acanthaster planci_Octopus bimaculoides	0.997295	0.506066						Strongylocentrotus purpuratus_Pomacea canaliculata	1.10644	0.826253		Homo sapiens_Octopus bimaculoides	1.0269	0.674946		Xenopus tropicalis_Strongylocentrotus purpuratus	0.986919	1.65816		Gallus gallus_Caenorhabditis elegans	1.12518	1.9367		Acanthaster planci_Octopus bimaculoides	0.997295	0.506066						Strongylocentrotus purpuratus_Pomacea canaliculata	1.10644	0.826253		Homo sapiens_Octopus bimaculoides	1.0269
Octopus bimaculoides_Amphimedon queenslandica	0.474006	0.92204		Helobdella robusta_Dictyostelium discoideum	0.451926	0.779107		Xenopus laevis_Capsapsora owczarzaki	1.03102	1.98868		Callorhinchus milii_Acanthaster planci	1.00349	0.423971						Alligator sinensis_Caenorhabditis elegans	1.10723	1.41204		Xenopus laevis_Capsapsora owczarzaki	1.03102	0.930616		Pomacea canaliculata_Capsapsora owczarzaki	0.989663	0.868373		Mus musculus_Caenorhabditis elegans	1.13434	1.72161		Callorhinchus milii_Acanthaster planci	1.00349	0.423971						Alligator sinensis_Caenorhabditis elegans	1.10723	1.41204		Xenopus laevis_Capsapsora owczarzaki	1.03102
Gallus gallus_Amphimedon queenslandica	0.444586	0.932392		Xenopus tropicalis_Thecamonas trahens	0.572126	0.778792		Homo sapiens_Pomacea canaliculata	1.03105	0.888547		Rhincodon typus_Acanthaster planci	1.00497	0.450836						Xenopus tropicalis_Caenorhabditis elegans	1.11032	1.47749		Homo sapiens_Pomacea canaliculata	1.03105	0.471972		Pseudonaja textilis_Capsapsora owczarzaki	0.992881	0.716166		Xenopus laevis_Pomacea canaliculata	1.14167	0.930185		Rhincodon typus_Acanthaster planci	1.00497	0.450836						Xenopus tropicalis_Caenorhabditis elegans	1.11032	1.47749		Homo sapiens_Pomacea canaliculata	1.03105
Strongylocentrotus purpuratus_Amphimedon queenslandica	0.432592	0.933104		Nothobranchius furzeri_Spizellomyces punctatus	0.484785	0.776919		Pseudonaja textilis_Acanthaster planci	1.03311	0.770922		Gallus gallus_Acanthaster planci	1.00593	0.42273						Xenopus laevis_Drosophila melanogaster	1.1106	1.21443		Pinctada martensii_Amphimedon queenslandica	1.0327	0.778469		Homo sapiens_Capsapsora owczarzaki	0.993492	0.805513		Alligator sinensis_Caenorhabditis elegans	1.14262	1.78054		Gallus gallus_Acanthaster planci	1.00593	0.42273						Xenopus laevis_Drosophila melanogaster	1.1106	1.21443		Pinctada martensii_Amphimedon queenslandica	1.0327
Saccharomyces cerevisiae_Allomyces macrogynus	0.78922	0.934902		Octopus bimaculoides_Capsapsora owczarzaki	0.408499	0.774154		Octopus bimaculoides_Capsapsora owczarzaki	1.03359	1.64147		Alligator sinensis_Acanthaster planci	1.00974	0.43048						Xenopus tropicalis_Pinctada martensii	1.11623	1.03636		Octopus bimaculoides_Capsapsora owczarzaki	1.03359	1.09826		Rhincodon typus_Pomacea canaliculata	0.995209	1.3908		Pomacea canaliculata_Drosophila melanogaster	1.14426	1.28197		Alligator sinensis_Acanthaster planci	1.00974	0.43048						Xenopus tropicalis_Pinctada martensii	1.11623	1.03636		Octopus bimaculoides_Capsapsora owczarzaki	1.03359
Xenopus tropicalis_Capsapsora owczarzaki	0.394154	0.946298		Drosophila melanogaster_Caenorhabditis elegans	0.91485	0.773566		Pseudonaja textilis_Caenorhabditis elegans	1.03401	1.52254		Octopus bimaculoides_Drosophila melanogaster	1.01319	0.635125						Rhincodon typus_Caenorhabditis elegans	1.11701	1.51795		Alligator sinensis_Strongylocentrotus purpuratus	1.04018	0.574161		Acanthaster planci_Octopus bimaculoides	0.997295	1.45447		Homo sapiens_Drosophila melanogaster	1.14712	1.08757		Octopus bimaculoides_Drosophila melanogaster	1.01319	0.635125						Rhincodon typus_Caenorhabditis elegans	1.11701	1.51795		Alligator sinensis_Strongylocentrotus purpuratus	1.04018
Xenopus laevis_Amphimedon queenslandica	0.417932	0.946661		Amphimedon queenslandica_Salpingoeca rosetta	0.505668	0.77356		Alligator sinensis_Strongylocentrotus purpuratus	1.04018	0.87947		Mus musculus_Octopus bimaculoides	1.01565	0.528716						Nothobranchius furzeri_Pinctada martensii	1.11959	1.05601		Homo sapiens_Acanthaster planci	1.04652	0.52077		Callorhinchus milii_Acanthaster planci	1.00349	1.61618		Rhincodon typus_Pinctada martensii	1.14794	0.923087		Mus musculus_Octopus bimaculoides	1.01565	0.528716						Nothobranchius furzeri_Pinctada martensii	1.11959	1.05601		Homo sapiens_Acanthaster planci	1.04652
Gallus gallus_Drosophila melanogaster	0.313021	0.946834		Homo sapiens_Thecamonas trahens	0.592557	0.772505		Homo sapiens_Acanthaster planci	1.04652	0.731814		Xenopus tropicalis_Pomacea canaliculata	1.01677	0.593174						Homo sapiens_Pinctada martensii	1.12175	0.9973		Alligator sinensis_Octopus bimaculoides	1.04679	0.695485		Rhincodon typus_Acanthaster planci	1.00497	1.63194		Mus musculus_Pinctada martensii	1.15	0.911135		Xenopus tropicalis_Pomacea canaliculata	1.01677	0.593174						Homo sapiens_Pinctada martensii	1.12175	0.9973		Alligator sinensis_Octopus bimaculoides	1.04679
Xenopus tropicalis_Acanthaster planci	0.358388	0.951168		Caenorhabditis elegans_Acanthamoeba castellanii	0.935913	0.771034		Alligator sinensis_Octopus bimaculoides	1.04679	0.809043		Mus musculus_Pomacea canaliculata	1.02131	0.434604						Alligator sinensis_Pinctada martensii	1.12215	0.95315		Gallus gallus_Strongylocentrotus purpuratus	1.04711	0.590543		Gallus gallus_Acanthaster planci	1.00593	1.49454		Nothobranchius furzeri_Pinctada martensii	1.15351	0.905263		Mus musculus_Pomacea canaliculata	1.02131	0.434604						Alligator sinensis_Pinctada martensii	1.12215	0.95315		Gallus gallus_Strongylocentrotus purpuratus	1.04711
Alligator sinensis_Capsapsora owczarzaki	0.366225	0.951357		Homo sapiens_Spizellomyces punctatus	0.483901	0.769802		Pseudonaja textilis_Pomacea canaliculata	1.04708	0.863864		Xenopus tropicalis_Octopus bimaculoides	1.02295	0.669527						Pomacea canaliculata_Drosophila melanogaster	1.12333	0.903665		Rhincodon typus_Octopus bimaculoides	1.04723	0.680545		Mus musculus_Strongylocentrotus purpuratus	1.00645	1.66538		Xenopus laevis_Strongylocentrotus purpuratus	1.16084	0.836333		Xenopus tropicalis_Octopus bimaculoides	1.02295	0.669527						Pomacea canaliculata_Drosophila melanogaster	1.12333	0.903665		Rhincodon typus_Octopus bimaculoides	1.04723
Mus musculus_Capsapsora owczarzaki	0.402592	0.952242		Branchiostoma floridae_Spizellomyces punctatus	0.437726	0.763986		Gallus gallus_Strongylocentrotus purpuratus	1.04711	0.879732		Callorhinchus milii_Octopus bimaculoides	1.02423	0.514664						Callorhinchus milii_Caenorhabditis elegans	1.12661	1.43382		Rhincodon typus_Strongylocentrotus purpuratus	1.04927	0.5923		Alligator sinensis_Acanthaster planci	1.00974	1.49848		Xenopus tropicalis_Pinctada martensii	1.1621	0.888678		Callorhinchus milii_Octopus bimaculoides	1.02423	0.514664						Callorhinchus milii_Caenorhabditis elegans	1.12661	1.43382		Rhincodon typus_Strongylocentrotus purpuratus	1.04927
Danio rerio_Strongylocentrotus purpuratus	0.314047	0.952488		Alligator sinensis_Thecamonas trahens	0.454283	0.75782		Rhincodon typus_Octopus bimaculoides	1.04723	0.809573		Callorhinchus milii_Pomacea canaliculata	1.02429	0.47539						Pseudonaja textilis_Pinctada martensii	1.12703	0.997028		Gallus gallus_Octopus bimaculoides	1.04944	0.673963		Octopus bimaculoides_Drosophila melanogaster	1.01319	0.630551		Pseudonaja textilis_Pinctada martensii	1.16445	0.914577		Callorhinchus milii_Pomacea canaliculata	1.02429	0.47539						Pseudonaja textilis_Pinctada martensii	1.12703	0.997028		Gallus gallus_Octopus bimaculoides	1.04944
Capsapsora owczarzaki_Allomyces macrogynus	0.378308	0.954883		Mus musculus_Spizellomyces punctatus	0.480733	0.755692		Rhincodon typus_Strongylocentrotus purpuratus	1.04927	0.864812		Homo sapiens_Octopus bimaculoides	1.0269	0.559852						Gallus gallus_Pinctada martensii	1.129	1.02214		Homo sapiens_Strongylocentrotus purpuratus	1.04994	0.561758		Mus musculus_Octopus bimaculoides	1.01565	0.537257		Callorhinchus milii_Caenorhabditis elegans	1.16525	2.14875		Homo sapiens_Octopus bimaculoides	1.0269	0.559852						Gallus gallus_Pinctada martensii	1.129	1.02214		Homo sapiens_Strongylocentrotus purpuratus	1.04994
Strongylocentrotus purpuratus_Capsapsora owczarzaki	0.352664	0.955748		Xenopus tropicalis_Acanthamoeba castellanii	0.460441	0.755252		Gallus gallus_Octopus bimaculoides	1.04944	0.697896		Xenopus laevis_Capsapsora owczarzaki	1.03102	1.25698						Rhincodon typus_Pinctada martensii	1.12979	1.11274		Callorhinchus milii_Strongylocentrotus purpuratus	1.05133	0.5851		Strongylocentrotus purpuratus_Drosophila melanogaster	1.01638	1.74369		Caenorhabditis elegans_Capsapsora owczarzaki	1.16546	2.02963		Xenopus laevis_Capsapsora owczarzaki	1.03102	1.25698						Rhincodon typus_Pinctada martensii	1.12979	1.11274		Callorhinchus milii_Strongylocentrotus purpuratus	1.05133
Danio rerio_Pomacea canaliculata	0.296056	0.95607		Gallus gallus_Spizellomyces punctatus	0.427104	0.755216		Homo sapiens_Strongylocentrotus purpuratus	1.04994	0.80929		Homo sapiens_Pomacea canaliculata	1.03105	0.465468						Caenorhabditis elegans_Amphimedon queenslandica	1.13243	1.9715		Homo sapiens_Caenorhabditis elegans	1.05297	0.840084		Xenopus tropicalis_Pomacea canaliculata	1.01677	0.703873		Gallus gallus_Pinctada martensii	1.16579	0.903344		Homo sapiens_Pomacea canaliculata	1.03105	0.465468						Caenorhabditis elegans_Amphimedon queenslandica	1.13243	1.9715		Homo sapiens_Caenorhabditis elegans	1.05297
Drosophila melanogaster_Amphimedon queenslandica	0.481629	0.958505		Salpingoeca rosetta_Capsapsora owczarzaki	0.38807	0.754547		Callorhinchus milii_Strongylocentrotus purpuratus	1.05133	0.860507		Pinctada martensii_Amphimedon queenslandica	1.0327	0.517926						Mus musculus_Pinctada martensii	1.13722	1.01714		Alligator sinensis_Pomacea canaliculata	1.05463	0.489643		Mus musculus_Pomacea canaliculata	1.02131	0.647623		Xenopus tropicalis_Caenorhabditis elegans	1.17393	1.80237		Pinctada martensii_Amphimedon queenslandica	1.0327	0.517926						Mus musculus_Pinctada martensii	1.13722	1.01714		Alligator sinensis_Pomacea canaliculata	1.05463
Xenopus tropicalis_Drosophila melanogaster	0.356111	0.961948		Daphnia pulex_Acanthamoeba castellanii	0.43594	0.753443		Homo sapiens_Caenorhabditis elegans	1.05297	1.52798		Pseudonaja textilis_Acanthaster planci	1.03311	0.435622						Danio rerio_Pinctada martensii	1.14078	0.98053		Strongylocentrotus purpuratus_Octopus bimaculoides	1.06041	0.740604		Xenopus tropicalis_Octopus bimaculoides	1.02295	0.573816		Alligator sinensis_Pinctada martensii	1.17619	0.832284		Pseudonaja textilis_Acanthaster planci	1.03311	0.435622						Danio rerio_Pinctada martensii	1.14078	0.98053		Strongylocentrotus purpuratus_Octopus bimaculoides	1.06041
Homo sapiens_Drosophila melanogaster	0.366264	0.96693		Homo sapiens_Acanthamoeba castellanii	0.514258	0.751113		Alligator sinensis_Pomacea canaliculata	1.05463	0.839358		Octopus bimaculoides_Capsapsora owczarzaki	1.03359	1.11128						Xenopus laevis_Acanthaster planci	1.14141	0.883631		Gallus gallus_Pomacea canaliculata	1.06928	0.492105		Callorhinchus milii_Octopus bimaculoides	1.02423	0.549919		Xenopus laevis_Octopus bimaculoides	1.17699	0.676625		Octopus bimaculoides_Capsapsora owczarzaki	1.03359	1.11128						Xenopus laevis_Acanthaster planci	1.14141	0.883631		Gallus gallus_Pomacea canaliculata	1.06928
Nothobranchius furzeri_Pomacea canaliculata	0.294655	0.967625		Pomacea canaliculata_Salpingoeca rosetta	0.460881	0.749977		Strongylocentrotus purpuratus_Octopus bimaculoides	1.06041	0.80348		Pseudonaja textilis_Caenorhabditis elegans	1.03401	0.836494						Xenopus laevis_Octopus bimaculoides	1.14248	1.06763		Gallus gallus_Caenorhabditis elegans	1.0752	0.821406		Callorhinchus milii_Pomacea canaliculata	1.02429	0.64845		Xenopus laevis_Pinctada martensii	1.18663	0.868627		Pseudonaja textilis_Caenorhabditis elegans	1.03401	0.836494						Xenopus laevis_Octopus bimaculoides	1.14248	1.06763		Gallus gallus_Caenorhabditis elegans	1.0752
Callorhinchus milii_Capsapsora owczarzaki	0.398571	0.967694		Callorhinchus milii_Salpingoeca rosetta	0.411258	0.749709		Gallus gallus_Pomacea canaliculata	1.06928	0.880737		Homo sapiens_Acanthaster planci	1.04652	0.438272						Xenopus laevis_Pinctada martensii	1.14328	1.01367		Daphnia pulex_Monosiga brevicollis	1.07711	1.19258		Homo sapiens_Octopus bimaculoides	1.0269	0.574933		Xenopus laevis_Acanthaster planci	1.18705	0.777823		Homo sapiens_Acanthaster planci	1.04652	0.438272						Xenopus laevis_Pinctada martensii	1.14328	1.01367		Daphnia pulex_Monosiga brevicollis	1.07711
Alligator sinensis_Drosophila melanogaster	0.332668	0.971822		Helobdella robusta_Capsapsora owczarzaki	0.390572	0.742388		Pseudonaja textilis_Strongylocentrotus purpuratus	1.07173	0.861445		Alligator sinensis_Octopus bimaculoides	1.04679	0.527262						Xenopus laevis_Pomacea canaliculata	1.15676	1.0513		Acanthaster planci_Pomacea canaliculata	1.08966	0.480394		Xenopus laevis_Capsapsora owczarzaki	1.03102	0.692185		Callorhinchus milii_Pinctada martensii	1.1877	1.00244		Alligator sinensis_Octopus bimaculoides	1.04679	0.527262						Xenopus laevis_Pomacea canaliculata	1.15676	1.0513		Acanthaster planci_Pomacea canaliculata	1.08966
Pomacea canaliculata_Amphimedon queenslandica	0.434076	0.971888		Gallus gallus_Dictyostelium discoideum	0.479575	0.740312		Pseudonaja textilis_Octopus bimaculoides	1.0749	0.757739		Pseudonaja textilis_Pomacea canaliculata	1.04708	0.426583						Xenopus laevis_Caenorhabditis elegans	1.16076	1.46221		Pinctada martensii_Capsapsora owczarzaki	1.10031	0.989565		Homo sapiens_Pomacea canaliculata	1.03105	0.692992		Pinctada martensii_Octopus bimaculoides	1.18897	0.885522		Pseudonaja textilis_Pomacea canaliculata	1.04708	0.426583						Xenopus laevis_Caenorhabditis elegans	1.16076	1.46221		Pinctada martensii_Capsapsora owczarzaki	1.10031
Amphimedon queenslandica_Capsapsora owczarzaki	0.533561	0.972844		Homo sapiens_Drosophila melanogaster	0.369599	0.739051		Gallus gallus_Caenorhabditis elegans	1.0752	1.66524		Rhincodon typus_Octopus bimaculoides	1.04723	0.50744						Nothobranchius furzeri_Caenorhabditis elegans	1.16439	1.58905		Mus musculus_Caenorhabditis elegans	1.10241	0.841737		Pseudonaja textilis_Acanthaster planci	1.03311	1.35258		Rhincodon typus_Caenorhabditis elegans	1.19265	1.86303		Rhincodon typus_Octopus bimaculoides	1.04723	0.50744						Nothobranchius furzeri_Caenorhabditis elegans	1.16439	1.58905		Mus musculus_Caenorhabditis elegans	1.10241
Daphnia pulex_Nematostella vectensis	0.331387	0.974919		Xenopus tropicalis_Spizellomyces punctatus	0.449801	0.739027		Daphnia pulex_Monosiga brevicollis	1.07711	1.87033		Gallus gallus_Octopus bimaculoides	1.04944	0.53062						Callorhinchus milii_Pinctada martensii	1.16678	1.08665		Strongylocentrotus purpuratus_Pomacea canaliculata	1.10644	0.506081		Octopus bimaculoides_Capsapsora owczarzaki	1.03359	0.774154		Nothobranchius furzeri_Caenorhabditis elegans	1.2163	1.85756		Gallus gallus_Octopus bimaculoides	1.04944	0.53062						Callorhinchus milii_Pinctada martensii	1.16678	1.08665		Strongylocentrotus purpuratus_Pomacea canaliculata	1.10644
Pinctada martensii_Octopus bimaculoides	0.265539	0.97854		Alligator sinensis_Capsapsora owczarzaki	0.384785	0.738992		Danio rerio_Salpingoeca rosetta	1.08216	1.83827		Homo sapiens_Caenorhabditis elegans	1.05297	0.915168						Xenopus laevis_Strongylocentrotus purpuratus	1.1745	0.876489		Alligator sinensis_Caenorhabditis elegans	1.10723	0.79864		Pseudonaja textilis_Caenorhabditis elegans	1.03401	0.650646		Danio rerio_Pinctada martensii	1.22009	0.941626		Homo sapiens_Caenorhabditis elegans	1.05297	0.915168						Xenopus laevis_Strongylocentrotus purpuratus	1.1745	0.876489		Alligator sinensis_Caenorhabditis elegans	1.10723
Rhincodon typus_Capsapsora owczarzaki	0.419836	0.982016		Danio rerio_Thecamonas trahens	0.5117	0.736477		Acanthaster planci_Pomacea canaliculata	1.08966	0.824616		Alligator sinensis_Pomacea canaliculata	1.05463	0.412221						Capitella teleta_Amphimedon queenslandica	1.19112	1.32997		Xenopus tropicalis_Caenorhabditis elegans	1.11032	0.739319		Alligator sinensis_Strongylocentrotus purpuratus	1.04018	1.70489		Xenopus laevis_Caenorhabditis elegans	1.22119	1.77715		Alligator sinensis_Pomacea canaliculata	1.05463	0.412221						Capitella teleta_Amphimedon queenslandica	1.19112	1.32997		Xenopus tropicalis_Caenorhabditis elegans	1.11032
Acanthaster planci_Drosophila melanogaster	0.317222	0.984384		Helobdella robusta_Acanthamoeba castellanii	0.399518	0.734009		Acanthaster planci_Salpingoeca rosetta	1.09006	1.80797		Amphimedon queenslandica_Salpingoeca rosetta	1.05561	0.96786						Pinctada martensii_Drosophila melanogaster	1.19517	1.23018		Xenopus laevis_Drosophila melanogaster	1.1106	0.763236		Homo sapiens_Acanthaster planci	1.04652	1.86626		Octopus bimaculoides_Caenorhabditis elegans	1.25526	2.30437		Amphimedon queenslandica_Salpingoeca rosetta	1.05561	0.96786						Pinctada martensii_Drosophila melanogaster	1.19517	1.23018		Xenopus laevis_Drosophila melanogaster	1.1106
Caenorhabditis elegans_Monosiga brevicollis	0.91898	0.985123		Nothobranchius furzeri_Salpingoeca rosetta	0.42083	0.733875		Pinctada martensii_Capsapsora owczarzaki	1.10031	1.85249		Gallus gallus_Pomacea canaliculata	1.06928	0.418026						Danio rerio_Caenorhabditis elegans	1.2	1.57738		Xenopus tropicalis_Pinctada martensii	1.11623	0.54076		Alligator sinensis_Octopus bimaculoides	1.04679	0.532852		Xenopus laevis_Drosophila melanogaster	1.25948	1.08911		Gallus gallus_Pomacea canaliculata	1.06928	0.418026						Danio rerio_Caenorhabditis elegans	1.2	1.57738		Xenopus tropicalis_Pinctada martensii	1.11623
Mus musculus_Acanthaster planci	0.362192	0.985653		Callorhinchus milii_Spizellomyces punctatus	0.470574	0.733526		Mus musculus_Caenorhabditis elegans	1.10241	1.61725		Pseudonaja textilis_Octopus bimaculoides	1.0749	0.524649						Octopus bimaculoides_Caenorhabditis elegans	1.22778	1.40582		Rhincodon typus_Caenorhabditis elegans	1.11701	0.79811		Pseudonaja textilis_Pomacea canaliculata	1.04708	0.636477		Pomacea canaliculata_Caenorhabditis elegans	1.26648	1.98091		Pseudonaja textilis_Octopus bimaculoides	1.0749	0.524649						Octopus bimaculoides_Caenorhabditis elegans	1.22778	1.40582		Rhincodon typus_Caenorhabditis elegans	1.11701
Pseudonaja textilis_Drosophila melanogaster	0.330807	0.985685		Xenopus laevis_Thecamonas trahens	0.578237	0.732478		Strongylocentrotus purpuratus_Pomacea canaliculata	1.10644	0.909533		Gallus gallus_Caenorhabditis elegans	1.0752	0.850525						Strongylocentrotus purpuratus_Caenorhabditis elegans	1.24184	1.5688		Nothobranchius furzeri_Pinctada martensii	1.11959	0.599979		Gallus gallus_Strongylocentrotus purpuratus	1.04711	1.67732		Danio rerio_Caenorhabditis elegans	1.26996	1.78166		Gallus gallus_Caenorhabditis elegans	1.0752	0.850525						Strongylocentrotus purpuratus_Caenorhabditis elegans	1.24184	1.5688		Nothobranchius furzeri_Pinctada martensii	1.11959
Gallus gallus_Capsapsora owczarzaki	0.38828	0.986204		Xenopus laevis_Dictyostelium discoideum	0.492938	0.730246		Alligator sinensis_Caenorhabditis elegans	1.10723	1.44956		Daphnia pulex_Monosiga brevicollis	1.07711	0.762424						Pomacea canaliculata_Caenorhabditis elegans	1.24663	1.28614		Homo sapiens_Pinctada martensii	1.12175	0.556477		Rhincodon typus_Octopus bimaculoides	1.04723	1.30976		Pinctada martensii_Caenorhabditis elegans	1.27258	1.86808		Daphnia pulex_Monosiga brevicollis	1.07711	0.762424						Pomacea canaliculata_Caenorhabditis elegans	1.24663	1.28614		Homo sapiens_Pinctada martensii	1.12175
Xenopus tropicalis_Strongylocentrotus purpuratus	0.350628	0.986919		Alligator sinensis_Spizellomyces punctatus	0.440627	0.729051		Xenopus tropicalis_Caenorhabditis elegans	1.11032	1.71031		Danio rerio_Salpingoeca rosetta	1.08216	0.81991						Drosophila melanogaster_Caenorhabditis elegans	1.25643	1.53489		Alligator sinensis_Pinctada martensii	1.12215	0.583841		Rhincodon typus_Strongylocentrotus purpuratus	1.04927	1.68792		Strongylocentrotus purpuratus_Caenorhabditis elegans	1.27335	1.80368		Danio rerio_Salpingoeca rosetta	1.08216	0.81991						Drosophila melanogaster_Caenorhabditis elegans	1.25643	1.53489		Alligator sinensis_Pinctada martensii	1.12215
Pomacea canaliculata_Capsapsora owczarzaki	0.358165	0.989663		Danio rerio_Dictyostelium discoideum	0.48707	0.728562		Xenopus laevis_Drosophila melanogaster	1.1106	1.09783		Acanthaster planci_Pomacea canaliculata	1.08966	0.444472						Pinctada martensii_Caenorhabditis elegans	1.29663	1.55987		Pomacea canaliculata_Drosophila melanogaster	1.12333	0.650062		Gallus gallus_Octopus bimaculoides	1.04944	0.515807		Capitella teleta_Caenorhabditis elegans	1.29072	2.32042		Acanthaster planci_Pomacea canaliculata	1.08966	0.444472						Pinctada martensii_Caenorhabditis elegans	1.29663	1.55987		Pomacea canaliculata_Drosophila melanogaster	1.12333
Pseudonaja textilis_Capsapsora owczarzaki	0.362719	0.992881		Homo sapiens_Dictyostelium discoideum	0.442855	0.727971		Xenopus tropicalis_Pinctada martensii	1.11623	0.879062		Acanthaster planci_Salpingoeca rosetta	1.09006	0.826578						Capitella teleta_Caenorhabditis elegans	1.29727	1.43219		Callorhinchus milii_Caenorhabditis elegans	1.12661	0.763095		Homo sapiens_Strongylocentrotus purpuratus	1.04994	1.95732		Strongylocentrotus purpuratus_Pinctada martensii	1.2942	1.04124		Acanthaster planci_Salpingoeca rosetta	1.09006	0.826578						Capitella teleta_Caenorhabditis elegans	1.29727	1.43219		Callorhinchus milii_Caenorhabditis elegans	1.12661
Homo sapiens_Capsapsora owczarzaki	0.423984	0.993492		Pseudonaja textilis_Acanthamoeba castellanii	0.442635	0.726856		Rhincodon typus_Caenorhabditis elegans	1.11701	1.76945		Pinctada martensii_Capsapsora owczarzaki	1.10031	1.07402						Nothobranchius furzeri_Capitella teleta	1.32407	0.954279		Gallus gallus_Pinctada martensii	1.129	0.577389		Callorhinchus milii_Strongylocentrotus purpuratus	1.05133	1.76072		Mus musculus_Capitella teleta	1.29776	1.13045		Pinctada martensii_Capsapsora owczarzaki	1.10031	1.07402						Nothobranchius furzeri_Capitella teleta	1.32407	0.954279		Gallus gallus_Pinctada martensii	1.129
Rhincodon typus_Pomacea canaliculata	0.32185	0.995209		Amphimedon queenslandica_Dictyostelium discoideum	0.477382	0.726641		Nothobranchius furzeri_Pinctada martensii	1.11959	0.876712		Mus musculus_Caenorhabditis elegans	1.10241	0.920572						Strongylocentrotus purpuratus_Pinctada martensii	1.32576	0.940864		Rhincodon typus_Pinctada martensii	1.12979	0.593637		Homo sapiens_Caenorhabditis elegans	1.05297	0.680759		Pinctada martensii_Drosophila melanogaster	1.29867	1.12745		Mus musculus_Caenorhabditis elegans	1.10241	0.920572						Strongylocentrotus purpuratus_Pinctada martensii	1.32576	0.940864		Rhincodon typus_Pinctada martensii	1.12979
Acanthaster planci_Octopus bimaculoides	0.335127	0.997295		Mus musculus_Dictyostelium discoideum	0.464924	0.726601		Homo sapiens_Pinctada martensii	1.12175	0.884531		Alligator sinensis_Caenorhabditis elegans	1.10723	0.842061						Xenopus tropicalis_Capitella teleta	1.34317	0.986032		Caenorhabditis elegans_Amphimedon queenslandica	1.13243	0.814618		Alligator sinensis_Pomacea canaliculata	1.05463	0.647075		Callorhinchus milii_Capitella teleta	1.29914	1.11353		Alligator sinensis_Caenorhabditis elegans	1.10723	0.842061						Xenopus tropicalis_Capitella teleta	1.34317	0.986032		Caenorhabditis elegans_Amphimedon queenslandica	1.13243
Callorhinchus milii_Acanthaster planci	0.359338	1.00349		Amphimedon queenslandica_Acanthamoeba castellanii	0.564055	0.726393		Alligator sinensis_Pinctada martensii	1.12215	0.825638		Xenopus tropicalis_Caenorhabditis elegans	1.11032	1.02126						Acanthaster planci_Pinctada martensii	1.34565	1.06616		Mus musculus_Pinctada martensii	1.13722	0.567899		Amphimedon queenslandica_Salpingoeca rosetta	1.05561	0.77356		Acanthaster planci_Pinctada martensii	1.30393	0.910606		Xenopus tropicalis_Caenorhabditis elegans	1.11032	1.02126						Acanthaster planci_Pinctada martensii	1.34565	1.06616		Mus musculus_Pinctada martensii	1.13722
Rhincodon typus_Acanthaster planci	0.392865	1.00497		Amphimedon queenslandica_Capsapsora owczarzaki	0.513934	0.724416		Pomacea canaliculata_Drosophila melanogaster	1.12333	1.26634		Xenopus laevis_Drosophila melanogaster	1.1106	0.772373						Acanthaster planci_Caenorhabditis elegans	1.36425	1.50924		Danio rerio_Pinctada martensii	1.14078	0.568525		Strongylocentrotus purpuratus_Octopus bimaculoides	1.06041	1.64422		Danio rerio_Capitella teleta	1.30579	0.986482		Xenopus laevis_Drosophila melanogaster	1.1106	0.772373						Acanthaster planci_Caenorhabditis elegans	1.36425	1.50924		Danio rerio_Pinctada martensii	1.14078
Gallus gallus_Acanthaster planci	0.343383	1.00593		Amphimedon queenslandica_Spizellomyces punctatus	0.513342	0.724376		Nothobranchius furzeri_Salpingoeca rosetta	1.12398	1.67766		Xenopus tropicalis_Pinctada martensii	1.11623	0.514902						Callorhinchus milii_Capitella teleta	1.36611	1.03063		Xenopus laevis_Acanthaster planci	1.14141	0.556068		Gallus gallus_Pomacea canaliculata	1.06928	0.661711		Drosophila melanogaster_Caenorhabditis elegans	1.30845	1.59681		Xenopus tropicalis_Pinctada martensii	1.11623	0.514902						Callorhinchus milii_Capitella teleta	1.36611	1.03063		Xenopus laevis_Acanthaster planci	1.14141
Mus musculus_Strongylocentrotus purpuratus	0.351088	1.00645		Helobdella robusta_Thecamonas trahens	0.531732	0.721676		Callorhinchus milii_Caenorhabditis elegans	1.12661	2.01442		Rhincodon typus_Caenorhabditis elegans	1.11701	0.891978						Homo sapiens_Capitella teleta	1.37113	1.00339		Xenopus laevis_Octopus bimaculoides	1.14248	0.64447		Pseudonaja textilis_Strongylocentrotus purpuratus	1.07173	1.57647		Rhincodon typus_Capitella teleta	1.32162	1.02609		Rhincodon typus_Caenorhabditis elegans	1.11701	0.891978						Homo sapiens_Capitella teleta	1.37113	1.00339		Xenopus laevis_Octopus bimaculoides	1.14248
Capsapsora owczarzaki_Ustilago maydis	0.502702	1.00845		Caenorhabditis elegans_Dictyostelium discoideum	0.753947	0.720597		Pseudonaja textilis_Pinctada martensii	1.12703	0.907479		Nothobranchius furzeri_Pinctada martensii	1.11959	0.549021						Mus musculus_Capitella teleta	1.37607	1.01091		Xenopus laevis_Pinctada martensii	1.14328	0.596716		Pseudonaja textilis_Octopus bimaculoides	1.0749	0.453821		Xenopus tropicalis_Capitella teleta	1.32244	1.01864		Nothobranchius furzeri_Pinctada martensii	1.11959	0.549021						Mus musculus_Capitella teleta	1.37607	1.01091		Xenopus laevis_Pinctada martensii	1.14328
Ustilago maydis_Fonticula alba	0.618009	1.00876		Alligator sinensis_Acanthamoeba castellanii	0.377147	0.720407		Gallus gallus_Pinctada martensii	1.129	0.899074		Homo sapiens_Pinctada martensii	1.12175	0.395864						Capitella teleta_Drosophila melanogaster	1.37657	1.03229		Capitella teleta_Capsapsora owczarzaki	1.15283	0.975808		Gallus gallus_Caenorhabditis elegans	1.0752	0.691327		Acanthaster planci_Caenorhabditis elegans	1.33907	1.55547		Homo sapiens_Pinctada martensii	1.12175	0.395864						Capitella teleta_Drosophila melanogaster	1.37657	1.03229		Capitella teleta_Capsapsora owczarzaki	1.15283
Alligator sinensis_Acanthaster planci	0.332879	1.00974		Branchiostoma floridae_Thecamonas trahens	0.473768	0.719997		Rhincodon typus_Pinctada martensii	1.12979	0.925277		Alligator sinensis_Pinctada martensii	1.12215	0.397371						Octopus bimaculoides_Capitella teleta	1.37981	1.10481		Xenopus laevis_Pomacea canaliculata	1.15676	0.456376		Capitella teleta_Spizellomyces punctatus	1.07623	0.582636		Nothobranchius furzeri_Capitella teleta	1.33982	1.01604		Alligator sinensis_Pinctada martensii	1.12215	0.397371						Octopus bimaculoides_Capitella teleta	1.37981	1.10481		Xenopus laevis_Pomacea canaliculata	1.15676
Capitella teleta_Ustilago maydis	0.514546	1.01111		Branchiostoma floridae_Salpingoeca rosetta	0.388253	0.719123		Mus musculus_Pinctada martensii	1.13722	0.857195		Pomacea canaliculata_Drosophila melanogaster	1.12333	0.555132						Pseudonaja textilis_Capitella teleta	1.38454	1.08724		Xenopus laevis_Caenorhabditis elegans	1.16076	0.758267		Daphnia pulex_Monosiga brevicollis	1.07711	1.07508		Pseudonaja textilis_Capitella teleta	1.34944	1.04723		Pomacea canaliculata_Drosophila melanogaster	1.12333	0.555132						Pseudonaja textilis_Capitella teleta	1.38454	1.08724		Xenopus laevis_Caenorhabditis elegans	1.16076
Octopus bimaculoides_Drosophila melanogaster	0.350799	1.01319		Daphnia pulex_Capsapsora owczarzaki	0.392929	0.71898		Danio rerio_Pinctada martensii	1.14078	0.891876		Nothobranchius furzeri_Salpingoeca rosetta	1.12398	1.03877						Danio rerio_Capitella teleta	1.39017	0.960002		Nothobranchius furzeri_Caenorhabditis elegans	1.16439	0.845535		Danio rerio_Salpingoeca rosetta	1.08216	0.821512		Octopus bimaculoides_Capitella teleta	1.35057	0.604605		Nothobranchius furzeri_Salpingoeca rosetta	1.12398	1.03877						Danio rerio_Capitella teleta	1.39017	0.960002		Nothobranchius furzeri_Caenorhabditis elegans	1.16439
Mus musculus_Octopus bimaculoides	0.334631	1.01565		Pseudonaja textilis_Spizellomyces punctatus	0.458521	0.718569		Xenopus laevis_Acanthaster planci	1.14141	0.778921		Callorhinchus milii_Caenorhabditis elegans	1.12661	0.893443						Rhincodon typus_Capitella teleta	1.40237	0.986974		Callorhinchus milii_Pinctada martensii	1.16678	0.56969		Acanthaster planci_Pomacea canaliculata	1.08966	1.51069		Homo sapiens_Capitella teleta	1.36346	1.10958		Callorhinchus milii_Caenorhabditis elegans	1.12661	0.893443						Rhincodon typus_Capitella teleta	1.40237	0.986974		Callorhinchus milii_Pinctada martensii	1.16678
Strongylocentrotus purpuratus_Drosophila melanogaster	0.352076	1.01638		Danio rerio_Spizellomyces punctatus	0.457407	0.717521		Xenopus laevis_Octopus bimaculoides	1.14248	0.668207		Pseudonaja textilis_Pinctada martensii	1.12703	0.390329						Pomacea canaliculata_Capitella teleta	1.40633	0.818596		Xenopus laevis_Strongylocentrotus purpuratus	1.1745	0.556744		Acanthaster planci_Salpingoeca rosetta	1.09006	1.61915		Capitella teleta_Drosophila melanogaster	1.38974	1.50016		Pseudonaja textilis_Pinctada martensii	1.12703	0.390329						Pomacea canaliculata_Capitella teleta	1.40633	0.818596		Xenopus laevis_Strongylocentrotus purpuratus	1.1745
Xenopus tropicalis_Pomacea canaliculata	0.322156	1.01677		Pseudonaja textilis_Capsapsora owczarzaki	0.366378	0.716166		Xenopus laevis_Pinctada martensii	1.14328	0.868156		Gallus gallus_Pinctada martensii	1.129	0.41816						Alligator sinensis_Capitella teleta	1.40758	0.988006		Capitella teleta_Amphimedon queenslandica	1.19112	0.806226		Capsapsora owczarzaki_Spizellomyces punctatus	1.09991	0.781888		Daphnia pulex_Capsapsora owczarzaki	1.39034	1.55232		Gallus gallus_Pinctada martensii	1.129	0.41816						Alligator sinensis_Capitella teleta	1.40758	0.988006		Capitella teleta_Amphimedon queenslandica	1.19112
Mus musculus_Pomacea canaliculata	0.302584	1.02131		Xenopus tropicalis_Dictyostelium discoideum	0.484492	0.714701		Capitella teleta_Capsapsora owczarzaki	1.15283	3.5968		Rhincodon typus_Pinctada martensii	1.12979	0.432299						Acanthaster planci_Capitella teleta	1.41036	0.85943		Pinctada martensii_Drosophila melanogaster	1.19517	0.735665		Mus musculus_Caenorhabditis elegans	1.10241	0.667679		Gallus gallus_Capitella teleta	1.40293	1.04865		Rhincodon typus_Pinctada martensii	1.12979	0.432299						Acanthaster planci_Capitella teleta	1.41036	0.85943		Pinctada martensii_Drosophila melanogaster	1.19517
Xenopus tropicalis_Octopus bimaculoides	0.322104	1.02295		Daphnia pulex_Dictyostelium discoideum	0.457703	0.71234		Xenopus laevis_Pomacea canaliculata	1.15676	0.856683		Caenorhabditis elegans_Amphimedon queenslandica	1.13243	0.947417						Gallus gallus_Capitella teleta	1.43604	0.960096		Caenorhabditis elegans_Capsapsora owczarzaki	1.19864	1.15627		Strongylocentrotus purpuratus_Pomacea canaliculata	1.10644	1.88207		Alligator sinensis_Capitella teleta	1.40707	1.10319		Caenorhabditis elegans_Amphimedon queenslandica	1.13243	0.947417						Gallus gallus_Capitella teleta	1.43604	0.960096		Caenorhabditis elegans_Capsapsora owczarzaki	1.19864
Callorhinchus milii_Octopus bimaculoides	0.335334	1.02423		Drosophila melanogaster_Amphimedon queenslandica	0.478664	0.710661		Drosophila melanogaster_Salpingoeca rosetta	1.15908	2.08396		Mus musculus_Pinctada martensii	1.13722	0.400831						Strongylocentrotus purpuratus_Capitella teleta	1.43755	0.834478		Danio rerio_Caenorhabditis elegans	1.2	0.855602		Alligator sinensis_Caenorhabditis elegans	1.10723	0.636433		Pomacea canaliculata_Capitella teleta	1.43127	1.06987		Mus musculus_Pinctada martensii	1.13722	0.400831						Strongylocentrotus purpuratus_Capitella teleta	1.43755	0.834478		Danio rerio_Caenorhabditis elegans	1.2
Callorhinchus milii_Pomacea canaliculata	0.35053	1.02429		Nothobranchius furzeri_Dictyostelium discoideum	0.494524	0.710559		Xenopus laevis_Caenorhabditis elegans	1.16076	1.73154		Danio rerio_Pinctada martensii	1.14078	0.421102						Daphnia pulex_Amphimedon queenslandica	1.5265	1.48053		Octopus bimaculoides_Caenorhabditis elegans	1.22778	0.843099		Xenopus tropicalis_Caenorhabditis elegans	1.11032	0.664657		Strongylocentrotus purpuratus_Capitella teleta	1.49733	1.10335		Danio rerio_Pinctada martensii	1.14078	0.421102						Daphnia pulex_Amphimedon queenslandica	1.5265	1.48053		Octopus bimaculoides_Caenorhabditis elegans	1.22778
Capitella teleta_Saccharomyces cerevisiae	0.793068	1.02605		Xenopus laevis_Spizellomyces punctatus	0.463038	0.709426		Nothobranchius furzeri_Caenorhabditis elegans	1.16439	1.73993		Xenopus laevis_Acanthaster planci	1.14141	0.629497						Nothobranchius furzeri_Daphnia pulex	1.54471	1.09652		Strongylocentrotus purpuratus_Caenorhabditis elegans	1.24184	0.814524		Xenopus laevis_Drosophila melanogaster	1.1106	0.657221		Pinctada martensii_Capitella teleta	1.51225	0.98097		Xenopus laevis_Acanthaster planci	1.14141	0.629497						Nothobranchius furzeri_Daphnia pulex	1.54471	1.09652		Strongylocentrotus purpuratus_Caenorhabditis elegans	1.24184
Homo sapiens_Octopus bimaculoides	0.318037	1.0269		Xenopus tropicalis_Capsapsora owczarzaki	0.404041	0.709232		Callorhinchus milii_Pinctada martensii	1.16678	0.995443		Xenopus laevis_Octopus bimaculoides	1.14248	0.758001						Xenopus laevis_Capitella teleta	1.55568	0.973203		Pomacea canaliculata_Caenorhabditis elegans	1.24663	0.741165		Rhincodon typus_Caenorhabditis elegans	1.11701	1.31389		Acanthaster planci_Capitella teleta	1.51956	1.04776		Xenopus laevis_Octopus bimaculoides	1.14248	0.758001						Xenopus laevis_Capitella teleta	1.55568	0.973203		Pomacea canaliculata_Caenorhabditis elegans	1.24663
Xenopus laevis_Capsapsora owczarzaki	0.404699	1.03102		Branchiostoma floridae_Capsapsora owczarzaki	0.35532	0.708746		Xenopus laevis_Strongylocentrotus purpuratus	1.1745	0.821866		Xenopus laevis_Pinctada martensii	1.14328	0.581905						Pinctada martensii_Capitella teleta	1.60047	0.948171		Drosophila melanogaster_Caenorhabditis elegans	1.25643	0.938665		Pomacea canaliculata_Drosophila melanogaster	1.12333	0.698721		Nothobranchius furzeri_Daphnia pulex	1.52804	0.856244		Xenopus laevis_Pinctada martensii	1.14328	0.581905						Pinctada martensii_Capitella teleta	1.60047	0.948171		Drosophila melanogaster_Caenorhabditis elegans	1.25643
Homo sapiens_Pomacea canaliculata	0.291661	1.03105		Drosophila melanogaster_Capsapsora owczarzaki	0.31635	0.708557		Strongylocentrotus purpuratus_Salpingoeca rosetta	1.18264	1.74975		Capitella teleta_Capsapsora owczarzaki	1.15283	0.951334						Daphnia pulex_Drosophila melanogaster	1.64737	1.21701		Pinctada martensii_Caenorhabditis elegans	1.29663	0.780956		Nothobranchius furzeri_Salpingoeca rosetta	1.12398	0.733875		Xenopus laevis_Capitella teleta	1.52854	1.01172		Capitella teleta_Capsapsora owczarzaki	1.15283	0.951334						Daphnia pulex_Drosophila melanogaster	1.64737	1.21701		Pinctada martensii_Caenorhabditis elegans	1.29663
Pinctada martensii_Amphimedon queenslandica	0.466005	1.0327		Mus musculus_Thecamonas trahens	0.55668	0.708227		Pinctada martensii_Drosophila melanogaster	1.19517	1.13366		Xenopus laevis_Pomacea canaliculata	1.15676	0.618684						Danio rerio_Daphnia pulex	1.67369	1.06423		Capitella teleta_Caenorhabditis elegans	1.29727	0.745969		Callorhinchus milii_Caenorhabditis elegans	1.12661	0.687007		Octopus bimaculoides_Daphnia pulex	1.64483	0.849592		Xenopus laevis_Pomacea canaliculata	1.15676	0.618684						Danio rerio_Daphnia pulex	1.67369	1.06423		Capitella teleta_Caenorhabditis elegans	1.29727
Pseudonaja textilis_Acanthaster planci	0.368275	1.03311		Xenopus laevis_Acanthamoeba castellanii	0.450047	0.707935		Caenorhabditis elegans_Capsapsora owczarzaki	1.19864	1.99789		Drosophila melanogaster_Salpingoeca rosetta	1.15908	0.852217						Acanthaster planci_Daphnia pulex	1.70319	1.02896		Nothobranchius furzeri_Capitella teleta	1.32407	0.583092		Caenorhabditis elegans_Amphimedon queenslandica	1.13243	0.69372		Daphnia pulex_Drosophila melanogaster	1.66052	0.674294		Drosophila melanogaster_Salpingoeca rosetta	1.15908	0.852217						Acanthaster planci_Daphnia pulex	1.70319	1.02896		Nothobranchius furzeri_Capitella teleta	1.32407
Octopus bimaculoides_Capsapsora owczarzaki	0.413056	1.03359		Pomacea canaliculata_Amphimedon queenslandica	0.430925	0.707449		Danio rerio_Caenorhabditis elegans	1.2	1.58786		Xenopus laevis_Caenorhabditis elegans	1.16076	1.20759						Octopus bimaculoides_Daphnia pulex	1.71659	1.09987		Strongylocentrotus purpuratus_Pinctada martensii	1.32576	0.690666		Xenopus laevis_Acanthaster planci	1.14141	1.49886		Daphnia pulex_Caenorhabditis elegans	1.67079	1.45012		Xenopus laevis_Caenorhabditis elegans	1.16076	1.20759						Octopus bimaculoides_Daphnia pulex	1.71659	1.09987		Strongylocentrotus purpuratus_Pinctada martensii	1.32576
Drosophila melanogaster_Ustilago maydis	0.504049	1.03383		Xenopus tropicalis_Pomacea canaliculata	0.321019	0.703873		Octopus bimaculoides_Salpingoeca rosetta	1.22689	2.32982		Nothobranchius furzeri_Caenorhabditis elegans	1.16439	1.02745						Daphnia pulex_Caenorhabditis elegans	1.73678	1.46059		Xenopus tropicalis_Capitella teleta	1.34317	0.536687		Pomacea canaliculata_Spizellomyces punctatus	1.14185	0.858309		Capitella teleta_Daphnia pulex	1.67386	1.26976		Nothobranchius furzeri_Caenorhabditis elegans	1.16439	1.02745						Daphnia pulex_Caenorhabditis elegans	1.73678	1.46059		Xenopus tropicalis_Capitella teleta	1.34317
Pseudonaja textilis_Caenorhabditis elegans	0.835176	1.03401		Gallus gallus_Capsapsora owczarzaki	0.400417	0.703597		Octopus bimaculoides_Caenorhabditis elegans	1.22778	2.3737		Callorhinchus milii_Pinctada martensii	1.16678	0.394259						Pomacea canaliculata_Daphnia pulex	1.77637	0.930113		Acanthaster planci_Pinctada martensii	1.34565	0.588937		Xenopus laevis_Octopus bimaculoides	1.14248	0.588715		Strongylocentrotus purpuratus_Daphnia pulex	1.68277	0.85433		Callorhinchus milii_Pinctada martensii	1.16678	0.394259						Pomacea canaliculata_Daphnia pulex	1.77637	0.930113		Acanthaster planci_Pinctada martensii	1.34565
Capitella teleta_Allomyces macrogynus	0.450078	1.03815		Danio rerio_Capsapsora owczarzaki	0.355977	0.703314		Callorhinchus milii_Salpingoeca rosetta	1.22868	1.8226		Capsapsora owczarzaki_Fonticula alba	1.17138	1.21791						Strongylocentrotus purpuratus_Daphnia pulex	1.78779	1.02812		Acanthaster planci_Caenorhabditis elegans	1.36425	0.791861		Nothobranchius furzeri_Spizellomyces punctatus	1.15032	0.776919		Danio rerio_Daphnia pulex	1.6957	0.743474		Capsapsora owczarzaki_Fonticula alba	1.17138	1.21791						Strongylocentrotus purpuratus_Daphnia pulex	1.78779	1.02812		Acanthaster planci_Caenorhabditis elegans	1.36425
Alligator sinensis_Strongylocentrotus purpuratus	0.320736	1.04018		Mus musculus_Acanthamoeba castellanii	0.458164	0.700714		Xenopus tropicalis_Salpingoeca rosetta	1.23867	1.8477		Drosophila melanogaster_Fonticula alba	1.18217	1.16719						Gallus gallus_Daphnia pulex	1.79725	1.12819		Callorhinchus milii_Capitella teleta	1.36611	0.574731		Capitella teleta_Capsapsora owczarzaki	1.15283	0.500529		Acanthaster planci_Daphnia pulex	1.70499	0.830585		Drosophila melanogaster_Fonticula alba	1.18217	1.16719						Gallus gallus_Daphnia pulex	1.79725	1.12819		Callorhinchus milii_Capitella teleta	1.36611
Homo sapiens_Acanthaster planci	0.398244	1.04652		Nothobranchius furzeri_Thecamonas trahens	0.526353	0.699676		Strongylocentrotus purpuratus_Caenorhabditis elegans	1.24184	1.81159		Salpingoeca rosetta_Fonticula alba	1.18682	1.11969						Alligator sinensis_Daphnia pulex	1.81154	1.09242		Homo sapiens_Capitella teleta	1.37113	0.5626		Xenopus laevis_Pomacea canaliculata	1.15676	0.691193		Rhincodon typus_Daphnia pulex	1.75462	0.851405		Salpingoeca rosetta_Fonticula alba	1.18682	1.11969						Alligator sinensis_Daphnia pulex	1.81154	1.09242		Homo sapiens_Capitella teleta	1.37113
Alligator sinensis_Octopus bimaculoides	0.356799	1.04679		Pomacea canaliculata_Drosophila melanogaster	0.306465	0.698721		Pomacea canaliculata_Caenorhabditis elegans	1.24663	1.71265		Capitella teleta_Amphimedon queenslandica	1.19112	0.56641						Capitella teleta_Daphnia pulex	1.81487	1.02148		Mus musculus_Capitella teleta	1.37607	0.577069		Amphimedon queenslandica_Spizellomyces punctatus	1.15811	0.724376		Pseudonaja textilis_Daphnia pulex	1.78047	0.820722		Capitella teleta_Amphimedon queenslandica	1.19112	0.56641						Capitella teleta_Daphnia pulex	1.81487	1.02148		Mus musculus_Capitella teleta	1.37607
Pseudonaja textilis_Pomacea canaliculata	0.290544	1.04708		Pseudonaja textilis_Dictyostelium discoideum	0.437313	0.698174		Drosophila melanogaster_Caenorhabditis elegans	1.25643	1.67892		Pinctada martensii_Drosophila melanogaster	1.19517	0.532233						Pinctada martensii_Daphnia pulex	1.82407	0.9433		Capitella teleta_Drosophila melanogaster	1.37657	0.707706		Rhincodon typus_Spizellomyces punctatus	1.15848	1.73921		Pomacea canaliculata_Daphnia pulex	1.78276	0.985184		Pinctada martensii_Drosophila melanogaster	1.19517	0.532233						Pinctada martensii_Daphnia pulex	1.82407	0.9433		Capitella teleta_Drosophila melanogaster	1.37657
Gallus gallus_Strongylocentrotus purpuratus	0.308617	1.04711		Alligator sinensis_Dictyostelium discoideum	0.516216	0.696148		Pomacea canaliculata_Salpingoeca rosetta	1.2576	1.79501		Danio rerio_Fonticula alba	1.19544	1.15603						Rhincodon typus_Daphnia pulex	1.83227	1.14687		Octopus bimaculoides_Capitella teleta	1.37981	0.583986		Drosophila melanogaster_Salpingoeca rosetta	1.15908	0.80117		Mus musculus_Daphnia pulex	1.82446	0.782338		Danio rerio_Fonticula alba	1.19544	1.15603						Rhincodon typus_Daphnia pulex	1.83227	1.14687		Octopus bimaculoides_Capitella teleta	1.37981
Rhincodon typus_Octopus bimaculoides	0.300212	1.04723		Nothobranchius furzeri_Capsapsora owczarzaki	0.371321	0.695805		Rhincodon typus_Salpingoeca rosetta	1.26141	1.87324		Caenorhabditis elegans_Capsapsora owczarzaki	1.19864	1.11115						Pseudonaja textilis_Daphnia pulex	1.84187	1.12323		Daphnia pulex_Capsapsora owczarzaki	1.38118	1.01234		Xenopus laevis_Caenorhabditis elegans	1.16076	0.677049		Xenopus tropicalis_Daphnia pulex	1.82986	0.78694		Caenorhabditis elegans_Capsapsora owczarzaki	1.19864	1.11115						Pseudonaja textilis_Daphnia pulex	1.84187	1.12323		Daphnia pulex_Capsapsora owczarzaki	1.38118
Drosophila melanogaster_Allomyces macrogynus	0.406024	1.04809		Salpingoeca rosetta_Acanthamoeba castellanii	0.401495	0.695587		Alligator sinensis_Salpingoeca rosetta	1.26269	2.67067		Nothobranchius furzeri_Fonticula alba	1.19922	1.22256						Mus musculus_Daphnia pulex	1.84596	1.10651		Danio rerio_Capitella teleta	1.39017	0.576398		Nothobranchius furzeri_Caenorhabditis elegans	1.16439	0.691024		Homo sapiens_Daphnia pulex	1.84476	0.792176		Nothobranchius furzeri_Fonticula alba	1.19922	1.22256						Mus musculus_Daphnia pulex	1.84596	1.10651		Danio rerio_Capitella teleta	1.39017
Rhincodon typus_Strongylocentrotus purpuratus	0.359891	1.04927		Gallus gallus_Thecamonas trahens	0.496347	0.69524		Gallus gallus_Salpingoeca rosetta	1.28418	1.89758		Danio rerio_Caenorhabditis elegans	1.2	0.940497						Homo sapiens_Daphnia pulex	1.85725	1.09786		Rhincodon typus_Capitella teleta	1.40237	0.599166		Xenopus laevis_Strongylocentrotus purpuratus	1.1745	1.72643		Gallus gallus_Daphnia pulex	1.84994	0.778931		Danio rerio_Caenorhabditis elegans	1.2	0.940497						Homo sapiens_Daphnia pulex	1.85725	1.09786		Rhincodon typus_Capitella teleta	1.40237
Gallus gallus_Octopus bimaculoides	0.329128	1.04944		Mus musculus_Capsapsora owczarzaki	0.409294	0.694172		Pinctada martensii_Caenorhabditis elegans	1.29663	1.87872		Octopus bimaculoides_Salpingoeca rosetta	1.22689	1.05597						Callorhinchus milii_Daphnia pulex	1.86081	1.1526		Pomacea canaliculata_Capitella teleta	1.40633	0.419915		Strongylocentrotus purpuratus_Spizellomyces punctatus	1.17917	2.10068		Alligator sinensis_Daphnia pulex	1.85802	0.726273		Octopus bimaculoides_Salpingoeca rosetta	1.22689	1.05597						Callorhinchus milii_Daphnia pulex	1.86081	1.1526		Pomacea canaliculata_Capitella teleta	1.40633
Homo sapiens_Strongylocentrotus purpuratus	0.378958	1.04994		Drosophila melanogaster_Acanthamoeba castellanii	0.358858	0.693851		Capitella teleta_Caenorhabditis elegans	1.29727	1.94282		Octopus bimaculoides_Caenorhabditis elegans	1.22778	0.934181						Xenopus tropicalis_Daphnia pulex	1.86378	1.12795		Alligator sinensis_Capitella teleta	1.40758	0.599346		Homo sapiens_Spizellomyces punctatus	1.18143	0.769802		Pinctada martensii_Daphnia pulex	1.89649	0.860496		Octopus bimaculoides_Caenorhabditis elegans	1.22778	0.934181						Xenopus tropicalis_Daphnia pulex	1.86378	1.12795		Alligator sinensis_Capitella teleta	1.40758
Callorhinchus milii_Strongylocentrotus purpuratus	0.314857	1.05133		Caenorhabditis elegans_Amphimedon queenslandica	0.908674	0.69372		Mus musculus_Salpingoeca rosetta	1.30617	1.75987		Callorhinchus milii_Salpingoeca rosetta	1.22868	0.840636						Xenopus laevis_Daphnia pulex	2.10963	1.10714		Acanthaster planci_Capitella teleta	1.41036	0.528403		Strongylocentrotus purpuratus_Salpingoeca rosetta	1.18264	2.15337		Callorhinchus milii_Daphnia pulex	1.91661	0.943843		Callorhinchus milii_Salpingoeca rosetta	1.22868	0.840636						Xenopus laevis_Daphnia pulex	2.10963	1.10714		Acanthaster planci_Capitella teleta	1.41036
Homo sapiens_Caenorhabditis elegans	0.807478	1.05297		Branchiostoma floridae_Caenorhabditis elegans	0.902212	0.693238		Xenopus laevis_Salpingoeca rosetta	1.30895	1.97919		Amphimedon queenslandica_Fonticula alba	1.23082	1.25113										Gallus gallus_Capitella teleta	1.43604	0.579192		Acanthaster planci_Spizellomyces punctatus	1.18318	1.81269		Xenopus laevis_Daphnia pulex	1.9969	0.82046		Amphimedon queenslandica_Fonticula alba	1.23082	1.25113										Gallus gallus_Capitella teleta	1.43604
Alligator sinensis_Pomacea canaliculata	0.335588	1.05463		Homo sapiens_Pomacea canaliculata	0.290587	0.692992		Nothobranchius furzeri_Capitella teleta	1.32407	0.998023		Octopus bimaculoides_Fonticula alba	1.23225	1.3764										Strongylocentrotus purpuratus_Capitella teleta	1.43755	0.614013		Capitella teleta_Amphimedon queenslandica	1.19112	0.454797						Octopus bimaculoides_Fonticula alba	1.23225	1.3764										Strongylocentrotus purpuratus_Capitella teleta	1.43755
Amphimedon queenslandica_Salpingoeca rosetta	0.490786	1.05561		Xenopus laevis_Capsapsora owczarzaki	0.408125	0.692185		Strongylocentrotus purpuratus_Pinctada martensii	1.32576	1.05542		Acanthaster planci_Fonticula alba	1.23523	1.12749										Daphnia pulex_Amphimedon queenslandica	1.5265	0.79732		Drosophila melanogaster_Spizellomyces punctatus	1.19551	0.84687						Acanthaster planci_Fonticula alba	1.23523	1.12749										Daphnia pulex_Amphimedon queenslandica	1.5265
Nothobranchius furzeri_Allomyces macrogynus	0.405707	1.05949		Gallus gallus_Caenorhabditis elegans	0.855523	0.691327		Xenopus tropicalis_Capitella teleta	1.34317	1.01361		Xenopus tropicalis_Salpingoeca rosetta	1.23867	1.01018										Nothobranchius furzeri_Daphnia pulex	1.54471	0.653223		Mus musculus_Spizellomyces punctatus	1.19571	0.755692						Xenopus tropicalis_Salpingoeca rosetta	1.23867	1.01018										Nothobranchius furzeri_Daphnia pulex	1.54471
Strongylocentrotus purpuratus_Octopus bimaculoides	0.344453	1.06041		Xenopus laevis_Pomacea canaliculata	0.311979	0.691193		Acanthaster planci_Pinctada martensii	1.34565	0.88398		Pomacea canaliculata_Caenorhabditis elegans	1.24663	0.894022										Xenopus laevis_Capitella teleta	1.55568	0.603617		Caenorhabditis elegans_Capsapsora owczarzaki	1.19864	0.821617						Pomacea canaliculata_Caenorhabditis elegans	1.24663	0.894022										Xenopus laevis_Capitella teleta	1.55568
Acanthaster planci_Ustilago maydis	0.532177	1.06185		Nothobranchius furzeri_Caenorhabditis elegans	0.839995	0.691024		Pseudonaja textilis_Salpingoeca rosetta	1.35885	1.86908		Drosophila melanogaster_Caenorhabditis elegans	1.25643	0.856927										Pinctada martensii_Capitella teleta	1.60047	0.57358		Danio rerio_Caenorhabditis elegans	1.2	0.682522						Drosophila melanogaster_Caenorhabditis elegans	1.25643	0.856927										Pinctada martensii_Capitella teleta	1.60047
Gallus gallus_Pomacea canaliculata	0.299674	1.06928		Gallus gallus_Acanthamoeba castellanii	0.399132	0.690606		Acanthaster planci_Caenorhabditis elegans	1.36425	1.61952		Pomacea canaliculata_Salpingoeca rosetta	1.2576	0.971832										Daphnia pulex_Drosophila melanogaster	1.64737	0.71658		Salpingoeca rosetta_Spizellomyces punctatus	1.20048	0.928553						Pomacea canaliculata_Salpingoeca rosetta	1.2576	0.971832										Daphnia pulex_Drosophila melanogaster	1.64737
Pseudonaja textilis_Strongylocentrotus purpuratus	0.314818	1.07173		Callorhinchus milii_Caenorhabditis elegans	0.853377	0.687007		Callorhinchus milii_Capitella teleta	1.36611	1.0849		Rhincodon typus_Salpingoeca rosetta	1.26141	0.908989										Danio rerio_Daphnia pulex	1.67369	0.597757		Xenopus tropicalis_Spizellomyces punctatus	1.20145	0.739027						Rhincodon typus_Salpingoeca rosetta	1.26141	0.908989										Danio rerio_Daphnia pulex	1.67369
Pseudonaja textilis_Octopus bimaculoides	0.301552	1.0749		Danio rerio_Acanthamoeba castellanii	0.41356	0.68638		Homo sapiens_Capitella teleta	1.37113	1.13392		Alligator sinensis_Salpingoeca rosetta	1.26269	0.904819										Acanthaster planci_Daphnia pulex	1.70319	0.597255		Alligator sinensis_Spizellomyces punctatus	1.20259	0.729051						Alligator sinensis_Salpingoeca rosetta	1.26269	0.904819										Acanthaster planci_Daphnia pulex	1.70319
Gallus gallus_Caenorhabditis elegans	0.84402	1.0752		Danio rerio_Caenorhabditis elegans	0.840347	0.682522		Mus musculus_Capitella teleta	1.37607	1.13823		Gallus gallus_Salpingoeca rosetta	1.28418	0.919265										Octopus bimaculoides_Daphnia pulex	1.71659	0.644564		Xenopus laevis_Spizellomyces punctatus	1.20737	0.709426						Gallus gallus_Salpingoeca rosetta	1.28418	0.919265										Octopus bimaculoides_Daphnia pulex	1.71659
Capitella teleta_Spizellomyces punctatus	0.440509	1.07623		Xenopus tropicalis_Drosophila melanogaster	0.354607	0.681483		Capitella teleta_Drosophila melanogaster	1.37657	1.61303		Pomacea canaliculata_Fonticula alba	1.29334	1.22239										Daphnia pulex_Caenorhabditis elegans	1.73678	0.73166		Callorhinchus milii_Spizellomyces punctatus	1.21708	0.733526						Pomacea canaliculata_Fonticula alba	1.29334	1.22239										Daphnia pulex_Caenorhabditis elegans	1.73678
Daphnia pulex_Monosiga brevicollis	0.429808	1.07711		Homo sapiens_Caenorhabditis elegans	0.829961	0.680759		Octopus bimaculoides_Capitella teleta	1.37981	0.605693		Pinctada martensii_Caenorhabditis elegans	1.29663	0.810197										Pomacea canaliculata_Daphnia pulex	1.77637	0.483327		Danio rerio_Spizellomyces punctatus	1.22536	0.717521						Pinctada martensii_Caenorhabditis elegans	1.29663	0.810197										Pomacea canaliculata_Daphnia pulex	1.77637
Danio rerio_Salpingoeca rosetta	0.443441	1.08216		Xenopus laevis_Caenorhabditis elegans	0.871036	0.677049		Daphnia pulex_Capsapsora owczarzaki	1.38118	1.5321		Capitella teleta_Caenorhabditis elegans	1.29727	0.948266										Strongylocentrotus purpuratus_Daphnia pulex	1.78779	0.631697		Octopus bimaculoides_Salpingoeca rosetta	1.22689	0.837309						Capitella teleta_Caenorhabditis elegans	1.29727	0.948266										Strongylocentrotus purpuratus_Daphnia pulex	1.78779
Acanthaster planci_Allomyces macrogynus	0.400781	1.08711		Daphnia pulex_Caenorhabditis elegans	0.908275	0.674965		Homo sapiens_Salpingoeca rosetta	1.38319	1.83811		Mus musculus_Salpingoeca rosetta	1.30617	0.863807										Gallus gallus_Daphnia pulex	1.79725	0.630987		Octopus bimaculoides_Caenorhabditis elegans	1.22778	0.645152						Mus musculus_Salpingoeca rosetta	1.30617	0.863807										Gallus gallus_Daphnia pulex	1.79725
Salpingoeca rosetta_Allomyces macrogynus	0.381136	1.08912		Octopus bimaculoides_Dictyostelium discoideum	0.409673	0.67395		Pseudonaja textilis_Capitella teleta	1.38454	1.06854		Xenopus laevis_Salpingoeca rosetta	1.30895	1.2455										Alligator sinensis_Daphnia pulex	1.81154	0.616644		Gallus gallus_Spizellomyces punctatus	1.22862	0.755216						Xenopus laevis_Salpingoeca rosetta	1.30895	1.2455										Alligator sinensis_Daphnia pulex	1.81154
Acanthaster planci_Pomacea canaliculata	0.308045	1.08966		Alligator sinensis_Drosophila melanogaster	0.331171	0.673398		Danio rerio_Capitella teleta	1.39017	0.96594		Nothobranchius furzeri_Capitella teleta	1.32407	0.593349										Capitella teleta_Daphnia pulex	1.81487	0.579131		Callorhinchus milii_Salpingoeca rosetta	1.22868	0.749709						Nothobranchius furzeri_Capitella teleta	1.32407	0.593349										Capitella teleta_Daphnia pulex	1.81487
Acanthaster planci_Salpingoeca rosetta	0.393463	1.09006		Mus musculus_Caenorhabditis elegans	0.867153	0.667679		Rhincodon typus_Capitella teleta	1.40237	1.03113		Rhincodon typus_Fonticula alba	1.3272	1.28303										Pinctada martensii_Daphnia pulex	1.82407	0.601097		Xenopus tropicalis_Salpingoeca rosetta	1.23867	0.849743						Rhincodon typus_Fonticula alba	1.3272	1.28303										Pinctada martensii_Daphnia pulex	1.82407
Nothobranchius furzeri_Ustilago maydis	0.488743	1.09089		Branchiostoma floridae_Acanthamoeba castellanii	0.39146	0.6674		Capitella teleta_Salpingoeca rosetta	1.40606	1.71123		Callorhinchus milii_Fonticula alba	1.33154	1.20425										Rhincodon typus_Daphnia pulex	1.83227	0.582145		Strongylocentrotus purpuratus_Caenorhabditis elegans	1.24184	1.7909						Callorhinchus milii_Fonticula alba	1.33154	1.20425										Rhincodon typus_Daphnia pulex	1.83227
Schmidtea mediterranea_Monosiga brevicollis	0.528278	1.09842		Drosophila melanogaster_Thecamonas trahens	0.44193	0.666582		Pomacea canaliculata_Capitella teleta	1.40633	1.08596		Alligator sinensis_Fonticula alba	1.33843	1.31193										Mus musculus_Daphnia pulex	1.84596	0.619989		Pomacea canaliculata_Caenorhabditis elegans	1.24663	0.833952						Alligator sinensis_Fonticula alba	1.33843	1.31193										Mus musculus_Daphnia pulex	1.84596
Capsapsora owczarzaki_Spizellomyces punctatus	0.386268	1.09991		Xenopus tropicalis_Caenorhabditis elegans	0.901054	0.664657		Alligator sinensis_Capitella teleta	1.40758	1.14168		Capitella teleta_Fonticula alba	1.34303	1.07681										Homo sapiens_Daphnia pulex	1.85725	0.611826		Octopus bimaculoides_Spizellomyces punctatus	1.24974	0.799349						Capitella teleta_Fonticula alba	1.34303	1.07681										Homo sapiens_Daphnia pulex	1.85725
Pinctada martensii_Capsapsora owczarzaki	0.406119	1.10031		Dictyostelium discoideum_Acanthamoeba castellanii	0.504857	0.662454		Acanthaster planci_Capitella teleta	1.41036	1.07915		Xenopus tropicalis_Capitella teleta	1.34317	0.594087										Callorhinchus milii_Daphnia pulex	1.86081	0.574397		Drosophila melanogaster_Caenorhabditis elegans	1.25643	0.773566						Xenopus tropicalis_Capitella teleta	1.34317	0.594087										Callorhinchus milii_Daphnia pulex	1.86081
Mus musculus_Caenorhabditis elegans	0.843671	1.10241		Gallus gallus_Pomacea canaliculata	0.29856	0.661711		Caenorhabditis elegans_Salpingoeca rosetta	1.41771	2.22256		Acanthaster planci_Pinctada martensii	1.34565	0.387976										Xenopus tropicalis_Daphnia pulex	1.86378	0.516417		Pomacea canaliculata_Salpingoeca rosetta	1.2576	0.749977						Acanthaster planci_Pinctada martensii	1.34565	0.387976										Xenopus tropicalis_Daphnia pulex	1.86378
Strongylocentrotus purpuratus_Pomacea canaliculata	0.346018	1.10644		Salpingoeca rosetta_Thecamonas trahens	0.493717	0.660811		Gallus gallus_Capitella teleta	1.43604	1.05892		Xenopus tropicalis_Fonticula alba	1.34764	1.32662										Xenopus laevis_Daphnia pulex	2.10963	0.578832		Rhincodon typus_Salpingoeca rosetta	1.26141	1.70435						Xenopus tropicalis_Fonticula alba	1.34764	1.32662										Xenopus laevis_Daphnia pulex	2.10963
Alligator sinensis_Caenorhabditis elegans	0.825938	1.10723		Helobdella robusta_Drosophila melanogaster	0.339007	0.657751		Strongylocentrotus purpuratus_Capitella teleta	1.43755	1.1484		Gallus gallus_Fonticula alba	1.35873	1.27903														Alligator sinensis_Salpingoeca rosetta	1.26269	0.850153						Gallus gallus_Fonticula alba	1.35873	1.27903
Danio rerio_Allomyces macrogynus	0.43912	1.10842		Xenopus laevis_Drosophila melanogaster	0.348738	0.657221		Pinctada martensii_Salpingoeca rosetta	1.53512	2.0524		Pseudonaja textilis_Salpingoeca rosetta	1.35885	0.905121														Pseudonaja textilis_Spizellomyces punctatus	1.26538	0.718569						Pseudonaja textilis_Salpingoeca rosetta	1.35885	0.905121
Xenopus tropicalis_Caenorhabditis elegans	0.889557	1.11032		Helobdella robusta_Caenorhabditis elegans	0.860676	0.655798		Nothobranchius furzeri_Daphnia pulex	1.54471	0.848487		Acanthaster planci_Caenorhabditis elegans	1.36425	0.947323														Gallus gallus_Salpingoeca rosetta	1.28418	0.811979						Acanthaster planci_Caenorhabditis elegans	1.36425	0.947323
Xenopus laevis_Drosophila melanogaster	0.345333	1.1106		Daphnia pulex_Amphimedon queenslandica	0.462438	0.654305		Xenopus laevis_Capitella teleta	1.55568	1.00818		Callorhinchus milii_Capitella teleta	1.36611	0.47553														Caenorhabditis elegans_Spizellomyces punctatus	1.29598	0.807046						Callorhinchus milii_Capitella teleta	1.36611	0.47553
Xenopus tropicalis_Pinctada martensii	0.34763	1.11623		Mus musculus_Drosophila melanogaster	0.353095	0.653577		Pinctada martensii_Capitella teleta	1.60047	1.00818		Homo sapiens_Capitella teleta	1.37113	0.494111														Capitella teleta_Caenorhabditis elegans	1.29727	0.502002						Homo sapiens_Capitella teleta	1.37113	0.494111
Rhincodon typus_Caenorhabditis elegans	0.766756	1.11701		Pomacea canaliculata_Helobdella robusta	0.301549	0.653164		Daphnia pulex_Salpingoeca rosetta	1.60861	1.53097		Mus musculus_Capitella teleta	1.37607	0.481623														Mus musculus_Salpingoeca rosetta	1.30617	0.839635						Mus musculus_Capitella teleta	1.37607	0.481623
Nothobranchius furzeri_Pinctada martensii	0.334471	1.11959		Nothobranchius furzeri_Acanthamoeba castellanii	0.414505	0.651179		Daphnia pulex_Drosophila melanogaster	1.64737	0.681875		Capitella teleta_Drosophila melanogaster	1.37657	0.537171														Xenopus laevis_Salpingoeca rosetta	1.30895	0.830617						Capitella teleta_Drosophila melanogaster	1.37657	0.537171
Amphimedon queenslandica_Ustilago maydis	0.675842	1.12014		Gallus gallus_Drosophila melanogaster	0.316564	0.651164		Danio rerio_Daphnia pulex	1.67369	0.745192		Octopus bimaculoides_Capitella teleta	1.37981	0.498774														Nothobranchius furzeri_Capitella teleta	1.32407	0.461421						Octopus bimaculoides_Capitella teleta	1.37981	0.498774
Homo sapiens_Pinctada martensii	0.298128	1.12175		Pseudonaja textilis_Caenorhabditis elegans	0.857885	0.650646		Acanthaster planci_Daphnia pulex	1.70319	0.840402		Daphnia pulex_Capsapsora owczarzaki	1.38118	0.98651														Xenopus tropicalis_Capitella teleta	1.34317	0.513569						Daphnia pulex_Capsapsora owczarzaki	1.38118	0.98651
Alligator sinensis_Pinctada martensii	0.317693	1.12215		Callorhinchus milii_Pomacea canaliculata	0.349303	0.64845		Octopus bimaculoides_Daphnia pulex	1.71659	0.875987		Mus musculus_Fonticula alba	1.38217	1.20295														Pseudonaja textilis_Salpingoeca rosetta	1.35885	0.779353						Mus musculus_Fonticula alba	1.38217	1.20295
Pomacea canaliculata_Drosophila melanogaster	0.307165	1.12333		Mus musculus_Pomacea canaliculata	0.301541	0.647623		Daphnia pulex_Caenorhabditis elegans	1.73678	1.36132		Homo sapiens_Salpingoeca rosetta	1.38319	0.882014														Acanthaster planci_Caenorhabditis elegans	1.36425	1.85061						Homo sapiens_Salpingoeca rosetta	1.38319	0.882014
Nothobranchius furzeri_Salpingoeca rosetta	0.403237	1.12398		Alligator sinensis_Pomacea canaliculata	0.334228	0.647075		Pomacea canaliculata_Daphnia pulex	1.77637	1.01537		Pseudonaja textilis_Capitella teleta	1.38454	0.477153														Callorhinchus milii_Capitella teleta	1.36611	0.417803						Pseudonaja textilis_Capitella teleta	1.38454	0.477153
Callorhinchus milii_Caenorhabditis elegans	0.841351	1.12661		Salpingoeca rosetta_Monosiga brevicollis	0.356566	0.645763		Strongylocentrotus purpuratus_Daphnia pulex	1.78779	0.875953		Danio rerio_Capitella teleta	1.39017	0.473628														Homo sapiens_Capitella teleta	1.37113	0.481894						Danio rerio_Capitella teleta	1.39017	0.473628
Pseudonaja textilis_Pinctada martensii	0.312375	1.12703		Callorhinchus milii_Capsapsora owczarzaki	0.408979	0.645465		Gallus gallus_Daphnia pulex	1.79725	0.776072		Rhincodon typus_Capitella teleta	1.40237	0.498061														Mus musculus_Capitella teleta	1.37607	0.47748						Rhincodon typus_Capitella teleta	1.40237	0.498061
Amphimedon queenslandica_Saccharomyces cerevisiae	0.806508	1.12722		Octopus bimaculoides_Caenorhabditis elegans	0.853976	0.645152		Alligator sinensis_Daphnia pulex	1.81154	0.750814		Capitella teleta_Salpingoeca rosetta	1.40606	0.89145														Capitella teleta_Drosophila melanogaster	1.37657	0.433233						Capitella teleta_Salpingoeca rosetta	1.40606	0.89145
Gallus gallus_Pinctada martensii	0.337798	1.129		Pomacea canaliculata_Daphnia pulex	0.284357	0.640214		Capitella teleta_Daphnia pulex	1.81487	1.31391		Pomacea canaliculata_Capitella teleta	1.40633	0.428206														Octopus bimaculoides_Capitella teleta	1.37981	0.355082						Pomacea canaliculata_Capitella teleta	1.40633	0.428206
Rhincodon typus_Pinctada martensii	0.309994	1.12979		Pseudonaja textilis_Drosophila melanogaster	0.334148	0.638648		Pinctada martensii_Daphnia pulex	1.82407	0.963124		Alligator sinensis_Capitella teleta	1.40758	0.496175														Daphnia pulex_Capsapsora owczarzaki	1.38118	0.71898						Alligator sinensis_Capitella teleta	1.40758	0.496175
Caenorhabditis elegans_Amphimedon queenslandica	0.902188	1.13243		Callorhinchus milii_Thecamonas trahens	0.484671	0.637921		Rhincodon typus_Daphnia pulex	1.83227	0.805538		Acanthaster planci_Capitella teleta	1.41036	0.427462														Homo sapiens_Salpingoeca rosetta	1.38319	0.897569						Acanthaster planci_Capitella teleta	1.41036	0.427462
Caenorhabditis elegans_Saccharomyces cerevisiae	0.897853	1.13634		Pseudonaja textilis_Pomacea canaliculata	0.289516	0.636477		Pseudonaja textilis_Daphnia pulex	1.84187	0.780513		Homo sapiens_Fonticula alba	1.41512	1.26371														Pseudonaja textilis_Capitella teleta	1.38454	0.40878						Homo sapiens_Fonticula alba	1.41512	1.26371
Mus musculus_Pinctada martensii	0.322962	1.13722		Alligator sinensis_Caenorhabditis elegans	0.842425	0.636433		Mus musculus_Daphnia pulex	1.84596	0.749891		Caenorhabditis elegans_Salpingoeca rosetta	1.41771	1.15291														Danio rerio_Capitella teleta	1.39017	0.418684						Caenorhabditis elegans_Salpingoeca rosetta	1.41771	1.15291
Capsapsora owczarzaki_Saccharomyces cerevisiae	0.796173	1.13802		Capsapsora owczarzaki_Thecamonas trahens	0.4878	0.635901		Homo sapiens_Daphnia pulex	1.85725	0.759922		Pseudonaja textilis_Fonticula alba	1.42152	1.28196														Rhincodon typus_Capitella teleta	1.40237	1.39512						Pseudonaja textilis_Fonticula alba	1.42152	1.28196
Pomacea canaliculata_Allomyces macrogynus	0.48517	1.13996		Callorhinchus milii_Acanthamoeba castellanii	0.416853	0.634553		Callorhinchus milii_Daphnia pulex	1.86081	0.91892		Gallus gallus_Capitella teleta	1.43604	0.477432														Capitella teleta_Salpingoeca rosetta	1.40606	0.596857						Gallus gallus_Capitella teleta	1.43604	0.477432
Danio rerio_Pinctada martensii	0.364104	1.14078		Nothobranchius furzeri_Pomacea canaliculata	0.293784	0.631299		Xenopus tropicalis_Daphnia pulex	1.86378	0.815413		Pinctada martensii_Fonticula alba	1.46325	1.28491														Pomacea canaliculata_Capitella teleta	1.40633	0.493345						Pinctada martensii_Fonticula alba	1.46325	1.28491
Xenopus laevis_Acanthaster planci	0.358238	1.14141		Octopus bimaculoides_Drosophila melanogaster	0.35471	0.630551		Xenopus laevis_Daphnia pulex	2.10963	0.837401		Caenorhabditis elegans_Fonticula alba	1.5249	1.4143														Alligator sinensis_Capitella teleta	1.40758	0.449896						Caenorhabditis elegans_Fonticula alba	1.5249	1.4143
Pomacea canaliculata_Spizellomyces punctatus	0.450974	1.14185		Helobdella robusta_Amphimedon queenslandica	0.427497	0.629137						Daphnia pulex_Amphimedon queenslandica	1.5265	0.609247														Acanthaster planci_Capitella teleta	1.41036	2.2018						Daphnia pulex_Amphimedon queenslandica	1.5265	0.609247
Xenopus laevis_Octopus bimaculoides	0.324375	1.14248		Thecamonas trahens_Acanthamoeba castellanii	0.440297	0.624903						Pinctada martensii_Salpingoeca rosetta	1.53512	0.882478														Caenorhabditis elegans_Salpingoeca rosetta	1.41771	0.942086						Pinctada martensii_Salpingoeca rosetta	1.53512	0.882478
Danio rerio_Ustilago maydis	0.493809	1.14289		Homo sapiens_Amphimedon queenslandica	0.393468	0.615929						Nothobranchius furzeri_Daphnia pulex	1.54471	0.595259														Gallus gallus_Capitella teleta	1.43604	0.449826						Nothobranchius furzeri_Daphnia pulex	1.54471	0.595259
Xenopus laevis_Pinctada martensii	0.345677	1.14328		Capitella teleta_Dictyostelium discoideum	0.521268	0.614657						Xenopus laevis_Fonticula alba	1.54992	1.6653														Strongylocentrotus purpuratus_Capitella teleta	1.43755	1.87699						Xenopus laevis_Fonticula alba	1.54992	1.6653
Pomacea canaliculata_Ustilago maydis	0.551366	1.1437		Nothobranchius furzeri_Daphnia pulex	0.340284	0.6137						Xenopus laevis_Capitella teleta	1.55568	0.698767														Daphnia pulex_Amphimedon queenslandica	1.5265	0.654305						Xenopus laevis_Capitella teleta	1.55568	0.698767
Nothobranchius furzeri_Spizellomyces punctatus	0.49324	1.15032		Xenopus tropicalis_Daphnia pulex	0.350322	0.612383						Pinctada martensii_Capitella teleta	1.60047	0.404896														Nothobranchius furzeri_Daphnia pulex	1.54471	0.6137						Pinctada martensii_Capitella teleta	1.60047	0.404896
Capitella teleta_Capsapsora owczarzaki	0.428685	1.15283		Daphnia pulex_Drosophila melanogaster	0.340667	0.609529						Daphnia pulex_Salpingoeca rosetta	1.60861	0.794719														Xenopus laevis_Capitella teleta	1.55568	0.479104						Daphnia pulex_Salpingoeca rosetta	1.60861	0.794719
Pseudonaja textilis_Saccharomyces cerevisiae	0.762618	1.15591		Nothobranchius furzeri_Drosophila melanogaster	0.305186	0.604796						Daphnia pulex_Fonticula alba	1.6343	1.1126														Daphnia pulex_Spizellomyces punctatus	1.56485	0.805474						Daphnia pulex_Fonticula alba	1.6343	1.1126
Callorhinchus milii_Saccharomyces cerevisiae	0.78966	1.15617		Nothobranchius furzeri_Amphimedon queenslandica	0.419683	0.604359						Daphnia pulex_Drosophila melanogaster	1.64737	0.427219														Daphnia pulex_Salpingoeca rosetta	1.60861	0.890132						Daphnia pulex_Drosophila melanogaster	1.64737	0.427219
Xenopus laevis_Pomacea canaliculata	0.313115	1.15676		Danio rerio_Drosophila melanogaster	0.315083	0.603947						Danio rerio_Daphnia pulex	1.67369	0.424442														Daphnia pulex_Drosophila melanogaster	1.64737	0.609529						Danio rerio_Daphnia pulex	1.67369	0.424442
Amphimedon queenslandica_Spizellomyces punctatus	0.522819	1.15811		Danio rerio_Pomacea canaliculata	0.294984	0.603015						Acanthaster planci_Daphnia pulex	1.70319	0.405373														Danio rerio_Daphnia pulex	1.67369	0.552857						Acanthaster planci_Daphnia pulex	1.70319	0.405373
Rhincodon typus_Spizellomyces punctatus	0.452885	1.15848		Branchiostoma floridae_Pomacea canaliculata	0.257799	0.601863						Octopus bimaculoides_Daphnia pulex	1.71659	0.550322														Acanthaster planci_Daphnia pulex	1.70319	1.60671						Octopus bimaculoides_Daphnia pulex	1.71659	0.550322
Drosophila melanogaster_Salpingoeca rosetta	0.366665	1.15908		Octopus bimaculoides_Amphimedon queenslandica	0.470617	0.601656						Daphnia pulex_Caenorhabditis elegans	1.73678	0.915623														Octopus bimaculoides_Daphnia pulex	1.71659	0.498011						Daphnia pulex_Caenorhabditis elegans	1.73678	0.915623
Xenopus laevis_Caenorhabditis elegans	0.855326	1.16076		Branchiostoma floridae_Drosophila melanogaster	0.26768	0.598049						Pomacea canaliculata_Daphnia pulex	1.77637	0.483162														Daphnia pulex_Caenorhabditis elegans	1.73678	0.674965						Pomacea canaliculata_Daphnia pulex	1.77637	0.483162
Strongylocentrotus purpuratus_Ustilago maydis	0.560186	1.16235		Capitella teleta_Thecamonas trahens	0.542821	0.597877						Gallus gallus_Daphnia pulex	1.79725	0.481761														Pomacea canaliculata_Daphnia pulex	1.77637	0.640214						Gallus gallus_Daphnia pulex	1.79725	0.481761
Nothobranchius furzeri_Caenorhabditis elegans	0.837096	1.16439		Capitella teleta_Salpingoeca rosetta	0.44876	0.596857						Alligator sinensis_Daphnia pulex	1.81154	0.500995														Strongylocentrotus purpuratus_Daphnia pulex	1.78779	1.72948						Alligator sinensis_Daphnia pulex	1.81154	0.500995
Callorhinchus milii_Pinctada martensii	0.342098	1.16678		Mus musculus_Amphimedon queenslandica	0.40621	0.595421						Capitella teleta_Daphnia pulex	1.81487	0.480742														Gallus gallus_Daphnia pulex	1.79725	0.533928						Capitella teleta_Daphnia pulex	1.81487	0.480742
Rhincodon typus_Saccharomyces cerevisiae	0.770992	1.1685		Xenopus laevis_Amphimedon queenslandica	0.415193	0.595058						Pinctada martensii_Daphnia pulex	1.82407	0.438389														Alligator sinensis_Daphnia pulex	1.81154	0.5576						Pinctada martensii_Daphnia pulex	1.82407	0.438389
Amphimedon queenslandica_Allomyces macrogynus	0.584992	1.17056		Xenopus laevis_Daphnia pulex	0.332403	0.594478						Rhincodon typus_Daphnia pulex	1.83227	0.510671														Capitella teleta_Daphnia pulex	1.81487	0.398662						Rhincodon typus_Daphnia pulex	1.83227	0.510671
Capsapsora owczarzaki_Fonticula alba	0.46283	1.17138		Xenopus tropicalis_Amphimedon queenslandica	0.420336	0.593434						Pseudonaja textilis_Daphnia pulex	1.84187	0.485737														Rhincodon typus_Daphnia pulex	1.83227	1.29519						Pseudonaja textilis_Daphnia pulex	1.84187	0.485737
Xenopus laevis_Strongylocentrotus purpuratus	0.335731	1.1745		Homo sapiens_Daphnia pulex	0.314061	0.59298						Mus musculus_Daphnia pulex	1.84596	0.459349														Pseudonaja textilis_Daphnia pulex	1.84187	0.528346						Mus musculus_Daphnia pulex	1.84596	0.459349
Octopus bimaculoides_Ustilago maydis	0.534687	1.17812		Branchiostoma floridae_Amphimedon queenslandica	0.453717	0.592946						Homo sapiens_Daphnia pulex	1.85725	0.47537														Mus musculus_Daphnia pulex	1.84596	0.56147						Homo sapiens_Daphnia pulex	1.85725	0.47537
Strongylocentrotus purpuratus_Spizellomyces punctatus	0.43261	1.17917		Homo sapiens_Helobdella robusta	0.35796	0.59109						Callorhinchus milii_Daphnia pulex	1.86081	0.449163														Homo sapiens_Daphnia pulex	1.85725	0.59298						Callorhinchus milii_Daphnia pulex	1.86081	0.449163
Homo sapiens_Spizellomyces punctatus	0.492621	1.18143		Xenopus laevis_Octopus bimaculoides	0.321169	0.588715						Xenopus tropicalis_Daphnia pulex	1.86378	0.562829														Callorhinchus milii_Daphnia pulex	1.86081	0.542276						Xenopus tropicalis_Daphnia pulex	1.86378	0.562829
Drosophila melanogaster_Fonticula alba	0.470313	1.18217		Callorhinchus milii_Amphimedon queenslandica	0.449802	0.584973						Xenopus laevis_Daphnia pulex	2.10963	0.64241														Xenopus tropicalis_Daphnia pulex	1.86378	0.612383						Xenopus laevis_Daphnia pulex	2.10963	0.64241
Strongylocentrotus purpuratus_Salpingoeca rosetta	0.400003	1.18264		Gallus gallus_Amphimedon queenslandica	0.44215	0.58444																						Xenopus laevis_Daphnia pulex	2.10963	0.594478
Gallus gallus_Saccharomyces cerevisiae	0.785399	1.18284		Capitella teleta_Spizellomyces punctatus	0.44023	0.582636
Acanthaster planci_Spizellomyces punctatus	0.423894	1.18318		Callorhinchus milii_Drosophila melanogaster	0.346607	0.581245
Homo sapiens_Saccharomyces cerevisiae	0.736709	1.18549		Xenopus tropicalis_Helobdella robusta	0.361266	0.579502
Salpingoeca rosetta_Fonticula alba	0.547803	1.18682		Danio rerio_Amphimedon queenslandica	0.418018	0.578692
Strongylocentrotus purpuratus_Allomyces macrogynus	0.410285	1.18767		Capsapsora owczarzaki_Acanthamoeba castellanii	0.321829	0.575235
Octopus bimaculoides_Allomyces macrogynus	0.50517	1.18794		Capitella teleta_Acanthamoeba castellanii	0.431538	0.575163
Allomyces macrogynus_Fonticula alba	0.424986	1.19051		Homo sapiens_Octopus bimaculoides	0.314938	0.574933
Capitella teleta_Amphimedon queenslandica	0.495509	1.19112		Xenopus tropicalis_Octopus bimaculoides	0.320821	0.573816
Spizellomyces punctatus_Fonticula alba	0.538895	1.19244		Alligator sinensis_Amphimedon queenslandica	0.476149	0.569217
Pinctada martensii_Drosophila melanogaster	0.32277	1.19517		Mus musculus_Daphnia pulex	0.32465	0.56147
Danio rerio_Fonticula alba	0.533687	1.19544		Alligator sinensis_Daphnia pulex	0.331474	0.5576
Drosophila melanogaster_Spizellomyces punctatus	0.434127	1.19551		Danio rerio_Helobdella robusta	0.330668	0.55646
Mus musculus_Spizellomyces punctatus	0.493182	1.19571		Xenopus laevis_Helobdella robusta	0.364321	0.555474
Caenorhabditis elegans_Capsapsora owczarzaki	0.850749	1.19864		Octopus bimaculoides_Helobdella robusta	0.349384	0.554745
Pseudonaja textilis_Ustilago maydis	0.539766	1.19888		Danio rerio_Daphnia pulex	0.29335	0.552857
Nothobranchius furzeri_Fonticula alba	0.544078	1.19922		Callorhinchus milii_Octopus bimaculoides	0.333811	0.549919
Danio rerio_Caenorhabditis elegans	0.832819	1.2		Alligator sinensis_Helobdella robusta	0.363057	0.548115
Salpingoeca rosetta_Spizellomyces punctatus	0.455182	1.20048		Gallus gallus_Helobdella robusta	0.348875	0.547025
Xenopus tropicalis_Spizellomyces punctatus	0.462332	1.20145		Callorhinchus milii_Daphnia pulex	0.340913	0.542276
Callorhinchus milii_Ustilago maydis	0.528285	1.20153		Mus musculus_Helobdella robusta	0.358536	0.541051
Gallus gallus_Allomyces macrogynus	0.46159	1.20192		Nothobranchius furzeri_Octopus bimaculoides	0.344343	0.539642
Alligator sinensis_Spizellomyces punctatus	0.455595	1.20259		Helobdella robusta_Daphnia pulex	0.348386	0.53912
Mus musculus_Ustilago maydis	0.551957	1.20402		Branchiostoma floridae_Helobdella robusta	0.334698	0.53905
Octopus bimaculoides_Saccharomyces cerevisiae	0.739971	1.20568		Mus musculus_Octopus bimaculoides	0.331329	0.537257
Alligator sinensis_Saccharomyces cerevisiae	0.742822	1.20644		Callorhinchus milii_Helobdella robusta	0.343103	0.536855
Xenopus laevis_Spizellomyces punctatus	0.466021	1.20737		Nothobranchius furzeri_Helobdella robusta	0.327339	0.534023
Rhincodon typus_Allomyces macrogynus	0.473021	1.20789		Gallus gallus_Daphnia pulex	0.306943	0.533928
Pinctada martensii_Saccharomyces cerevisiae	0.724152	1.20931		Branchiostoma floridae_Octopus bimaculoides	0.286767	0.533425
Xenopus tropicalis_Saccharomyces cerevisiae	0.691431	1.20934		Alligator sinensis_Octopus bimaculoides	0.355401	0.532852
Drosophila melanogaster_Saccharomyces cerevisiae	0.772522	1.20953		Homo sapiens_Branchiostoma floridae	0.308917	0.531117
Callorhinchus milii_Allomyces macrogynus	0.422877	1.2114		Branchiostoma floridae_Daphnia pulex	0.290608	0.52884
Xenopus tropicalis_Ustilago maydis	0.564145	1.21162		Pseudonaja textilis_Daphnia pulex	0.329934	0.528346
Salpingoeca rosetta_Ustilago maydis	0.568248	1.21626		Xenopus tropicalis_Branchiostoma floridae	0.329429	0.519293
Pomacea canaliculata_Saccharomyces cerevisiae	0.737964	1.2167		Danio rerio_Octopus bimaculoides	0.344375	0.518488
Rhincodon typus_Ustilago maydis	0.574311	1.21707		Gallus gallus_Octopus bimaculoides	0.325866	0.515807
Callorhinchus milii_Spizellomyces punctatus	0.488344	1.21708		Xenopus tropicalis_Capitella teleta	0.349129	0.513569
Acanthaster planci_Saccharomyces cerevisiae	0.805853	1.22127		Xenopus laevis_Branchiostoma floridae	0.322337	0.513248
Alligator sinensis_Ustilago maydis	0.508674	1.22332		Pseudonaja textilis_Amphimedon queenslandica	0.431995	0.509311
Strongylocentrotus purpuratus_Saccharomyces cerevisiae	0.785179	1.22336		Capitella teleta_Caenorhabditis elegans	0.886917	0.502002
Danio rerio_Spizellomyces punctatus	0.475651	1.22536		Pseudonaja textilis_Helobdella robusta	0.322536	0.501334
Xenopus tropicalis_Allomyces macrogynus	0.486871	1.22561		Capitella teleta_Capsapsora owczarzaki	0.428094	0.500529
Octopus bimaculoides_Salpingoeca rosetta	0.466949	1.22689		Octopus bimaculoides_Daphnia pulex	0.304063	0.498011
Octopus bimaculoides_Caenorhabditis elegans	0.821644	1.22778		Pomacea canaliculata_Capitella teleta	0.329135	0.493345
Gallus gallus_Spizellomyces punctatus	0.438285	1.22862		Pomacea canaliculata_Octopus bimaculoides	0.229129	0.482613
Callorhinchus milii_Salpingoeca rosetta	0.4243	1.22868		Alligator sinensis_Branchiostoma floridae	0.252572	0.481918
Amphimedon queenslandica_Fonticula alba	0.657251	1.23082		Homo sapiens_Capitella teleta	0.379698	0.481894
Octopus bimaculoides_Fonticula alba	0.658349	1.23225		Xenopus laevis_Capitella teleta	0.364206	0.479104
Alligator sinensis_Allomyces macrogynus	0.39412	1.23421		Mus musculus_Capitella teleta	0.380537	0.47748
Acanthaster planci_Fonticula alba	0.507349	1.23523		Gallus gallus_Branchiostoma floridae	0.267928	0.471153
Mus musculus_Saccharomyces cerevisiae	0.721789	1.23675		Mus musculus_Branchiostoma floridae	0.301821	0.466462
Xenopus tropicalis_Salpingoeca rosetta	0.453995	1.23867		Pseudonaja textilis_Branchiostoma floridae	0.27852	0.464899
Mus musculus_Allomyces macrogynus	0.486072	1.23969		Nothobranchius furzeri_Capitella teleta	0.354573	0.461421
Strongylocentrotus purpuratus_Caenorhabditis elegans	0.872323	1.24184		Nothobranchius furzeri_Branchiostoma floridae	0.261523	0.45826
Homo sapiens_Ustilago maydis	0.556315	1.24526		Capitella teleta_Amphimedon queenslandica	0.492127	0.454797
Pomacea canaliculata_Caenorhabditis elegans	0.848117	1.24663		Pseudonaja textilis_Octopus bimaculoides	0.298976	0.453821
Gallus gallus_Ustilago maydis	0.536075	1.24885		Xenopus tropicalis_Danio rerio	0.215884	0.453297
Octopus bimaculoides_Spizellomyces punctatus	0.452159	1.24974		Alligator sinensis_Capitella teleta	0.343491	0.449896
Pinctada martensii_Spizellomyces punctatus	0.477464	1.25511		Gallus gallus_Capitella teleta	0.350299	0.449826
Drosophila melanogaster_Caenorhabditis elegans	0.889616	1.25643		Homo sapiens_Danio rerio	0.239725	0.443635
Pomacea canaliculata_Salpingoeca rosetta	0.439201	1.2576		Danio rerio_Branchiostoma floridae	0.276505	0.442377
Danio rerio_Saccharomyces cerevisiae	0.794849	1.25892		Xenopus laevis_Danio rerio	0.216582	0.439731
Rhincodon typus_Salpingoeca rosetta	0.471075	1.26141		Capitella teleta_Drosophila melanogaster	0.326972	0.433233
Alligator sinensis_Salpingoeca rosetta	0.410464	1.26269		Xenopus tropicalis_Nothobranchius furzeri	0.218119	0.426619
Xenopus laevis_Ustilago maydis	0.572319	1.26376		Callorhinchus milii_Branchiostoma floridae	0.287751	0.424348
Pseudonaja textilis_Spizellomyces punctatus	0.467402	1.26538		Nothobranchius furzeri_Danio rerio	0.195896	0.420247
Pseudonaja textilis_Allomyces macrogynus	0.44434	1.27881		Danio rerio_Capitella teleta	0.347588	0.418684
Gallus gallus_Salpingoeca rosetta	0.389848	1.28418		Callorhinchus milii_Capitella teleta	0.372078	0.417803
Saccharomyces cerevisiae_Fonticula alba	0.940015	1.2871		Xenopus laevis_Nothobranchius furzeri	0.214801	0.412753
Caenorhabditis elegans_Ustilago maydis	0.937272	1.28728		Pseudonaja textilis_Capitella teleta	0.352686	0.40878
Nothobranchius furzeri_Saccharomyces cerevisiae	0.762962	1.29006		Helobdella robusta_Capitella teleta	0.356827	0.399984
Xenopus laevis_Saccharomyces cerevisiae	0.711329	1.29309		Capitella teleta_Daphnia pulex	0.361945	0.398662
Pomacea canaliculata_Fonticula alba	0.641043	1.29334		Branchiostoma floridae_Capitella teleta	0.323534	0.396671
Caenorhabditis elegans_Spizellomyces punctatus	0.880462	1.29598		Pseudonaja textilis_Danio rerio	0.264547	0.396419
Pinctada martensii_Caenorhabditis elegans	0.871516	1.29663		Homo sapiens_Nothobranchius furzeri	0.201502	0.396037
Capitella teleta_Caenorhabditis elegans	0.855883	1.29727		Pseudonaja textilis_Xenopus laevis	0.250849	0.389577
Xenopus laevis_Allomyces macrogynus	0.495432	1.299		Gallus gallus_Danio rerio	0.213148	0.387686
Pinctada martensii_Ustilago maydis	0.579322	1.30497		Mus musculus_Danio rerio	0.222745	0.387446
Mus musculus_Salpingoeca rosetta	0.430619	1.30617		Homo sapiens_Xenopus tropicalis	0.206937	0.383708
Xenopus laevis_Salpingoeca rosetta	0.445927	1.30895		Homo sapiens_Xenopus laevis	0.202166	0.381997
Homo sapiens_Allomyces macrogynus	0.507187	1.31906		Alligator sinensis_Danio rerio	0.203971	0.381599
Strongylocentrotus purpuratus_Fonticula alba	0.531234	1.32123		Xenopus tropicalis_Callorhinchus milii	0.230483	0.370292
Nothobranchius furzeri_Capitella teleta	0.356156	1.32407		Pseudonaja textilis_Nothobranchius furzeri	0.234811	0.368317
Strongylocentrotus purpuratus_Pinctada martensii	0.3149	1.32576		Alligator sinensis_Nothobranchius furzeri	0.207684	0.365758
Rhincodon typus_Fonticula alba	0.62731	1.3272		Pseudonaja textilis_Xenopus tropicalis	0.244613	0.363917
Schmidtea mediterranea_Caenorhabditis elegans	0.86515	1.3279		Xenopus laevis_Callorhinchus milii	0.220848	0.36329
Callorhinchus milii_Fonticula alba	0.567548	1.33154		Danio rerio_Callorhinchus milii	0.24526	0.355719
Alligator sinensis_Fonticula alba	0.507749	1.33843		Octopus bimaculoides_Capitella teleta	0.322356	0.355082
Capitella teleta_Fonticula alba	0.557491	1.34303		Homo sapiens_Callorhinchus milii	0.227393	0.352889
Xenopus tropicalis_Capitella teleta	0.350497	1.34317		Gallus gallus_Nothobranchius furzeri	0.205207	0.352666
Acanthaster planci_Pinctada martensii	0.323	1.34565		Mus musculus_Nothobranchius furzeri	0.193831	0.351737
Pinctada martensii_Allomyces macrogynus	0.486058	1.34726		Alligator sinensis_Xenopus laevis	0.219463	0.351642
Xenopus tropicalis_Fonticula alba	0.58332	1.34764		Mus musculus_Xenopus laevis	0.172897	0.349792
Gallus gallus_Fonticula alba	0.529361	1.35873		Alligator sinensis_Xenopus tropicalis	0.23606	0.348128
Pseudonaja textilis_Salpingoeca rosetta	0.430562	1.35885		Gallus gallus_Xenopus tropicalis	0.217805	0.339983
Acanthaster planci_Caenorhabditis elegans	0.933827	1.36425		Gallus gallus_Xenopus laevis	0.203757	0.33862
Callorhinchus milii_Capitella teleta	0.374247	1.36611		Mus musculus_Xenopus tropicalis	0.177225	0.336584
Caenorhabditis elegans_Allomyces macrogynus	0.902745	1.37022		Pseudonaja textilis_Callorhinchus milii	0.241812	0.32993
Homo sapiens_Capitella teleta	0.381564	1.37113		Nothobranchius furzeri_Callorhinchus milii	0.19006	0.321052
Daphnia pulex_Ustilago maydis	0.590412	1.37435		Alligator sinensis_Callorhinchus milii	0.224486	0.308447
Mus musculus_Capitella teleta	0.382219	1.37607		Mus musculus_Callorhinchus milii	0.211201	0.278547
Capitella teleta_Drosophila melanogaster	0.328439	1.37657		Homo sapiens_Pseudonaja textilis	0.236299	0.276019
Octopus bimaculoides_Capitella teleta	0.323566	1.37981		Gallus gallus_Callorhinchus milii	0.20761	0.265135
Daphnia pulex_Capsapsora owczarzaki	0.390194	1.38118		Mus musculus_Pseudonaja textilis	0.249614	0.257373
Mus musculus_Fonticula alba	0.594711	1.38217		Gallus gallus_Pseudonaja textilis	0.227225	0.244921
Homo sapiens_Salpingoeca rosetta	0.467454	1.38319		Homo sapiens_Gallus gallus	0.192049	0.24482
Pseudonaja textilis_Capitella teleta	0.354393	1.38454		Alligator sinensis_Pseudonaja textilis	0.258574	0.230187
Daphnia pulex_Allomyces macrogynus	0.459932	1.38605		Homo sapiens_Alligator sinensis	0.219253	0.219521
Danio rerio_Capitella teleta	0.34901	1.39017		Mus musculus_Gallus gallus	0.162936	0.208297
Rhincodon typus_Capitella teleta	0.383692	1.40237		Mus musculus_Alligator sinensis	0.185883	0.203446
Capitella teleta_Salpingoeca rosetta	0.44986	1.40606		Gallus gallus_Alligator sinensis	0.153311	0.160078
Pomacea canaliculata_Capitella teleta	0.329903	1.40633		Homo sapiens_Mus musculus	0.0721163	0.134127
Alligator sinensis_Capitella teleta	0.345006	1.40758		Xenopus laevis_Xenopus tropicalis	0.0524725	0.108463
Acanthaster planci_Capitella teleta	0.326687	1.41036
Homo sapiens_Fonticula alba	0.630566	1.41512
Salpingoeca rosetta_Saccharomyces cerevisiae	0.735203	1.4166
Caenorhabditis elegans_Salpingoeca rosetta	0.901119	1.41771
Pseudonaja textilis_Fonticula alba	0.587974	1.42152
Gallus gallus_Capitella teleta	0.351809	1.43604
Strongylocentrotus purpuratus_Capitella teleta	0.345183	1.43755
Schmidtea mediterranea_Saccharomyces cerevisiae	0.686377	1.44118
Pinctada martensii_Fonticula alba	0.605862	1.46325
Capitella teleta_Schmidtea mediterranea	0.447121	1.47886
Homo sapiens_Schmidtea mediterranea	0.418297	1.48241
Schmidtea mediterranea_Capsapsora owczarzaki	0.555591	1.51826
Caenorhabditis elegans_Fonticula alba	0.903693	1.5249
Daphnia pulex_Amphimedon queenslandica	0.465492	1.5265
Pinctada martensii_Salpingoeca rosetta	0.451269	1.53512
Daphnia pulex_Saccharomyces cerevisiae	0.804017	1.54427
Nothobranchius furzeri_Daphnia pulex	0.34144	1.54471
Xenopus laevis_Fonticula alba	0.595806	1.54992
Xenopus laevis_Capitella teleta	0.365673	1.55568
Daphnia pulex_Spizellomyces punctatus	0.421983	1.56485
Mus musculus_Schmidtea mediterranea	0.430692	1.56501
Gallus gallus_Schmidtea mediterranea	0.443267	1.56763
Pseudonaja textilis_Schmidtea mediterranea	0.411837	1.56872
Pinctada martensii_Schmidtea mediterranea	0.422433	1.57953
Alligator sinensis_Schmidtea mediterranea	0.479781	1.59254
Pinctada martensii_Capitella teleta	0.310927	1.60047
Xenopus tropicalis_Schmidtea mediterranea	0.428412	1.60386
Daphnia pulex_Salpingoeca rosetta	0.469753	1.60861
Callorhinchus milii_Schmidtea mediterranea	0.46293	1.61101
Xenopus laevis_Schmidtea mediterranea	0.40811	1.62207
Rhincodon typus_Schmidtea mediterranea	0.416853	1.63079
Daphnia pulex_Fonticula alba	0.62241	1.6343
Daphnia pulex_Drosophila melanogaster	0.34171	1.64737
Schmidtea mediterranea_Amphimedon queenslandica	0.574632	1.66821
Danio rerio_Daphnia pulex	0.294527	1.67369
Schmidtea mediterranea_Spizellomyces punctatus	0.514741	1.67888
Schmidtea mediterranea_Ustilago maydis	0.667808	1.69947
Acanthaster planci_Daphnia pulex	0.323402	1.70319
Octopus bimaculoides_Schmidtea mediterranea	0.387108	1.71459
Octopus bimaculoides_Daphnia pulex	0.302789	1.71659
Daphnia pulex_Caenorhabditis elegans	0.870495	1.73678
Pomacea canaliculata_Schmidtea mediterranea	0.334442	1.74112
Strongylocentrotus purpuratus_Schmidtea mediterranea	0.471856	1.77626
Pomacea canaliculata_Daphnia pulex	0.285226	1.77637
Strongylocentrotus purpuratus_Daphnia pulex	0.329154	1.78779
Gallus gallus_Daphnia pulex	0.305411	1.79725
Alligator sinensis_Daphnia pulex	0.332578	1.81154
Capitella teleta_Daphnia pulex	0.363365	1.81487
Pinctada martensii_Daphnia pulex	0.307153	1.82407
Rhincodon typus_Daphnia pulex	0.343111	1.83227
Schmidtea mediterranea_Allomyces macrogynus	0.558378	1.83254
Pseudonaja textilis_Daphnia pulex	0.328395	1.84187
Mus musculus_Daphnia pulex	0.323091	1.84596
Homo sapiens_Daphnia pulex	0.312617	1.85725
Callorhinchus milii_Daphnia pulex	0.34254	1.86081
Xenopus tropicalis_Daphnia pulex	0.351889	1.86378
Acanthaster planci_Schmidtea mediterranea	0.471091	1.87042
Daphnia pulex_Schmidtea mediterranea	0.415374	1.9155
Nothobranchius furzeri_Schmidtea mediterranea	0.443794	1.92155
Danio rerio_Schmidtea mediterranea	0.466325	1.96018
Schmidtea mediterranea_Salpingoeca rosetta	0.53064	2.0057
Drosophila melanogaster_Schmidtea mediterranea	0.493149	2.06476
Schmidtea mediterranea_Fonticula alba	0.730426	2.10361
Xenopus laevis_Daphnia pulex	0.331261	2.10963
[truncated: 46 more columns]
