# Supplementary material for: Systematic analysis of the Hippo pathway organization and oncogenic alteration in evolution
Source: Sci Rep. 2020 Feb 21;10:3173. doi: 10.1038/s41598-020-60120-4 (PMC7035326; doi:10.1038/s41598-020-60120-4)
Supplement: Supplementary file 6 — Supplemental Information 6. [file 41598_2020_60120_MOESM6_ESM.xlsx]

## Sheet: Conserved score&cancer mutation
Table S5. A complete list of cancer-derived missense mutations and the site conservation scores for the Hippo pathway components.
Protein conserved score and cancer mutation
KIBRA					NF2					MST1					MST2					SAV1					MAP4K3					LATS1					LATS2					MOB1A					MOB1B
Position	Conserved score	Cosmic mutation	TCGA mutation		Position	Conserved score	Cosmic mutation	TCGA mutation		Position	Conserved score	Cosmic mutation	TCGA mutation		Position	Conserved score	Cosmic mutation	TCGA mutation		Position	Conserved score	Cosmic mutation	TCGA mutation		Position	Conserved score	Cosmic mutation	TCGA mutation		Position	Conserved score	Cosmic mutation	TCGA mutation		Position	Conserved score	Cosmic mutation	TCGA mutation		Position	Conserved score	Cosmic mutation	TCGA mutation		Position	Conserved score	Cosmic mutation	TCGA mutation
1	2	0	0		1	9	1	0		1	7	0	0		1	1	0	0		1	7	0	0		1	2	1	0		1	9	1	0		1	6	0	0		1	2	0	0		1	2	0	0
2	3	0	0		2	7	1	0		2	1	0	0		2	5	0	0		2	7	0	0		2	3	0	0		2	7	1	0		2	6	0	0		2	1	0	0		2	3	0	0
3	6	0	0		3	7	0	0		3	1	0	0		3	1	2	0		3	6	0	0		3	1	0	0		3	7	0	0		3	4	0	0		3	1	0	0		3	1	0	0
4	3	0	0		4	5	0	0		4	2	0	0		4	1	0	0		4	6	0	0		4	4	0	0		4	5	0	0		4	6	0	0		4	1	0	0		4	4	0	1
5	7	0	0		5	8	0	0		5	5	0	0		5	1	2	0		5	5	0	0		5	1	0	0		5	8	0	0		5	6	0	0		5	1	0	0		5	1	0	0
6	7	0	0		6	7	0	0		6	1	1	0		6	1	0	0		6	6	0	0		6	2	0	0		6	7	0	0		6	4	0	0		6	1	0	0		6	2	0	0
7	8	0	0		7	6	0	0		7	1	0	0		7	1	0	0		7	5	0	0		7	5	0	0		7	6	0	0		7	5	0	0		7	1	0	0		7	5	0	0
8	9	0	0		8	6	0	0		8	1	0	0		8	1	0	0		8	6	0	0		8	5	3	1		8	6	0	0		8	5	1	0		8	3	1	0		8	5	0	0
9	8	0	0		9	6	0	0		9	1	0	0		9	2	0	0		9	3	0	0		9	3	0	0		9	6	0	0		9	5	0	0		9	1	0	0		9	3	0	0
10	1	0	0		10	6	0	0		10	1	0	0		10	3	0	1		10	4	0	0		10	5	0	0		10	6	0	0		10	5	0	0		10	3	0	0		10	5	0	0
11	8	0	0		11	6	1	0		11	1	0	0		11	1	0	0		11	2	0	0		11	7	0	0		11	6	1	0		11	1	0	0		11	6	0	0		11	7	1	1
12	6	0	0		12	7	0	0		12	2	0	0		12	2	0	0		12	5	0	0		12	8	2	3		12	7	0	0		12	3	0	0		12	8	0	0		12	8	0	0
13	7	0	0		13	7	0	0		13	3	0	0		13	5	0	1		13	2	0	0		13	5	0	0		13	7	0	0		13	2	0	0		13	6	0	0		13	5	0	1
14	6	0	0		14	7	0	0		14	1	0	0		14	6	0	1		14	2	0	0		14	3	0	0		14	7	0	0		14	6	0	0		14	6	0	1		14	3	0	0
15	8	0	0		15	6	0	0		15	2	0	0		15	6	0	0		15	2	1	0		15	6	0	0		15	6	0	0		15	6	0	0		15	5	0	0		15	6	0	0
16	5	0	0		16	7	0	0		16	5	0	1		16	5	1	1		16	5	0	0		16	4	0	0		16	7	0	0		16	6	2	2		16	6	2	2		16	4	0	1
17	8	0	1		17	7	0	0		17	6	2	0		17	2	0	0		17	7	0	0		17	8	0	0		17	7	0	0		17	5	0	0		17	7	0	0		17	8	0	0
18	1	0	0		18	6	0	0		18	6	0	0		18	6	1	0		18	4	0	0		18	7	0	0		18	6	0	0		18	5	0	0		18	5	0	0		18	7	0	0
19	8	0	0		19	6	0	0		19	5	0	0		19	5	0	0		19	6	0	0		19	5	0	0		19	6	0	0		19	5	0	0		19	3	0	0		19	5	0	0
20	8	0	0		20	7	0	0		20	2	1	0		20	3	0	0		20	7	0	0		20	7	0	0		20	7	0	0		20	4	0	0		20	1	0	0		20	7	0	0
21	7	0	0		21	4	0	0		21	5	0	0		21	5	0	0		21	6	1	0		21	5	0	1		21	4	0	0		21	4	0	0		21	4	0	0		21	5	0	0
22	6	0	0		22	4	0	0		22	5	0	0		22	5	0	0		22	5	1	0		22	7	1	0		22	4	0	0		22	8	2	1		22	3	0	0		22	7	2	0
23	5	0	0		23	2	0	0		23	3	0	0		23	7	0	1		23	6	0	0		23	6	0	0		23	2	0	0		23	4	3	1		23	4	0	0		23	6	0	0
24	4	0	0		24	3	0	0		24	5	0	0		24	7	0	0		24	5	0	0		24	7	0	0		24	3	0	0		24	4	0	0		24	3	0	0		24	7	1	1
25	9	0	0		25	5	1	1		25	5	0	0		25	7	0	0		25	6	0	0		25	7	0	0		25	5	1	1		25	6	1	0		25	4	0	0		25	7	0	0
26	8	0	0		26	6	0	0		26	7	0	0		26	6	2	0		26	7	0	0		26	8	0	0		26	6	0	0		26	4	0	0		26	1	0	0		26	8	0	0
27	8	0	0		27	7	0	0		27	6	0	0		27	6	0	0		27	7	0	0		27	7	1	1		27	7	0	0		27	3	0	0		27	3	0	0		27	7	0	0
28	5	0	0		28	7	1	2		28	7	0	0		28	4	0	0		28	8	0	0		28	8	0	0		28	7	1	2		28	5	0	0		28	6	0	0		28	8	0	0
29	5	0	0		29	6	0	0		29	6	0	0		29	4	0	0		29	2	0	0		29	6	1	1		29	6	0	0		29	4	0	0		29	3	0	0		29	6	0	0
30	3	0	0		30	4	1	0		30	6	0	0		30	3	0	0		30	6	0	19		30	8	0	0		30	4	1	0		30	3	0	0		30	5	0	0		30	8	0	0
31	5	0	0		31	7	0	0		31	4	0	0		31	5	1	2		31	6	0	1		31	6	0	0		31	7	0	0		31	3	0	0		31	3	0	0		31	6	0	0
32	8	0	0		32	6	0	0		32	4	0	0		32	7	0	0		32	7	0	0		32	8	1	1		32	6	0	0		32	4	1	0		32	5	0	0		32	8	1	1
33	7	0	0		33	6	0	0		33	3	0	0		33	5	0	0		33	4	0	0		33	7	0	0		33	6	0	0		33	6	2	1		33	2	0	0		33	7	0	0
34	4	0	0		34	8	0	0		34	5	0	0		34	6	0	0		34	7	0	0		34	7	0	0		34	8	0	0		34	1	0	0		34	5	0	0		34	7	1	0
35	5	0	0		35	6	6	1		35	7	0	0		35	8	2	1		35	6	1	1		35	5	0	0		35	6	6	1		35	3	0	0		35	8	0	0		35	5	0	0
36	7	0	0		36	6	1	1		36	5	0	0		36	5	1	0		36	7	0	0		36	4	0	0		36	6	1	1		36	5	0	0		36	9	0	0		36	4	0	0
37	7	0	0		37	4	0	0		37	6	0	0		37	8	0	0		37	5	0	0		37	4	0	0		37	4	0	0		37	3	0	0		37	6	0	0		37	4	0	0
38	7	1	1		38	6	0	0		38	8	3	0		38	7	0	0		38	6	0	0		38	7	0	0		38	6	0	0		38	1	0	0		38	7	0	0		38	7	0	0
39	7	0	0		39	2	0	0		39	5	0	0		39	5	1	0		39	5	0	0		39	2	1	0		39	2	0	0		39	1	0	1		39	5	0	0		39	2	0	0
40	8	1	0		40	4	1	0		40	8	0	0		40	8	0	0		40	5	0	0		40	7	0	0		40	4	1	0		40	3	2	0		40	8	0	0		40	7	0	0
41	2	0	0		41	2	0	0		41	7	0	0		41	7	0	1		41	5	0	0		41	5	0	0		41	2	0	0		41	1	0	0		41	7	0	1		41	5	0	0
42	8	0	0		42	3	0	0		42	5	1	0		42	1	0	0		42	4	0	0		42	7	0	0		42	3	0	0		42	4	0	0		42	5	0	0		42	7	5	1
43	9	0	0		43	5	0	0		43	8	0	0		43	8	0	0		43	7	1	0		43	8	0	0		43	5	0	0		43	2	0	0		43	1	0	0		43	8	0	0
44	8	0	0		44	4	0	1		44	7	2	1		44	7	0	0		44	5	0	0		44	6	0	0		44	4	0	1		44	1	0	0		44	8	0	0		44	6	0	0
45	6	0	0		45	6	1	1		45	1	0	0		45	2	0	0		45	4	2	2		45	8	0	0		45	6	1	1		45	4	1	0		45	9	0	0		45	8	2	0
46	9	0	0		46	1	0	0		46	8	1	1		46	6	0	0		46	7	1	0		46	6	0	0		46	1	0	0		46	1	0	0		46	1	0	0		46	6	0	0
47	8	0	0		47	5	2	0		47	7	0	0		47	7	1	0		47	6	1	1		47	7	0	0		47	5	2	0		47	3	0	0		47	8	0	0		47	7	0	0
48	8	1	0		48	1	1	0		48	2	0	0		48	8	0	0		48	6	0	1		48	6	0	1		48	1	1	0		48	2	0	0		48	9	1	1		48	6	0	0
49	9	1	0		49	1	0	0		49	6	0	0		49	7	0	0		49	3	0	0		49	6	0	0		49	1	0	0		49	1	0	0		49	2	0	0		49	6	0	0
50	8	1	1		50	2	0	0		50	6	0	0		50	3	1	1		50	3	0	0		50	7	0	0		50	2	0	0		50	4	0	0		50	4	0	0		50	7	0	0
51	8	2	0		51	1	1	1		51	8	0	0		51	5	0	0		51	1	0	0		51	5	0	0		51	1	1	1		51	2	0	0		51	9	0	0		51	5	0	0
52	8	0	0		52	3	0	0		52	7	0	0		52	5	0	0		52	1	0	0		52	5	0	0		52	3	0	0		52	1	0	0		52	6	0	0		52	5	0	1
53	8	1	0		53	6	0	0		53	3	0	0		53	4	0	0		53	4	1	0		53	8	0	0		53	6	0	0		53	1	1	0		53	1	0	0		53	8	1	0
54	9	0	0		54	1	0	0		54	5	1	1		54	7	2	4		54	5	0	0		54	7	1	1		54	1	0	0		54	1	2	0		54	8	0	0		54	7	2	0
55	8	0	0		55	1	0	0		55	5	0	0		55	7	2	0		55	1	0	0		55	5	0	0		55	1	0	0		55	1	0	0		55	9	0	0		55	5	0	0
56	8	0	0		56	2	0	0		56	4	0	0		56	7	0	0		56	3	0	0		56	4	2	0		56	2	0	0		56	3	1	1		56	9	0	1		56	4	0	0
57	3	0	0		57	1	1	1		57	7	0	0		57	6	0	1		57	3	0	0		57	6	0	0		57	1	1	1		57	3	0	0		57	1	0	1		57	6	0	0
58	9	0	0		58	3	0	0		58	7	0	0		58	5	0	0		58	3	0	0		58	6	0	0		58	3	0	0		58	1	0	0		58	9	1	1		58	6	0	0
59	8	0	0		59	3	4	0		59	7	0	0		59	4	2	0		59	3	0	0		59	6	0	1		59	3	4	0		59	1	0	0		59	8	0	0		59	6	0	0
60	9	0	0		60	1	1	1		60	6	1	1		60	6	1	0		60	2	0	0		60	7	0	0		60	1	1	1		60	3	0	0		60	8	0	0		60	7	0	0
61	6	0	0		61	1	0	0		61	5	1	1		61	5	0	0		61	3	0	0		61	8	1	1		61	1	0	0		61	4	1	0		61	7	1	0		61	8	0	0
62	4	0	0		62	2	0	0		62	4	0	1		62	5	0	0		62	2	0	0		62	7	1	1		62	2	0	0		62	4	1	0		62	6	0	0		62	7	0	0
63	4	0	0		63	3	1	0		63	6	0	0		63	7	0	0		63	1	0	0		63	4	0	0		63	3	1	0		63	1	0	0		63	7	0	0		63	4	0	0
64	9	0	0		64	6	0	0		64	5	0	0		64	7	0	0		64	1	0	0		64	6	0	0		64	6	0	0		64	1	1	1		64	8	1	1		64	6	0	0
65	5	0	0		65	1	0	0		65	5	0	0		65	6	0	0		65	3	0	0		65	6	0	0		65	1	0	0		65	5	0	0		65	5	0	0		65	6	0	0
66	6	0	0		66	6	2	0		66	7	0	0		66	7	0	0		66	1	0	0		66	7	0	0		66	6	2	0		66	2	0	0		66	9	0	0		66	7	0	0
67	8	1	1		67	1	0	0		67	7	0	0		67	7	1	0		67	3	0	0		67	3	0	0		67	1	0	0		67	1	0	0		67	7	0	0		67	3	0	0
68	9	0	0		68	1	0	0		68	6	0	0		68	8	0	19		68	7	1	1		68	7	0	0		68	1	0	0		68	1	0	0		68	6	0	0		68	7	0	0
69	4	0	0		69	3	1	0		69	7	0	0		69	6	0	0		69	3	0	0		69	5	0	0		69	3	1	0		69	3	0	0		69	8	0	0		69	5	0	0
70	7	0	0		70	6	0	0		70	7	0	0		70	8	1	1		70	4	0	0		70	8	0	0		70	6	0	0		70	1	0	0		70	6	2	0		70	8	0	0
71	7	0	0		71	4	0	0		71	8	1	19		71	8	0	0		71	4	0	0		71	2	0	19		71	4	0	0		71	1	2	0		71	7	0	0		71	2	2	0
72	8	0	0		72	1	0	0		72	6	0	0		72	7	2	1		72	7	0	0		72	9	0	0		72	1	0	0		72	1	1	1		72	8	0	0		72	9	0	0
73	7	0	0		73	1	2	1		73	8	0	0		73	7	0	0		73	4	0	0		73	8	0	0		73	1	2	1		73	1	0	0		73	6	0	0		73	8	0	0
74	9	0	19		74	3	0	0		74	8	0	0		74	7	0	0		74	2	1	0		74	7	0	0		74	3	0	0		74	3	0	0		74	6	0	19		74	7	0	0
75	7	0	0		75	3	0	0		75	7	0	0		75	7	0	0		75	5	0	0		75	7	0	0		75	3	0	0		75	1	0	1		75	7	0	0		75	7	0	0
76	7	0	0		76	4	0	0		76	7	0	0		76	7	0	0		76	3	0	0		76	7	1	1		76	4	0	0		76	4	0	0		76	4	0	0		76	7	0	0
77	4	0	0		77	6	0	19		77	7	0	0		77	6	1	0		77	2	0	1		77	3	0	0		77	6	0	19		77	3	0	0		77	6	0	0		77	3	0	19
78	6	0	0		78	5	0	0		78	7	0	0		78	5	1	1		78	4	0	0		78	5	0	0		78	5	0	0		78	4	0	0		78	4	0	0		78	5	0	0
79	8	0	0		79	1	1	0		79	7	0	0		79	7	1	1		79	4	0	0		79	8	0	0		79	1	1	0		79	5	0	0		79	9	0	0		79	8	0	0
80	9	0	1		80	7	0	0		80	5	0	0		80	1	0	0		80	6	0	0		80	7	0	0		80	7	0	0		80	6	0	0		80	8	0	0		80	7	0	0
81	7	2	0		81	7	0	0		81	5	0	0		81	3	1	0		81	2	0	0		81	6	0	0		81	7	0	0		81	5	0	0		81	2	0	0		81	6	0	0
82	9	0	0		82	7	3	2		82	7	0	0		82	6	0	1		82	5	0	0		82	8	1	0		82	7	3	2		82	1	0	0		82	1	0	0		82	8	0	0
83	8	0	0		83	1	0	0		83	1	1	1		83	7	0	0		83	2	0	0		83	7	0	1		83	1	0	0		83	6	0	0		83	2	0	0		83	7	0	0
84	9	1	0		84	7	0	0		84	3	1	1		84	4	0	0		84	3	0	0		84	6	0	0		84	7	0	0		84	4	0	0		84	9	0	0		84	6	0	0
85	9	0	1		85	6	1	0		85	5	0	0		85	5	0	0		85	5	0	0		85	7	0	0		85	6	1	0		85	2	0	0		85	3	0	0		85	7	0	1
86	5	0	0		86	4	1	1		86	6	0	0		86	4	0	0		86	1	0	0		86	8	0	0		86	4	1	1		86	5	1	1		86	3	0	0		86	8	0	0
87	8	0	0		87	6	0	0		87	3	0	0		87	4	0	0		87	5	0	0		87	8	0	0		87	6	0	0		87	2	0	0		87	9	0	0		87	8	0	0
88	8	0	0		88	5	0	0		88	5	0	0		88	8	0	0		88	5	0	0		88	8	0	0		88	5	0	0		88	5	0	0		88	6	1	1		88	8	0	0
89	8	3	1		89	6	0	0		89	4	0	0		89	4	0	0		89	3	0	0		89	6	0	0		89	6	0	0		89	4	0	0		89	8	0	0		89	6	0	0
90	4	0	0		90	6	2	0		90	4	0	0		90	2	0	0		90	8	2	0		90	9	0	0		90	6	2	0		90	3	0	0		90	7	0	0		90	9	0	0
91	8	0	0		91	5	1	0		91	8	0	0		91	6	0	0		91	4	0	0		91	8	0	0		91	5	1	0		91	2	4	1		91	3	0	0		91	8	0	0
92	9	0	0		92	2	0	0		92	4	0	0		92	5	0	0		92	3	0	0		92	5	0	0		92	2	0	0		92	1	0	0		92	1	0	0		92	5	0	0
93	9	0	0		93	3	0	0		93	2	0	0		93	4	0	0		93	1	0	0		93	8	0	0		93	3	0	0		93	3	0	0		93	6	0	0		93	8	0	0
94	4	0	0		94	5	0	0		94	6	0	0		94	6	0	0		94	7	0	0		94	4	0	0		94	5	0	0		94	3	1	0		94	8	0	0		94	4	0	0
95	9	0	0		95	1	0	0		95	5	0	0		95	6	0	0		95	5	0	0		95	7	0	0		95	1	0	0		95	1	1	1		95	9	2	0		95	7	0	0
96	9	0	0		96	2	2	1		96	4	0	0		96	3	0	1		96	4	0	0		96	6	0	0		96	2	2	1		96	1	0	0		96	3	1	0		96	6	0	0
97	7	0	0		97	1	0	0		97	6	0	2		97	7	0	0		97	4	0	0		97	9	0	0		97	1	0	0		97	1	2	0		97	9	0	0		97	9	0	0
98	7	1	0		98	3	0	0		98	6	0	0		98	6	0	0		98	2	0	0		98	6	0	0		98	3	0	0		98	1	0	0		98	6	0	0		98	6	0	0
99	9	0	0		99	1	0	1		99	3	0	1		99	8	0	0		99	1	0	0		99	8	0	0		99	1	0	1		99	5	0	0		99	8	0	0		99	8	0	0
100	9	0	0		100	3	0	0		100	7	0	1		100	8	1	0		100	1	0	0		100	7	0	0		100	3	0	0		100	5	0	0		100	2	0	0		100	7	0	0
101	3	0	0		101	6	0	0		101	6	1	0		101	3	2	1		101	5	2	0		101	7	0	0		101	6	0	0		101	3	0	1		101	1	1	0		101	7	0	0
102	7	0	0		102	7	1	0		102	8	0	0		102	5	0	0		102	4	0	0		102	7	0	0		102	7	1	0		102	2	0	0		102	3	0	0		102	7	0	0
103	9	0	0		103	5	0	0		103	8	0	0		103	3	0	0		103	4	0	0		103	6	0	0		103	5	0	0		103	4	0	0		103	4	0	0		103	6	0	0
104	8	0	1		104	5	0	0		104	3	1	1		104	4	0	1		104	7	0	0		104	5	2	0		104	5	0	0		104	1	0	0		104	6	1	0		104	5	0	1
105	6	0	0		105	6	0	0		105	5	0	0		105	6	1	0		105	4	0	0		105	8	2	0		105	6	0	0		105	3	1	1		105	7	0	0		105	8	0	0
106	8	0	1		106	1	0	0		106	3	0	0		106	8	2	2		106	5	0	0		106	7	0	0		106	1	0	0		106	1	1	0		106	7	1	1		106	7	0	0
107	8	0	0		107	5	0	0		107	4	0	0		107	6	0	0		107	5	0	0		107	4	0	0		107	5	0	0		107	1	0	0		107	4	0	0		107	4	0	0
108	5	0	0		108	2	0	0		108	6	0	0		108	7	0	0		108	4	0	0		108	8	0	0		108	2	0	0		108	1	0	0		108	5	0	0		108	8	0	0
109	8	0	0		109	4	1	0		109	8	0	0		109	6	0	0		109	4	0	0		109	5	1	0		109	4	1	0		109	2	0	0		109	2	0	0		109	5	0	0
110	7	0	0		110	1	0	0		110	6	0	0		110	6	0	1		110	2	0	0		110	9	0	0		110	1	0	0		110	4	2	2		110	8	0	0		110	9	0	0
111	7	0	0		111	1	0	0		111	7	3	0		111	7	0	0		111	1	1	0		111	1	0	0		111	1	0	0		111	4	0	0		111	9	0	0		111	1	0	1
112	9	0	0		112	6	1	0		112	6	0	0		112	5	1	0		112	7	0	0		112	6	0	0		112	6	1	0		112	2	0	0		112	7	0	0		112	6	0	0
113	7	0	0		113	6	2	0		113	6	0	0		113	2	0	0		113	4	0	1		113	8	0	0		113	6	2	0		113	4	1	0		113	6	0	0		113	8	0	0
114	5	0	0		114	1	0	0		114	7	0	0		114	4	1	2		114	5	0	0		114	8	0	0		114	1	0	0		114	4	2	0		114	9	0	0		114	8	1	1
115	6	0	0		115	6	0	0		115	5	3	1		115	4	0	0		115	6	0	0		115	5	0	0		115	6	0	0		115	5	0	0		115	6	0	0		115	5	1	1
116	7	0	0		116	2	3	0		116	2	0	0		116	6	0	0		116	2	0	1		116	6	0	0		116	2	3	0		116	6	0	0		116	5	0	0		116	6	1	0
117	9	0	0		117	4	1	0		117	4	3	2		117	6	0	0		117	1	0	0		117	3	0	0		117	4	1	0		117	4	0	0		117	1	0	0		117	3	0	0
118	8	0	0		118	7	0	0		118	4	0	0		118	6	0	0		118	3	0	0		118	7	0	0		118	7	0	0		118	3	0	0		118	8	0	0		118	7	0	0
119	8	0	0		119	1	0	0		119	6	0	0		119	2	0	0		119	3	1	0		119	8	0	1		119	1	0	0		119	3	0	1		119	7	0	0		119	8	1	2
120	9	0	1		120	4	0	0		120	6	1	1		120	8	0	0		120	1	0	0		120	7	0	0		120	4	0	0		120	6	1	0		120	5	0	0		120	7	0	0
121	9	0	0		121	4	0	0		121	6	0	0		121	1	0	0		121	3	0	0		121	5	0	0		121	4	0	0		121	4	0	0		121	7	0	0		121	5	0	0
122	5	0	0		122	7	0	0		122	2	0	0		122	7	0	0		122	2	0	0		122	6	0	1		122	7	0	0		122	5	0	0		122	6	0	0		122	6	0	0
123	7	0	0		123	6	0	0		123	8	1	0		123	8	0	0		123	5	0	0		123	6	1	1		123	6	0	0		123	5	0	0		123	8	0	0		123	6	0	0
124	9	0	1		124	5	0	0		124	1	0	0		124	6	0	0		124	1	0	0		124	7	0	0		124	5	0	0		124	6	0	0		124	2	0	0		124	7	2	0
125	8	0	1		125	6	0	0		125	7	0	0		125	6	0	0		125	5	1	1		125	1	0	1		125	6	0	0		125	5	0	0		125	6	0	0		125	1	1	0
126	4	0	0		126	7	3	0		126	8	0	0		126	6	0	0		126	8	0	0		126	6	0	0		126	7	3	0		126	7	0	0		126	4	0	0		126	6	0	0
127	9	0	0		127	2	0	0		127	6	0	0		127	2	0	0		127	4	0	0		127	8	1	0		127	2	0	0		127	5	0	0		127	8	0	0		127	8	0	0
128	3	1	1		128	7	1	0		128	6	0	1		128	2	0	0		128	7	0	0		128	8	0	0		128	7	1	0		128	7	0	1		128	7	0	0		128	8	0	0
129	5	0	1		129	7	0	1		129	6	0	0		129	5	0	0		129	1	0	0		129	4	0	0		129	7	0	1		129	5	0	0		129	8	0	0		129	4	0	0
130	6	0	0		130	8	0	0		130	2	0	0		130	7	1	0		130	1	0	0		130	5	0	0		130	8	0	0		130	4	0	1		130	1	0	1		130	5	0	0
131	8	0	0		131	6	2	0		131	2	0	0		131	7	0	0		131	3	0	0		131	4	0	0		131	6	2	0		131	5	0	1		131	3	1	1		131	4	0	0
132	7	0	0		132	6	0	0		132	5	0	0		132	5	0	1		132	4	0	0		132	7	0	0		132	6	0	0		132	5	2	0		132	9	0	0		132	7	0	0
133	5	2	0		133	7	0	0		133	7	0	0		133	5	2	0		133	2	0	0		133	7	1	0		133	7	0	0		133	5	0	0		133	8	0	0		133	7	1	0
134	6	3	0		134	7	0	0		134	7	0	0		134	8	0	0		134	2	0	0		134	8	2	0		134	7	0	0		134	3	0	0		134	6	0	0		134	8	0	0
135	2	0	1		135	3	0	0		135	5	1	1		135	5	0	0		135	1	0	0		135	8	0	0		135	3	0	0		135	1	0	0		135	4	0	0		135	8	0	0
136	5	0	0		136	5	0	0		136	5	0	0		136	7	0	0		136	3	0	0		136	8	0	0		136	5	0	0		136	5	0	0		136	5	0	0		136	8	1	1
137	7	0	0		137	3	0	0		137	8	0	0		137	7	0	0		137	3	0	0		137	9	0	0		137	3	0	0		137	6	0	0		137	3	0	0		137	9	0	0
138	6	1	0		138	7	1	0		138	5	0	0		138	8	0	0		138	2	0	0		138	9	0	0		138	7	1	0		138	5	2	0		138	5	0	0		138	9	0	1
139	5	0	0		139	7	0	0		139	7	1	1		139	3	0	0		139	1	0	1		139	5	0	0		139	7	0	0		139	6	0	0		139	2	0	0		139	5	1	0
140	5	0	0		140	6	0	0		140	7	0	0		140	5	0	0		140	3	1	0		140	9	0	0		140	6	0	0		140	5	0	0		140	9	0	0		140	9	0	0
141	8	0	0		141	7	0	0		141	8	0	0		141	5	0	1		141	4	0	0		141	9	0	0		141	7	0	0		141	6	0	0		141	8	0	0		141	9	0	0
142	6	0	0		142	2	0	0		142	3	0	0		142	8	0	1		142	2	0	0		142	8	0	0		142	2	0	0		142	3	1	0		142	4	0	0		142	8	1	0
143	7	0	0		143	7	0	0		143	5	1	0		143	9	0	0		143	4	0	0		143	9	0	0		143	7	0	0		143	6	0	0		143	6	0	0		143	9	0	0
144	8	0	0		144	1	0	0		144	5	0	0		144	9	0	1		144	4	0	0		144	7	1	1		144	1	0	0		144	3	1	0		144	9	0	0		144	7	0	1
145	6	0	0		145	7	0	0		145	8	0	0		145	8	0	1		145	5	0	0		145	9	3	0		145	7	0	0		145	3	1	0		145	1	0	1		145	9	0	0
146	2	0	0		146	5	0	0		146	9	0	0		146	8	0	3		146	3	1	1		146	6	0	0		146	5	0	0		146	4	0	0		146	2	0	0		146	6	0	0
147	9	0	0		147	5	0	2		147	9	0	0		147	8	0	0		147	4	0	0		147	5	0	0		147	5	0	2		147	3	0	0		147	1	0	0		147	5	0	0
148	5	0	0		148	1	0	0		148	8	0	0		148	9	0	0		148	1	0	0		148	7	0	0		148	1	0	0		148	4	1	0		148	5	0	0		148	7	0	1
149	8	0	0		149	6	2	0		149	8	0	0		149	8	0	0		149	1	0	0		149	6	0	0		149	6	2	0		149	5	0	0		149	7	0	0		149	6	0	0
150	9	0	0		150	5	0	0		150	8	1	1		150	5	1	1		150	2	0	0		150	7	0	0		150	5	0	0		150	3	0	0		150	2	0	0		150	7	0	0
151	8	0	0		151	4	0	0		151	9	0	0		151	9	1	0		151	4	2	0		151	8	0	0		151	4	0	0		151	5	1	2		151	9	0	0		151	8	0	1
152	9	0	0		152	5	0	0		152	8	0	0		152	9	0	0		152	1	0	0		152	7	0	0		152	5	0	0		152	4	0	0		152	5	0	0		152	7	0	0
153	8	2	0		153	2	0	0		153	5	0	0		153	8	2	1		153	3	0	1		153	8	0	0		153	2	0	0		153	6	0	0		153	7	0	0		153	8	0	0
154	8	1	0		154	1	0	0		154	9	0	0		154	7	0	0		154	3	0	1		154	8	1	0		154	1	0	0		154	5	1	0		154	9	1	1		154	8	2	0
155	8	0	0		155	4	0	0		155	9	0	1		155	8	0	0		155	4	0	1		155	7	0	0		155	4	0	0		155	4	0	0		155	8	0	0		155	7	0	0
156	9	0	0		156	5	0	0		156	8	0	0		156	4	0	0		156	3	0	0		156	6	0	1		156	5	0	0		156	4	2	0		156	8	0	0		156	6	0	0
157	9	0	0		157	3	0	0		157	7	0	0		157	7	0	0		157	4	0	0		157	8	0	0		157	3	0	0		157	4	0	2		157	9	0	0		157	8	0	0
158	7	0	0		158	4	1	0		158	8	0	0		158	8	0	0		158	5	0	0		158	8	0	0		158	4	1	0		158	4	0	1		158	8	0	0		158	8	0	0
159	8	0	0		159	1	1	0		159	4	0	0		159	5	0	0		159	4	0	0		159	8	0	0		159	1	1	0		159	4	0	0		159	9	0	0		159	8	0	0
160	8	0	0		160	1	0	0		160	7	0	0		160	8	0	0		160	1	0	0		160	8	0	0		160	1	0	0		160	4	0	0		160	9	0	0		160	8	0	0
161	9	1	0		161	4	1	1		161	8	0	0		161	9	0	0		161	2	0	0		161	7	0	0		161	4	1	1		161	1	0	0		161	9	0	1		161	7	1	0
162	8	0	0		162	5	1	0		162	4	0	0		162	8	0	0		162	4	0	0		162	7	0	0		162	5	1	0		162	1	1	0		162	6	0	0		162	7	0	0
163	8	1	1		163	5	0	0		163	8	0	0		163	8	0	0		163	1	0	0		163	6	0	0		163	5	0	0		163	1	0	0		163	9	0	0		163	6	0	0
164	8	0	0		164	8	0	0		164	9	0	0		164	8	0	0		164	3	0	0		164	8	0	0		164	8	0	0		164	4	1	0		164	5	0	0		164	8	0	0
165	8	1	0		165	6	1	0		165	8	0	0		165	8	0	0		165	2	0	0		165	5	0	0		165	6	1	0		165	3	1	0		165	5	0	0		165	5	0	1
166	7	0	0		166	5	0	0		166	8	0	0		166	7	0	0		166	1	0	0		166	4	0	0		166	5	0	0		166	2	2	2		166	9	0	0		166	4	0	0
167	7	0	0		167	3	0	0		167	8	1	1		167	8	0	0		167	6	0	0		167	7	0	0		167	3	0	0		167	1	0	0		167	6	0	0		167	7	0	0
168	6	1	0		168	3	0	0		168	8	0	0		168	8	0	0		168	5	0	0		168	8	1	3		168	3	0	0		168	3	3	3		168	1	0	0		168	8	0	0
169	6	0	0		169	3	0	0		169	7	1	0		169	5	0	0		169	3	0	0		169	7	0	0		169	3	0	0		169	5	1	0		169	1	0	0		169	7	0	0
170	9	0	0		170	3	0	0		170	8	0	0		170	9	0	0		170	1	0	0		170	8	1	0		170	3	0	0		170	5	0	0		170	6	0	0		170	8	0	0
171	9	0	0		171	3	0	0		171	8	0	0		171	8	0	0		171	3	0	0		171	8	0	0		171	3	0	0		171	2	0	0		171	1	0	0		171	8	0	0
172	7	0	0		172	4	0	0		172	5	0	0		172	7	0	0		172	1	0	0		172	8	0	1		172	4	0	0		172	6	0	0		172	4	0	0		172	8	0	0
173	7	0	0		173	3	0	0		173	9	0	0		173	8	2	1		173	1	0	0		173	6	0	0		173	3	0	0		173	3	0	0		173	8	0	0		173	6	0	0
174	9	0	0		174	6	0	1		174	8	0	0		174	7	0	0		174	3	0	0		174	9	0	0		174	6	0	1		174	6	0	0		174	3	0	0		174	9	0	0
175	8	1	0		175	6	0	0		175	7	0	0		175	8	0	0		175	5	0	0		175	8	2	0		175	6	0	0		175	3	0	1		175	6	0	1		175	8	0	0
176	7	0	0		176	2	0	1		176	8	1	0		176	8	0	1		176	4	0	0		176	7	0	0		176	2	0	1		176	7	0	0		176	8	0	0		176	7	0	0
177	8	0	0		177	7	0	0		177	7	0	1		177	8	0	0		177	2	0	1		177	6	0	1		177	7	0	0		177	3	0	0		177	6	1	0		177	6	0	0
178	7	0	0		178	1	0	0		178	8	0	0		178	8	4	4		178	4	0	0		178	8	0	0		178	1	0	0		178	4	1	0		178	9	0	0		178	8	0	0
179	4	1	0		179	4	0	0		179	8	0	2		179	8	0	0		179	2	0	0		179	8	2	0		179	4	0	0		179	2	6	1		179	7	0	0		179	8	1	1
180	5	0	0		180	5	0	0		180	8	0	0		180	8	0	1		180	6	0	0		180	7	0	0		180	5	0	0		180	6	0	0		180	9	0	0		180	7	0	0
181	6	2	0		181	8	0	0		181	8	1	1		181	8	1	1		181	5	0	0		181	8	0	0		181	8	0	0		181	2	0	0		181	8	0	0		181	8	0	0
182	4	0	0		182	3	0	0		182	8	0	0		182	8	0	0		182	6	0	0		182	8	1	0		182	3	0	0		182	3	0	0		182	7	0	0		182	8	0	0
183	7	0	0		183	5	0	0		183	8	0	0		183	7	0	0		183	3	0	0		183	8	0	0		183	5	0	0		183	2	3	1		183	8	0	0		183	8	0	0
184	8	0	1		184	2	0	0		184	8	1	0		184	9	0	0		184	4	0	0		184	8	1	0		184	2	0	0		184	5	0	0		184	8	1	0		184	8	0	0
185	6	0	0		185	1	0	0		185	8	0	0		185	8	0	0		185	5	2	0		185	7	0	0		185	1	0	0		185	5	0	0		185	9	0	0		185	7	0	1
186	4	1	1		186	1	0	0		186	7	1	0		186	6	0	0		186	3	0	0		186	8	1	1		186	1	0	0		186	4	0	0		186	8	0	0		186	8	0	0
187	5	0	1		187	1	1	0		187	9	0	0		187	6	0	0		187	7	0	0		187	6	0	0		187	1	1	0		187	1	0	0		187	5	0	0		187	6	0	0
188	7	0	0		188	4	0	0		188	7	0	0		188	8	0	1		188	3	0	0		188	6	0	0		188	4	0	0		188	3	1	0		188	1	0	0		188	6	0	0
189	7	0	0		189	2	1	0		189	6	0	0		189	8	0	0		189	5	0	0		189	6	0	0		189	2	1	0		189	1	2	0		189	9	1	0		189	6	0	0
190	6	0	1		190	3	0	0		190	6	0	0		190	8	0	0		190	6	0	0		190	6	1	0		190	3	0	0		190	1	3	3		190	5	0	0		190	6	0	0
191	9	0	1		191	2	0	0		191	8	0	0		191	8	0	0		191	2	0	0		191	8	0	1		191	2	0	0		191	1	0	0		191	4	0	1		191	8	1	1
192	4	0	0		192	2	0	1		192	8	0	0		192	8	0	0		192	3	0	0		192	8	0	0		192	2	0	1		192	5	1	0		192	9	1	0		192	8	3	0
193	6	0	0		193	2	0	0		193	8	0	0		193	8	0	0		193	6	0	0		193	5	0	0		193	2	0	0		193	2	0	0		193	8	0	0		193	5	0	0
194	9	0	0		194	1	0	0		194	8	1	0		194	8	0	0		194	4	0	0		194	6	0	0		194	1	0	0		194	1	1	0		194	3	0	0		194	6	0	0
195	7	0	0		195	1	2	0		195	8	0	0		195	8	0	1		195	2	0	1		195	8	0	0		195	1	2	0		195	1	0	0		195	9	0	0		195	8	0	0
196	6	0	0		196	5	0	0		196	8	0	0		196	7	0	0		196	4	0	0		196	8	2	2		196	5	0	0		196	4	0	0		196	4	0	0		196	8	0	0
197	5	0	0		197	4	0	0		197	8	0	0		197	8	0	0		197	5	0	0		197	5	0	0		197	4	0	0		197	3	3	0		197	3	2	0		197	5	0	0
198	8	0	0		198	1	0	0		198	8	0	0		198	7	0	0		198	6	0	0		198	6	0	0		198	1	0	0		198	1	0	0		198	4	0	0		198	6	0	0
199	7	0	0		199	1	1	0		199	7	0	0		199	7	0	0		199	2	0	0		199	8	0	1		199	1	1	0		199	2	0	0		199	3	0	0		199	8	0	0
200	1	1	0		200	4	2	0		200	8	0	0		200	3	0	0		200	8	1	0		200	5	0	1		200	4	2	0		200	5	3	1		200	8	0	0		200	5	0	0
201	8	0	0		201	1	0	0		201	7	1	1		201	5	0	0		201	9	0	0		201	6	1	1		201	1	0	0		201	4	3	0		201	6	1	0		201	6	0	0
202	7	0	0		202	4	2	0		202	7	1	1		202	8	0	0		202	9	0	0		202	8	0	0		202	4	2	0		202	2	1	0		202	4	0	0		202	8	0	0
203	8	0	0		203	4	0	0		203	3	1	0		203	8	0	0		203	6	0	0		203	8	0	0		203	4	0	0		203	2	1	1		203	9	0	0		203	8	0	0
204	2	1	0		204	4	0	0		204	5	0	0		204	9	0	0		204	8	0	0		204	7	0	0		204	4	0	0		204	3	0	0		204	6	0	1		204	7	0	0
205	2	0	0		205	4	0	0		205	8	1	0		205	6	0	0		205	8	0	0		205	6	0	0		205	4	0	0		205	1	0	0		205	4	0	0		205	6	0	0
206	4	0	1		206	2	0	0		206	8	0	0		206	8	0	0		206	7	0	0		206	8	1	1		206	2	0	0		206	4	1	0		206	4	0	0		206	8	0	1
207	3	0	0		207	1	0	0		207	9	0	0		207	6	0	0		207	8	0	0		207	7	0	0		207	1	0	0		207	5	0	0		207	6	0	0		207	7	0	0
208	4	2	0		208	3	0	1		208	6	0	0		208	7	0	1		208	8	0	0		208	8	0	0		208	3	0	1		208	2	3	0		208	7	0	0		208	8	0	0
209	7	0	0		209	1	0	0		209	8	0	0		209	9	0	0		209	3	1	2		209	8	1	0		209	1	0	0		209	6	2	0		209	3	0	0		209	8	0	0
210	6	0	0		210	6	0	0		210	6	0	0		210	8	0	0		210	9	0	0		210	4	0	0		210	6	0	0		210	6	2	1		210	1	2	0		210	4	0	0
211	6	0	0		211	6	0	0		211	7	0	0		211	6	1	0		211	4	0	0		211	7	0	0		211	6	0	0		211	3	0	0		211	5	0	0		211	7	0	0
212	1	0	0		212	1	0	0		212	9	0	0		212	8	0	0		212	7	0	0		212	8	0	0		212	1	0	0		212	5	0	0		212	1	0	0		212	8	0	0
213	8	0	0		213	7	0	0		213	8	0	0		213	9	1	1		213	8	0	0		213	6	1	0		213	7	0	0		213	6	0	0		213	1	0	0		213	6	0	0
214	9	0	0		214	7	0	0		214	6	0	0		214	9	0	0		214	8	1	1		214	6	1	0		214	7	0	0		214	4	0	0		214	3	0	0		214	6	0	0
215	7	0	0		215	5	0	0		215	8	0	0		215	8	0	0		215	7	0	0		215	4	0	0		215	5	0	0		215	4	0	0		215	1	0	0		215	4	0	0
216	8	0	0		216	7	0	0		216	9	0	0		216	8	0	1		216	8	0	0		216	7	0	0		216	7	0	0		216	3	0	0		216	1	0	0		216	7	0	0
217	8	0	0		217	6	2	2		217	9	0	0		217	5	0	0		217	7	0	0		217	6	0	0		217	6	2	2		217	5	2	1
218	4	0	1		218	4	0	0		218	8	0	0		218	7	0	0		218	9	0	0		218	8	0	0		218	4	0	0		218	5	4	1
219	3	0	0		219	1	0	0		219	8	1	1		219	8	0	0		219	9	0	0		219	8	0	0		219	1	0	0		219	4	0	0
220	8	0	0		220	5	1	0		220	5	0	0		220	7	0	1		220	9	0	1		220	8	0	0		220	5	1	0		220	5	0	0
221	6	0	0		221	3	0	0		221	7	0	0		221	5	0	0		221	9	0	0		221	9	0	0		221	3	0	0		221	3	0	0
222	5	0	0		222	1	0	1		222	8	0	0		222	5	0	0		222	9	0	0		222	7	1	0		222	1	0	1		222	4	1	0
223	5	0	0		223	1	0	0		223	7	2	1		223	5	0	0		223	8	0	0		223	7	0	0		223	1	0	0		223	6	1	0
224	7	0	0		224	1	0	0		224	5	0	0		224	7	0	0		224	9	1	0		224	6	0	0		224	1	0	0		224	3	0	1
225	5	0	0		225	3	4	1		225	5	0	0		225	9	0	0		225	9	0	0		225	7	0	0		225	3	4	1		225	2	0	0
226	6	0	0		226	4	0	0		226	5	0	0		226	8	2	1		226	9	0	0		226	8	0	0		226	4	0	0		226	3	0	0
227	7	1	1		227	6	0	1		227	7	0	0		227	9	0	0		227	8	0	0		227	7	0	1		227	6	0	1		227	4	0	0
228	8	0	0		228	6	0	0		228	9	0	0		228	9	0	0		228	8	0	0		228	8	1	1		228	6	0	0		228	7	0	0
229	6	0	0		229	3	0	0		229	8	0	1		229	8	0	0		229	9	0	0		229	8	0	0		229	3	0	0		229	4	0	0
230	6	0	0		230	8	0	0		230	9	0	0		230	9	0	0		230	9	0	0		230	4	0	0		230	8	0	0		230	5	0	0
231	7	0	0		231	7	1	0		231	9	0	0		231	8	0	0		231	6	0	0		231	4	0	0		231	7	1	0		231	6	0	0
232	8	0	0		232	8	0	0		232	8	0	0		232	8	0	0		232	8	0	0		232	7	0	0		232	8	0	0		232	4	0	0
233	7	0	0		233	8	1	1		233	9	0	0		233	9	0	0		233	6	1	1		233	6	0	0		233	8	1	1		233	5	0	0
234	8	0	0		234	7	3	0		234	8	0	0		234	7	0	0		234	7	0	0		234	8	0	0		234	7	3	0		234	5	0	0
235	7	0	0		235	8	0	0		235	8	0	0		235	6	0	0		235	6	0	0		235	5	0	0		235	8	0	0		235	3	0	0
236	6	0	0		236	5	0	0		236	9	0	0		236	8	0	0		236	9	0	0		236	9	0	0		236	5	0	0		236	5	2	0
237	7	1	1		237	4	0	0		237	7	0	0		237	6	0	0		237	9	0	0		237	7	0	0		237	4	0	0		237	3	0	0
238	8	1	1		238	4	0	0		238	6	0	0		238	7	0	0		238	4	0	0		238	6	0	0		238	4	0	0		238	5	0	0
239	7	0	0		239	3	1	0		239	7	1	1		239	7	0	0		239	9	0	0		239	8	0	1		239	3	1	0		239	4	0	0
240	6	0	0		240	4	0	0		240	5	1	1		240	6	0	0		240	8	0	0		240	1	1	1		240	4	0	0		240	4	1	0
241	9	0	0		241	3	0	0		241	7	0	0		241	7	0	0		241	9	0	0		241	7	0	0		241	3	0	0		241	1	1	0
242	9	0	0		242	1	0	0		242	7	3	0		242	6	0	0		242	6	0	0		242	7	0	0		242	1	0	0		242	2	0	0
243	9	2	0		243	4	0	0		243	6	0	0		243	4	0	0		243	9	0	0		243	8	0	0		243	4	0	0		243	4	0	0
244	6	0	0		244	5	0	0		244	7	0	0		244	4	0	0		244	8	0	0		244	4	0	0		244	5	0	0		244	3	0	1
245	9	0	0		245	2	0	1		245	6	0	1		245	7	1	0		245	9	1	0		245	4	0	0		245	2	0	1		245	5	1	0
246	6	1	0		246	3	0	0		246	4	0	0		246	1	0	0		246	5	0	0		246	7	0	0		246	3	0	0		246	3	0	1
247	5	0	0		247	3	0	0		247	4	0	0		247	5	0	0		247	8	0	0		247	4	0	0		247	3	0	0		247	5	0	0
248	1	0	0		248	4	0	0		248	7	1	0		248	8	0	0		248	4	0	0		248	6	0	0		248	4	0	0		248	3	0	0
249	8	0	0		249	5	0	0		249	1	0	0		249	1	0	1		249	9	0	0		249	8	0	0		249	5	0	0		249	2	0	0
250	2	0	0		250	6	1	2		250	5	0	0		250	4	0	0		250	6	0	0		250	5	0	0		250	6	1	2		250	6	0	0
251	2	0	0		251	6	1	1		251	8	0	0		251	8	1	1		251	7	0	0		251	6	0	0		251	6	1	1		251	3	5	3
252	5	1	0		252	7	0	0		252	1	0	0		252	5	0	0		252	9	0	0		252	3	0	0		252	7	0	0		252	6	0	0
253	1	0	0		253	8	1	0		253	3	0	0		253	8	0	4		253	7	0	0		253	5	0	0		253	8	1	0		253	3	0	0
254	2	0	0		254	2	0	1		254	8	0	0		254	8	0	0		254	9	1	1		254	8	0	0		254	2	0	1		254	4	0	0
255	3	0	1		255	1	0	0		255	5	0	1		255	6	0	0		255	9	0	0		255	6	1	1		255	1	0	0		255	7	1	1
256	4	0	2		256	4	1	0		256	8	0	0		256	6	0	0		256	4	0	0		256	8	0	0		256	4	1	0		256	4	1	0
257	4	1	1		257	7	0	0		257	8	2	2		257	3	1	0		257	7	0	0		257	7	0	0		257	7	0	0		257	6	0	0
258	8	0	0		258	1	0	0		258	6	0	0		258	7	0	0		258	5	0	0		258	6	1	0		258	1	0	0		258	6	0	0
259	4	0	0		259	1	1	0		259	6	1	0		259	8	0	0		259	3	0	0		259	4	0	0		259	1	1	0		259	6	0	0
260	3	0	0		260	5	2	0		260	3	0	0		260	6	0	0		260	8	0	0		260	7	0	0		260	5	2	0		260	5	0	0
261	3	0	0		261	5	0	0		261	7	0	0		261	7	0	0		261	9	0	0		261	8	0	0		261	5	0	0		261	5	0	0
262	5	0	0		262	5	0	0		262	8	0	0		262	6	0	0		262	6	2	0		262	7	1	1		262	5	0	0		262	4	0	0
263	2	0	0		263	1	2	0		263	6	0	0		263	7	0	0		263	4	0	0		263	4	0	0		263	1	2	0		263	5	0	0
264	4	0	0		264	4	1	1		264	7	0	0		264	5	1	1		264	9	0	0		264	8	0	0		264	4	1	1		264	3	1	0
265	6	0	1		265	7	0	0		265	6	0	0		265	4	1	0		265	9	0	0		265	5	0	0		265	7	0	0		265	4	0	0
266	3	0	1		266	3	1	0		266	7	0	1		266	8	0	1		266	5	0	0		266	6	0	0		266	3	1	0		266	6	0	0
267	1	0	0		267	7	2	0		267	5	0	0		267	5	0	0		267	6	0	0		267	6	0	1		267	7	2	0		267	6	0	0
268	6	1	0		268	3	0	0		268	3	0	0		268	4	0	0		268	6	0	1		268	7	0	0		268	3	0	0		268	5	0	0
269	6	3	3		269	4	0	0		269	8	0	0		269	8	0	1		269	5	0	0		269	6	0	0		269	4	0	0		269	5	3	0
270	1	0	0		270	1	0	0		270	5	0	1		270	5	0	0		270	4	0	0		270	8	0	0		270	1	0	0		270	6	0	0
271	1	0	0		271	5	0	0		271	4	0	0		271	5	0	0		271	4	0	0		271	5	0	2		271	5	0	0		271	6	2	0
272	6	1	0		272	1	0	0		272	8	0	0		272	7	0	0		272	5	0	0		272	7	0	0		272	1	0	0		272	7	0	0
273	2	0	0		273	7	3	0		273	5	0	0		273	6	0	0		273	3	1	0		273	6	0	0		273	7	3	0		273	4	0	0
274	6	0	0		274	1	0	0		274	5	0	0		274	7	2	1		274	5	0	0		274	4	0	0		274	1	0	0		274	7	2	0
275	6	0	0		275	7	0	0		275	7	0	0		275	8	0	0		275	5	0	0		275	5	0	0		275	7	0	0		275	4	0	0
276	7	1	0		276	4	1	1		276	6	0	0		276	1	0	0		276	5	0	0		276	1	0	0		276	4	1	1		276	4	0	0
277	3	1	0		277	6	1	1		277	7	0	0		277	6	0	1		277	4	0	1		277	6	2	0		277	6	1	1		277	5	0	0
278	3	0	0		278	6	1	0		278	8	1	0		278	5	1	0		278	5	0	0		278	4	1	1		278	6	1	0		278	6	0	0
279	6	0	0		279	2	0	0		279	1	0	0		279	1	0	0		279	5	0	0		279	5	1	2		279	2	0	0		279	4	0	0
280	7	0	0		280	6	0	0		280	6	0	0		280	3	0	0		280	6	0	0		280	4	0	0		280	6	0	0		280	4	0	1
281	5	0	0		281	5	0	0		281	5	0	1		281	6	0	0		281	4	1	0		281	6	0	0		281	5	0	0		281	5	0	0
282	9	0	0		282	6	0	0		282	1	0	0		282	4	0	0		282	4	0	0		282	4	0	0		282	6	0	0		282	1	0	0
283	9	1	0		283	1	0	0		283	3	0	0		283	1	0	0		283	3	0	0		283	5	4	0		283	1	0	0		283	2	0	0
284	9	0	0		284	1	2	0		284	6	0	1		284	1	1	1		284	3	0	0		284	6	0	0		284	1	2	0		284	2	0	0
285	8	0	0		285	3	0	0		285	3	0	0		285	5	0	0		285	3	0	0		285	7	0	0		285	3	0	0		285	5	0	0
286	7	0	0		286	5	0	0		286	1	0	0		286	5	0	0		286	1	0	0		286	7	0	0		286	5	0	0		286	6	0	0
287	6	0	0		287	6	2	0		287	1	0	0		287	6	0	0		287	2	0	0		287	6	0	0		287	6	2	0		287	6	2	0
288	7	1	1		288	4	2	1		288	5	0	0		288	3	0	0		288	4	0	0		288	6	0	0		288	4	2	1		288	5	0	0
289	4	0	0		289	6	1	0		289	5	0	0		289	1	0	0		289	3	0	0		289	4	1	0		289	6	1	0		289	1	0	0
290	4	0	0		290	1	0	0		290	6	0	0		290	4	1	1		290	4	0	0		290	5	1	0		290	1	0	0		290	4	2	0
291	1	3	0		291	3	0	0		291	2	0	0		291	6	0	0		291	4	0	0		291	6	2	1		291	3	0	0		291	2	0	0
292	2	0	0		292	1	3	1		292	1	2	1		292	1	0	1		292	4	1	0		292	4	0	0		292	1	3	1		292	5	0	0
293	5	0	0		293	2	1	0		293	4	0	0		293	7	1	1		293	5	0	0		293	3	1	1		293	2	1	0		293	1	0	0
294	3	0	1		294	4	0	0		294	6	0	0		294	5	0	0		294	8	0	0		294	3	0	1		294	4	0	0		294	3	0	0
295	5	0	0		295	2	0	0		295	1	0	0		295	3	0	0		295	7	0	0		295	4	0	0		295	2	0	0		295	4	0	0
296	5	0	0		296	1	0	0		296	7	0	0		296	2	0	0		296	8	0	0		296	1	0	0		296	1	0	0		296	5	0	0
297	5	1	0		297	1	0	0		297	5	0	0		297	3	0	0		297	8	1	1		297	2	0	0		297	1	0	0		297	4	1	0
298	7	0	0		298	1	0	0		298	3	0	1		298	6	0	0		298	8	1	2		298	1	0	0		298	1	0	0		298	1	0	0
299	8	0	0		299	4	0	1		299	2	0	0		299	3	0	0		299	7	0	0		299	1	0	0		299	4	0	1		299	4	0	0
300	8	1	0		300	2	0	0		300	3	0	0		300	6	0	0		300	7	1	1		300	2	0	0		300	2	0	0		300	1	1	0
301	6	0	0		301	5	1	2		301	6	0	0		301	3	0	0		301	3	0	0		301	4	0	0		301	5	1	2		301	4	3	1
302	8	0	0		302	4	1	0		302	3	0	0		302	3	0	0		302	6	0	0		302	5	0	0		302	4	1	0		302	4	0	0
303	8	0	0		303	5	0	0		303	6	0	0		303	3	0	0		303	8	0	0		303	7	0	0		303	5	0	0		303	4	1	0
304	7	0	0		304	3	0	0		304	3	1	0		304	1	0	0		304	8	0	0		304	7	0	0		304	3	0	0		304	1	0	0
305	7	6	3		305	1	0	0		305	3	1	1		305	3	0	0		305	9	0	1		305	2	0	0		305	1	0	0		305	1	0	0
306	5	0	0		306	5	0	0		306	3	0	0		306	4	0	0		306	3	1	0		306	3	0	1		306	5	0	0		306	6	0	0
307	7	2	0		307	3	1	0		307	1	0	0		307	3	0	0		307	8	0	0		307	1	1	0		307	3	1	0		307	5	0	0
308	9	0	0		308	4	2	0		308	3	0	0		308	4	0	0		308	8	0	0		308	1	0	0		308	4	2	0		308	3	1	0
309	8	0	0		309	2	2	0		309	4	0	0		309	1	0	0		309	5	0	1		309	1	0	0		309	2	2	0		309	5	1	2
310	8	0	0		310	6	0	0		310	3	0	0		310	4	0	0		310	7	0	0		310	1	0	0		310	6	0	0		310	1	0	0
311	8	0	0		311	6	0	1		311	4	0	0		311	2	0	0		311	8	0	0		311	5	0	0		311	6	0	1		311	4	0	0
312	8	0	0		312	4	1	0		312	1	0	0		312	2	0	0		312	6	0	0		312	4	0	0		312	4	1	0		312	4	0	0
313	7	0	0		313	6	0	1		313	4	0	1		313	1	0	0		313	6	0	0		313	6	0	0		313	6	0	1		313	2	2	0
314	7	2	0		314	4	0	0		314	2	0	0		314	4	0	1		314	9	0	0		314	6	0	0		314	4	0	0		314	4	0	0
315	6	0	0		315	5	2	0		315	2	1	1		315	4	0	0		315	6	0	1		315	6	0	0		315	5	2	0		315	2	0	0
316	5	0	0		316	1	0	0		316	1	0	0		316	4	3	5		316	5	0	0		316	1	0	0		316	1	0	0		316	1	0	0
317	5	0	0		317	3	0	0		317	4	0	0		317	1	0	0		317	6	0	0		317	7	1	1		317	3	0	0		317	3	1	1
318	7	0	1		318	7	0	0		318	4	0	0		318	4	1	1		318	6	0	0		318	1	0	0		318	7	0	0		318	4	0	0
319	7	0	0		319	5	1	0		319	3	0	0		319	3	0	0		319	9	0	0		319	3	2	0		319	5	1	0		319	3	1	0
320	6	0	0		320	1	0	0		320	1	0	0		320	4	0	0		320	8	0	0		320	3	1	1		320	1	0	0		320	4	0	0
321	7	0	0		321	5	2	0		321	2	2	0		321	1	0	0		321	7	0	0		321	3	0	0		321	5	2	0		321	4	0	0
322	7	0	0		322	1	1	0		322	4	0	0		322	5	1	0		322	8	0	1		322	3	0	0		322	1	1	0		322	4	0	1
323	8	0	0		323	4	0	0		323	3	0	1		323	3	0	0		323	7	0	0		323	4	0	0		323	4	0	0		323	4	1	0
324	4	0	0		324	3	0	0		324	4	0	1		324	1	0	0		324	7	0	3		324	3	0	0		324	3	0	0		324	5	19	1
325	5	0	0		325	1	0	0		325	1	0	0		325	6	0	0		325	6	0	0		325	5	0	0		325	1	0	0		325	5	0	0
326	6	0	0		326	6	0	0		326	5	0	0		326	6	1	2		326	7	0	0		326	5	0	0		326	6	0	0		326	5	0	0
327	6	0	0		327	3	0	0		327	3	0	0		327	5	0	0		327	8	0	0		327	4	0	0		327	3	0	0		327	6	0	0
328	6	0	0		328	1	0	0		328	1	0	0		328	2	0	0		328	7	0	0		328	1	1	3		328	1	0	0		328	4	0	0
329	7	0	0		329	3	0	0		329	6	0	0		329	3	0	0		329	6	0	0		329	4	0	0		329	3	0	0		329	4	0	0
330	1	0	0		330	5	0	0		330	6	0	1		330	1	0	0		330	5	0	0		330	5	0	0		330	5	0	0		330	5	0	0
331	7	0	0		331	1	0	0		331	4	0	0		331	1	0	0		331	8	0	0		331	4	0	0		331	1	0	0		331	4	2	1
332	6	0	0		332	4	0	0		332	2	0	0		332	1	0	0		332	9	0	0		332	6	0	0		332	4	0	0		332	3	0	0
333	5	0	0		333	4	0	0		333	3	0	0		333	2	0	0		333	8	0	0		333	1	0	0		333	4	0	0		333	2	0	1
334	6	0	0		334	4	0	0		334	1	0	0		334	2	0	0		334	5	0	0		334	1	0	0		334	4	0	0		334	4	0	0
335	7	0	0		335	8	0	0		335	1	1	1		335	1	1	1		335	6	0	0		335	4	0	0		335	8	0	0		335	3	0	0
336	6	0	0		336	1	0	1		336	1	0	0		336	7	0	0		336	7	0	1		336	4	0	0		336	1	0	1		336	1	0	0
337	7	2	1		337	7	0	0		337	2	0	0		337	4	0	0		337	5	0	0		337	4	0	0		337	7	0	0		337	5	0	0
338	6	0	0		338	1	0	0		338	2	0	0		338	3	2	2		338	7	0	0		338	2	0	0		338	1	0	0		338	1	0	0
339	8	0	0		339	1	0	0		339	1	0	0		339	1	0	0		339	8	0	0		339	3	0	0		339	1	0	0		339	1	0	0
340	7	0	0		340	5	0	0		340	7	0	1		340	1	0	0		340	5	0	0		340	2	0	0		340	5	0	0		340	6	0	0
341	6	0	0		341	6	0	0		341	4	0	0		341	1	0	0		341	8	0	0		341	2	0	0		341	6	0	0		341	1	0	0
342	7	0	0		342	5	0	0		342	3	0	0		342	4	0	0		342	7	0	0		342	1	0	0		342	5	0	0		342	4	0	0
343	8	0	0		343	3	0	0		343	1	0	0		343	6	1	0		343	5	0	0		343	2	0	0		343	3	0	0		343	1	0	0
344	8	1	1		344	3	0	0		344	1	0	0		344	3	0	0		344	8	1	0		344	2	0	0		344	3	0	0		344	2	0	2
345	7	0	0		345	1	0	0		345	1	0	0		345	2	1	0		345	7	0	0		345	4	0	0		345	1	0	0		345	3	0	0
346	8	1	1		346	4	0	0		346	4	0	0		346	1	0	0		346	7	0	0		346	5	0	0		346	4	0	0		346	1	0	0
347	9	0	0		347	1	0	0		347	5	0	0		347	4	0	0		347	7	0	0		347	1	0	0		347	1	0	0		347	1	0	0
348	8	0	0		348	6	0	0		348	3	0	0		348	3	0	0		348	6	0	0		348	1	0	0		348	6	0	0		348	1	0	0
349	7	0	0		349	2	0	0		349	2	0	0		349	6	0	0		349	3	0	0		349	2	0	0		349	2	0	0		349	5	0	0
350	9	0	0		350	5	0	0		350	1	0	0		350	5	1	0		350	8	0	0		350	3	0	0		350	5	0	0		350	3	1	0
351	8	0	0		351	6	0	0		351	4	0	0		351	6	0	0		351	9	0	0		351	1	1	0		351	6	0	0		351	6	0	0
352	7	1	0		352	1	0	0		352	3	0	0		352	4	0	0		352	7	0	0		352	1	0	0		352	1	0	0		352	5	3	0
353	8	0	0		353	5	0	0		353	6	0	0		353	5	1	1		353	3	0	0		353	1	0	0		353	5	0	0		353	7	0	0
354	8	0	0		354	1	0	0		354	5	1	0		354	1	0	0		354	7	0	0		354	1	0	1		354	1	0	0		354	7	0	0
355	6	0	0		355	2	0	0		355	5	0	0		355	2	1	0		355	9	0	0		355	3	0	0		355	2	0	0		355	2	0	0
356	6	0	0		356	7	0	0		356	4	1	0		356	6	0	0		356	3	0	0		356	1	0	0		356	7	0	0		356	7	0	0
357	6	0	0		357	1	0	0		357	5	0	0		357	6	1	1		357	5	0	0		357	1	0	0		357	1	0	0		357	3	1	0
358	6	0	0		358	4	1	0		358	1	0	0		358	6	1	0		358	8	0	0		358	3	0	0		358	4	1	0		358	5	0	0
359	3	0	0		359	1	0	0		359	2	1	0		359	3	0	0		359	5	0	0		359	1	0	0		359	1	0	0		359	1	1	0
360	5	0	0		360	5	0	0		360	6	0	1		360	8	0	0		360	8	0	0		360	2	1	0		360	5	0	0		360	2	0	0
361	6	0	0		361	1	0	0		361	6	0	0		361	4	0	0		361	8	0	0		361	1	0	0		361	1	0	0		361	5	0	0
362	6	0	0		362	1	0	0		362	3	0	0		362	5	0	0		362	2	0	1		362	1	0	0		362	1	0	0		362	2	0	0
363	6	0	0		363	3	0	0		363	8	0	0		363	7	0	0		363	6	0	0		363	3	0	0		363	3	0	0		363	2	0	1
364	3	0	0		364	2	0	0		364	4	0	1		364	9	0	0		364	9	0	0		364	4	0	0		364	2	0	0		364	3	0	0
365	1	1	0		365	6	2	1		365	5	0	0		365	8	0	0		365	2	1	0		365	1	0	0		365	6	2	1		365	1	1	0
366	6	0	0		366	2	0	0		366	7	0	0		366	8	0	0		366	7	0	0		366	1	0	0		366	2	0	0		366	1	2	0
367	4	0	0		367	3	2	1		367	9	0	0		367	8	0	0		367	6	0	0		367	1	1	0		367	3	2	1		367	1	2	0
368	3	0	0		368	1	0	0		368	8	0	0		368	7	0	0		368	9	0	0		368	1	1	0		368	1	0	0		368	3	0	0
369	2	0	0		369	1	0	0		369	8	0	0		369	3	0	0		369	5	0	0		369	1	0	0		369	1	0	0		369	1	0	0
370	5	0	0		370	4	0	0		370	8	0	1		370	2	0	0		370	6	0	0		370	1	0	0		370	4	0	0		370	1	0	0
371	6	0	0		371	3	0	0		371	7	0	0		371	1	1	0		371	6	0	0		371	1	0	2		371	3	0	0		371	1	0	0
372	3	0	0		372	5	0	0		372	3	1	0		372	3	0	0		372	6	0	0		372	1	0	0		372	5	0	0		372	2	1	0
373	6	0	0		373	4	0	0		373	3	0	0		373	1	0	0		373	6	0	0		373	1	0	0		373	4	0	0		373	3	0	0
374	5	1	1		374	1	0	0		374	1	0	0		374	5	0	0		374	2	0	0		374	1	0	1		374	1	0	0		374	4	0	0
375	3	0	0		375	2	0	1		375	5	0	0		375	4	0	0		375	1	0	0		375	1	0	0		375	2	0	1		375	5	0	0
376	6	0	0		376	1	0	1		376	4	0	0		376	1	0	0		376	4	0	0		376	1	0	0		376	1	0	1		376	5	0	0
377	9	0	0		377	6	1	0		377	3	0	0		377	2	0	0		377	7	0	0		377	1	0	0		377	6	1	0		377	5	0	0
378	7	0	0		378	1	0	0		378	1	0	0		378	6	1	0		378	6	0	0		378	1	2	0		378	1	0	0		378	5	2	0
379	2	0	0		379	3	0	0		379	2	2	0		379	7	0	1		379	3	0	0		379	1	0	0		379	3	0	0		379	7	1	0
380	6	0	0		380	1	0	1		380	6	0	0		380	4	0	0		380	1	0	0		380	1	0	0		380	1	0	1		380	8	1	0
381	7	0	1		381	3	0	0		381	7	0	0		381	4	0	0		381	6	1	2		381	1	0	0		381	3	0	0		381	7	0	0
382	4	0	0		382	4	0	0		382	4	0	0		382	3	0	0		382	6	1	1		382	1	0	1		382	4	0	0		382	6	0	0
383	3	0	0		383	3	0	0		383	3	0	0		383	1	0	0		383	3	0	3		383	4	0	0		383	3	0	0		383	4	0	0
384	7	1	1		384	6	0	0		384	3	0	1		384	1	0	0							384	2	0	0		384	6	0	0		384	5	1	0
385	3	1	0		385	4	0	1		385	1	0	0		385	1	0	0							385	2	0	0		385	4	0	1		385	4	0	0
386	7	0	0		386	4	1	0		386	1	0	1		386	1	0	0							386	1	0	0		386	4	1	0		386	5	0	0
387	5	1	0		387	5	1	2		387	1	0	0		387	4	0	0							387	1	0	0		387	5	1	2		387	5	0	0
388	7	0	0		388	5	0	0		388	1	0	0		388	1	1	1							388	1	0	0		388	5	0	0		388	4	0	0
389	8	0	0		389	4	0	0		389	4	0	0		389	1	0	0							389	5	0	0		389	4	0	0		389	5	0	0
390	4	0	0		390	7	0	0		390	1	0	0		390	4	1	0							390	1	0	0		390	7	0	0		390	4	0	0
391	5	1	0		391	5	0	0		391	1	0	0		391	6	0	0							391	1	0	0		391	5	0	0		391	7	7	0
392	5	0	0		392	1	0	0		392	4	0	0		392	5	0	0							392	1	0	0		392	1	0	0		392	5	1	1
393	6	0	0		393	4	1	0		393	6	0	0		393	5	0	0							393	4	1	0		393	4	1	0		393	3	0	0
394	6	1	1		394	4	1	0		394	5	0	0		394	5	0	0							394	7	0	0		394	4	1	0		394	5	1	0
395	8	0	0		395	5	0	0		395	5	0	0		395	3	0	0							395	3	1	0		395	5	0	0		395	2	0	0
396	6	0	0		396	2	0	0		396	5	1	1		396	5	0	0							396	4	0	0		396	2	0	0		396	6	0	0
397	5	0	0		397	1	1	0		397	3	0	0		397	7	0	0							397	4	0	0		397	1	1	0		397	8	0	2
398	5	0	0		398	4	0	0		398	5	0	0		398	4	0	0							398	5	0	0		398	4	0	0		398	5	0	0
399	7	0	0		399	5	3	0		399	7	0	0		399	5	0	1							399	4	0	0		399	5	3	0		399	4	0	0
400	7	0	0		400	1	0	0		400	4	0	0		400	3	0	0							400	5	0	0		400	1	0	0		400	1	0	0
401	6	0	0		401	3	0	0		401	5	0	0		401	1	0	0							401	7	0	0		401	3	0	0		401	5	1	0
402	7	0	0		402	5	0	0		402	3	0	0		402	2	0	0							402	6	0	0		402	5	0	0		402	3	0	0
403	7	0	0		403	1	1	0		403	1	0	0		403	2	0	0							403	4	0	0		403	1	1	0		403	5	0	0
404	1	0	0		404	4	0	0		404	2	0	0		404	2	0	0							404	4	0	0		404	4	0	0		404	4	0	0
405	8	0	0		405	1	0	0		405	2	0	0		405	2	0	0							405	3	0	1		405	1	0	0		405	5	0	0
406	4	1	0		406	4	0	0		406	2	0	0		406	1	0	0							406	3	0	0		406	4	0	0		406	6	0	0
407	5	1	1		407	5	0	0		407	1	0	0		407	2	1	0							407	5	1	0		407	5	0	0		407	6	0	0
408	6	0	0		408	4	0	0		408	1	0	0		408	4	1	1							408	6	0	0		408	4	0	0		408	7	1	0
409	7	1	1		409	2	0	0		409	2	0	0		409	4	0	0							409	5	0	1		409	2	0	0		409	4	0	0
410	5	0	0		410	2	0	0		410	4	0	0		410	1	0	0							410	6	0	5		410	2	0	0		410	5	0	0
411	8	0	0		411	1	0	1		411	1	0	0		411	5	0	0							411	4	1	0		411	1	0	1		411	6	0	0
412	7	0	0		412	5	0	0		412	5	0	0		412	3	0	0							412	1	0	0		412	5	0	0		412	4	0	0
413	8	0	0		413	5	0	0		413	3	0	0		413	5	0	0							413	3	0	0		413	5	0	0		413	1	0	0
414	7	0	1		414	7	0	0		414	5	0	0		414	1	0	0							414	3	2	1		414	7	0	0		414	1	1	1
415	5	0	0		415	7	0	0		415	1	0	0		415	1	0	0							415	3	1	1		415	7	0	0		415	4	1	0
416	7	0	0		416	8	0	0		416	1	0	0		416	1	0	0							416	5	1	0		416	8	0	0		416	1	0	0
417	7	0	0		417	1	3	1		417	1	0	0		417	1	0	0							417	1	0	0		417	1	3	1		417	1	0	0
418	3	0	0		418	8	0	0		418	1	0	1		418	1	0	0							418	2	0	0		418	8	0	0		418	3	2	0
419	9	0	0		419	5	1	1		419	1	0	0		419	1	0	0							419	2	1	0		419	5	1	1		419	2	0	0
420	7	0	0		420	6	0	0		420	2	1	0		420	1	0	0							420	1	0	0		420	6	0	0		420	3	2	0
421	7	0	0		421	3	0	0		421	1	0	0		421	2	1	1							421	1	0	0		421	3	0	0		421	5	0	0
422	9	0	1		422	5	0	0		422	1	0	0		422	1	0	0							422	1	0	0		422	5	0	0		422	2	0	0
423	8	0	0		423	3	0	0		423	1	0	0		423	2	1	1							423	1	0	0		423	3	0	0		423	1	1	0
424	7	0	0		424	3	0	0		424	3	1	0		424	1	0	0							424	1	0	0		424	3	0	0		424	5	0	0
425	9	0	0		425	4	0	0		425	1	0	1		425	1	0	0							425	2	0	0		425	4	0	0		425	7	0	0
426	7	0	0		426	1	0	0		426	3	0	0		426	1	0	0							426	3	0	0		426	1	0	0		426	5	0	0
427	9	0	0		427	1	0	0		427	2	0	0		427	3	2	1							427	2	0	0		427	1	0	0		427	1	0	0
428	5	0	0		428	1	0	0		428	4	0	0		428	3	0	0							428	3	0	0		428	1	0	0		428	5	2	1
429	9	0	0		429	3	0	0		429	2	0	0		429	1	0	0							429	1	0	0		429	3	0	0		429	5	2	0
430	7	0	0		430	4	0	0		430	3	0	0		430	3	0	0							430	1	1	1		430	4	0	0		430	6	0	0
431	8	0	0		431	1	0	0		431	3	0	0		431	3	0	0							431	1	2	0		431	1	0	0		431	6	0	0
432	9	0	0		432	1	0	0		432	5	1	1		432	4	1	0							432	3	1	3		432	1	0	0		432	4	0	0
433	5	0	0		433	1	0	0		433	2	0	0		433	2	0	1							433	3	0	0		433	1	0	0		433	6	0	0
434	9	1	0		434	1	0	0		434	4	0	1		434	4	1	0							434	4	0	0		434	1	0	0		434	5	0	0
435	9	0	0		435	7	0	0		435	3	0	0		435	3	0	0							435	1	0	0		435	7	0	0		435	4	0	0
436	6	0	0		436	5	0	0		436	7	0	0		436	5	0	0							436	4	0	0		436	5	0	0		436	6	0	0
437	9	0	0		437	5	0	0		437	5	0	1		437	2	0	0							437	4	0	0		437	5	0	0		437	5	0	0
438	9	0	0		438	6	1	0		438	5	0	0		438	4	0	0							438	2	0	1		438	6	1	0		438	4	0	0
439	3	0	0		439	6	2	0		439	4	0	0		439	3	0	0							439	1	0	0		439	6	2	0		439	4	0	0
440	8	0	0		440	5	0	0		440	5	0	0		440	7	0	0							440	1	0	0		440	5	0	0		440	5	0	0
441	9	0	0		441	5	0	0		441	3	0	0		441	5	0	0							441	1	0	0		441	5	0	0		441	3	0	0
442	9	0	1		442	2	2	1		442	4	0	0		442	5	0	0							442	1	0	0		442	2	2	1		442	6	0	0
443	7	0	0		443	8	0	0		443	8	1	2		443	5	0	0							443	1	1	0		443	8	0	0		443	7	0	0
444	9	0	0		444	4	1	1		444	9	0	0		444	5	0	0							444	1	0	0		444	4	1	1		444	7	0	0
445	9	0	0		445	6	2	1		445	6	0	0		445	3	0	0							445	1	0	0		445	6	2	1		445	4	0	0
446	9	0	1		446	4	1	0		446	2	0	0		446	4	0	0							446	1	0	0		446	4	1	0		446	8	0	0
447	8	0	0		447	2	0	0		447	7	1	1		447	8	0	0							447	1	0	0		447	2	0	0		447	2	2	0
448	9	1	0		448	6	0	0		448	5	0	0		448	9	0	0							448	1	0	1		448	6	0	0		448	7	2	0
449	9	0	0		449	4	0	0		449	1	0	0		449	6	0	0							449	1	0	0		449	4	0	0		449	7	0	0
450	7	0	0		450	6	1	0		450	4	0	0		450	2	0	0							450	1	0	0		450	6	1	0		450	3	0	0
451	6	0	0		451	2	0	0		451	7	0	0		451	7	2	2							451	1	0	0		451	2	0	0		451	6	0	0
452	9	0	0		452	3	1	0		452	8	0	0		452	5	0	0							452	1	1	1		452	3	1	0		452	5	0	0
453	9	0	0		453	3	0	0		453	2	0	2		453	1	0	0							453	1	1	1		453	3	0	0		453	5	0	0
454	6	0	0		454	3	0	0		454	6	0	0		454	4	0	0							454	1	0	0		454	3	0	0		454	3	1	0
455	7	1	3		455	6	0	0		455	9	1	1		455	7	0	0							455	1	0	0		455	6	0	0		455	5	0	0
456	9	0	0		456	5	0	0		456	9	0	0		456	8	0	0							456	1	0	0		456	5	0	0		456	7	0	0
457	8	0	0		457	5	0	0		457	5	0	0		457	2	0	0							457	1	0	0		457	5	0	0		457	5	0	0
458	8	0	0		458	3	0	0		458	9	0	0		458	6	0	0							458	1	0	0		458	3	0	0		458	4	0	0
459	9	0	1		459	7	0	0		459	8	0	0		459	9	0	0							459	1	1	1		459	7	0	0		459	5	0	0
460	5	0	0		460	1	2	1		460	7	0	0		460	9	0	1							460	1	0	0		460	1	2	1		460	6	0	0
461	9	0	0		461	7	0	0		461	7	1	1		461	5	1	1							461	1	0	0		461	7	0	0		461	6	0	0
462	7	0	0		462	4	0	0		462	6	0	0		462	9	0	0							462	1	0	0		462	4	0	0		462	6	1	0
463	7	1	1		463	7	1	1		463	6	1	2		463	8	0	0							463	1	1	0		463	7	1	1		463	7	0	0
464	8	0	0		464	8	2	2		464	5	1	0		464	7	0	0							464	1	0	1		464	8	2	2		464	2	0	0
465	6	0	0		465	6	0	0		465	8	0	0		465	7	0	1							465	2	0	0		465	6	0	0		465	2	0	0
466	7	0	0		466	7	0	0		466	9	0	0		466	6	0	0							466	1	0	0		466	7	0	0		466	3	0	0
467	1	0	0		467	7	0	0		467	6	1	0		467	6	1	0							467	1	0	0		467	7	0	0		467	1	0	0
468	3	0	0		468	6	0	0		468	6	0	0		468	5	0	0							468	1	0	0		468	6	0	0		468	3	1	0
469	1	0	0		469	2	0	0		469	9	0	0		469	8	0	0							469	1	0	0		469	2	0	0		469	3	0	0
470	1	0	0		470	1	0	0		470	9	2	1		470	9	0	1							470	1	0	0		470	1	0	0		470	1	0	0
471	1	0	0		471	2	2	1		471	7	0	0		471	6	1	1							471	1	0	0		471	2	2	1		471	1	0	0
472	1	0	0		472	1	0	0		472	8	0	0		472	6	1	1							472	1	0	0		472	1	0	0		472	3	0	0
473	1	0	0		473	4	0	0		473	9	1	0		473	9	0	0							473	3	1	1		473	4	0	0		473	1	0	0
474	6	0	0		474	1	0	0		474	6	0	0		474	9	0	0							474	1	0	0		474	1	0	0		474	2	0	0
475	1	0	0		475	1	0	0		475	5	0	0		475	7	0	0							475	2	0	0		475	1	0	0		475	4	4	0
476	5	0	0		476	2	1	1		476	9	0	0		476	8	0	0							476	6	0	0		476	2	1	1		476	2	0	0
477	2	0	0		477	1	0	0		477	7	0	1		477	9	0	0							477	4	0	0		477	1	0	0		477	1	0	0
478	5	0	0		478	4	0	0		478	5	0	0		478	6	0	0							478	6	0	0		478	4	0	0		478	3	0	0
479	3	0	0		479	8	0	0		479	7	0	0		479	5	1	2							479	3	0	0		479	8	0	0		479	5	0	0
480	5	0	0		480	2	0	0		480	9	0	1		480	9	2	0							480	1	0	0		480	2	0	0		480	3	0	0
481	3	0	0		481	2	0	0		481	8	0	0		481	8	0	0							481	3	0	1		481	2	0	0		481	2	1	0
482	6	1	0		482	6	0	0		482	7	0	0		482	5	0	0							482	2	0	0		482	6	0	0		482	1	1	0
483	1	0	0		483	3	1	2		483	6	0	0		483	7	0	0							483	3	0	0		483	3	1	2		483	1	0	0
484	4	0	0		484	4	1	0		484	8	0	0		484	9	0	1							484	5	1	0		484	4	1	0		484	4	0	0
485	4	0	0		485	7	0	0		485	8	0	0		485	8	0	0							485	5	0	0		485	7	0	0		485	3	0	0
486	5	0	0		486	4	0	0		486	7	1	1		486	7	0	0							486	3	0	0		486	4	0	0		486	4	0	0
487	5	0	0		487	7	0	0							487	6	3	0							487	3	0	1		487	7	0	0		487	3	0	0
488	4	0	0		488	6	0	0							488	8	0	0							488	1	1	2		488	6	0	0		488	4	1	0
489	2	0	0		489	5	0	0							489	8	0	0							489	2	0	0		489	5	0	0		489	4	0	0
490	1	0	0		490	7	0	0							490	7	1	1							490	1	1	1		490	7	0	0		490	1	0	0
491	5	1	1		491	3	0	0							491	7	0	0							491	1	0	0		491	3	0	0		491	4	0	0
492	1	0	0		492	5	0	0																	492	5	0	0		492	5	0	0		492	5	0	0
493	5	0	0		493	4	0	1																	493	6	0	0		493	4	0	1		493	2	0	0
494	3	0	0		494	6	0	0																	494	3	0	0		494	6	0	0		494	3	0	0
495	5	0	0		495	2	0	0																	495	1	0	1		495	2	0	0		495	4	0	0
496	4	0	0		496	7	0	0																	496	3	0	0		496	7	0	0		496	1	1	0
497	4	0	0		497	8	0	0																	497	6	0	0		497	8	0	0		497	2	1	1
498	4	0	0		498	8	0	0																	498	1	0	0		498	8	0	0		498	1	2	1
499	6	1	1		499	6	1	0																	499	1	0	0		499	6	1	0		499	1	0	1
500	5	0	1		500	8	0	0																	500	1	0	0		500	8	0	0		500	1	0	0
501	6	0	0		501	4	0	0																	501	5	0	0		501	4	0	0		501	1	0	0
502	7	0	0		502	8	3	1																	502	1	0	0		502	8	3	1		502	1	0	0
503	5	0	2		503	8	0	0																	503	1	0	0		503	8	0	0		503	1	0	0
504	6	0	0		504	2	0	0																	504	1	0	0		504	2	0	0		504	2	1	0
505	5	0	0		505	4	0	0																	505	1	0	0		505	4	0	0		505	1	0	0
506	5	0	0		506	7	3	1																	506	4	0	0		506	7	3	1		506	1	0	0
507	4	1	1		507	7	0	0																	507	4	0	0		507	7	0	0		507	2	0	0
508	1	0	0		508	1	0	0																	508	5	0	0		508	1	0	0		508	3	0	0
509	6	0	0		509	6	0	0																	509	1	0	0		509	6	0	0		509	2	0	1
510	1	0	0		510	8	0	0																	510	1	0	0		510	8	0	0		510	4	0	0
511	5	0	0		511	7	0	0																	511	1	0	0		511	7	0	0		511	2	2	0
512	4	0	1		512	1	0	0																	512	1	0	0		512	1	0	0		512	4	1	0
513	2	0	0		513	4	0	0																	513	1	0	0		513	4	0	0		513	2	0	0
514	1	0	0		514	7	0	0																	514	2	0	1		514	7	0	0		514	5	2	0
515	4	0	0		515	5	0	0																	515	1	0	0		515	5	0	0		515	7	0	0
516	5	0	0		516	7	0	0																	516	2	0	0		516	7	0	0		516	6	4	1
517	4	0	0		517	8	0	1																	517	2	0	1		517	8	0	1		517	5	0	0
518	4	0	0		518	2	0	0																	518	4	0	0		518	2	0	0		518	4	0	0
519	6	0	0		519	4	1	2																	519	1	0	0		519	4	1	2		519	5	2	0
520	3	0	0		520	4	0	0																	520	1	0	0		520	4	0	0		520	5	0	0
521	4	1	0		521	3	0	0																	521	2	0	0		521	3	0	0		521	5	0	0
522	4	0	1		522	1	0	0																	522	1	2	0		522	1	0	0		522	5	0	0
523	6	1	1		523	4	0	0																	523	1	0	0		523	4	0	0		523	3	0	0
524	4	0	0		524	1	0	0																	524	1	1	1		524	1	0	0		524	5	0	0
525	4	0	1		525	3	0	0																	525	1	0	0		525	3	0	0		525	3	2	1
526	5	0	0		526	6	0	0																	526	1	0	0		526	6	0	0		526	4	0	0
527	7	1	0		527	4	0	0																	527	1	0	0		527	4	0	0		527	3	1	0
528	6	1	1		528	4	0	0																	528	1	0	0		528	4	0	0		528	4	3	2
529	5	0	0		529	6	0	0																	529	1	0	0		529	6	0	0		529	1	0	0
530	8	0	0		530	1	0	0																	530	1	0	0		530	1	0	0		530	2	0	0
531	5	1	1		531	5	3	0																	531	3	0	0		531	5	3	0		531	1	0	0
532	6	0	0		532	3	0	0																	532	2	0	0		532	3	0	0		532	4	1	0
533	9	2	1		533	3	2	1																	533	2	1	1		533	3	2	1		533	4	1	0
534	6	0	0		534	1	2	0																	534	6	1	1		534	1	2	0		534	3	0	0
535	9	0	0		535	6	1	1																	535	3	1	0		535	6	1	1		535	1	0	0
536	7	2	1		536	1	0	1																	536	5	1	1		536	1	0	1		536	3	0	0
537	6	0	1		537	3	0	0																	537	7	1	1		537	3	0	0		537	2	0	0
538	9	0	0		538	1	0	0																	538	5	0	0		538	1	0	0		538	1	0	2
539	9	0	0		539	1	0	0																	539	6	0	0		539	1	0	0		539	2	2	0
540	7	1	1		540	1	0	0																	540	5	1	1		540	1	0	0		540	2	1	0
541	9	0	0		541	3	0	0																	541	5	1	1		541	3	0	0		541	1	0	0
542	9	2	0		542	1	0	0																	542	6	0	0		542	1	0	0		542	3	1	1
543	6	0	0		543	1	0	0																	543	3	0	0		543	1	0	0		543	1	0	0
544	9	0	0		544	2	0	0																	544	5	0	0		544	2	0	0		544	1	0	0
545	8	0	0		545	1	0	0																	545	2	0	0		545	1	0	0		545	4	2	0
546	8	0	0		546	1	0	0																	546	4	0	0		546	1	0	0		546	1	2	1
547	5	0	0		547	1	0	0																	547	4	2	0		547	1	0	0		547	1	1	0
548	9	1	1		548	2	0	0																	548	6	0	0		548	2	0	0		548	1	2	0
549	8	1	1		549	1	1	1																	549	7	0	0		549	1	1	1		549	1	0	0
550	4	0	0		550	2	0	0																	550	7	0	0		550	2	0	0		550	5	1	0
551	6	0	1		551	1	1	1																	551	7	0	0		551	1	1	1		551	4	0	0
552	3	0	0		552	1	0	0																	552	7	0	0		552	1	0	0		552	1	0	0
553	5	0	0		553	2	2	1																	553	8	0	0		553	2	2	1		553	1	0	0
554	4	0	0		554	1	1	1																	554	7	0	0		554	1	1	1		554	1	1	0
555	1	0	0		555	7	0	0																	555	7	5	0		555	7	0	0		555	2	2	1
556	4	0	0		556	8	0	0																	556	8	1	1		556	8	0	0		556	3	0	0
557	1	1	0		557	7	2	0																	557	6	0	0		557	7	2	0		557	1	0	0
558	3	0	0		558	7	0	0																	558	6	0	0		558	7	0	0		558	1	4	3
559	6	1	1		559	6	0	0																	559	6	0	0		559	6	0	0		559	6	0	0
560	4	0	0		560	7	0	0																	560	5	0	0		560	7	0	0		560	1	0	0
561	4	0	0		561	7	0	0																	561	5	0	0		561	7	0	0		561	4	2	1
562	1	0	0		562	7	0	0																	562	7	1	0		562	7	0	0		562	7	0	0
563	3	0	0		563	7	0	0																	563	6	0	0		563	7	0	0		563	1	0	0
564	3	0	0		564	5	0	0																	564	7	0	0		564	5	0	0		564	3	0	0
565	1	0	0		565	4	0	0																	565	8	1	1		565	4	0	0		565	4	0	0
566	1	0	0		566	4	0	0																	566	6	0	0		566	4	0	0		566	2	1	0
567	2	0	0		567	6	0	0																	567	6	0	0		567	6	0	0		567	1	3	1
568	5	0	0		568	3	1	1																	568	8	0	0		568	3	1	1		568	5	0	0
569	4	0	0		569	6	0	0																	569	5	0	0		569	6	0	0		569	5	2	0
570	1	1	2		570	1	0	0																	570	6	0	0		570	1	0	0		570	6	0	0
571	1	0	0		571	3	0	0																	571	5	0	0		571	3	0	0		571	8	0	0
572	3	0	0		572	4	1	0																	572	6	0	0		572	4	1	0		572	6	0	0
573	1	0	0		573	1	0	0																	573	8	0	0		573	1	0	0		573	6	0	1
574	1	1	0		574	1	0	0																	574	7	0	0		574	1	0	0		574	6	1	0
575	1	0	0		575	3	0	0																	575	8	0	0		575	3	0	0		575	6	0	0
576	2	0	0		576	1	0	0																	576	7	0	0		576	1	0	0		576	9	0	0
577	4	0	0		577	3	0	0																	577	7	1	1		577	3	0	0		577	6	1	1
578	4	0	0		578	1	0	0																	578	8	0	0		578	1	0	0		578	7	4	0
579	3	0	0		579	1	1	1																	579	8	0	0		579	1	1	1		579	8	1	0
580	1	0	0		580	1	0	0																	580	8	0	0		580	1	0	0		580	5	0	3
581	3	0	0		581	1	0	0																	581	8	0	0		581	1	0	0		581	7	1	3
582	1	0	0		582	3	0	0																	582	8	0	0		582	3	0	0		582	6	0	0
583	1	0	0		583	1	0	0																	583	8	0	0		583	1	0	0		583	7	0	0
584	1	0	0		584	1	0	0																	584	7	0	0		584	1	0	0		584	5	1	0
585	1	2	2		585	1	1	0																	585	7	0	0		585	1	1	0		585	4	0	0
586	1	1	1		586	5	0	0																	586	8	0	0		586	5	0	0		586	6	0	0
587	1	0	0		587	1	0	0																	587	9	0	0		587	1	0	0		587	6	2	0
588	1	0	0		588	1	2	0																	588	7	1	0		588	1	2	0		588	7	0	0
589	1	0	0		589	4	0	0																	589	1	0	1		589	4	0	0		589	6	1	0
590	1	0	1		590	4	0	0																	590	8	0	0		590	4	0	0		590	6	0	0
591	1	0	0		591	1	0	0																	591	6	0	0		591	1	0	0		591	7	0	0
592	1	0	0		592	1	4	0																	592	7	0	0		592	1	4	0		592	8	0	0
593	1	0	0		593	1	2	0																	593	8	0	0		593	1	2	0		593	8	1	2
594	1	0	0		594	5	0	0																	594	6	0	0		594	5	0	0		594	7	0	0
595	1	2	1		595	5	1	0																	595	7	0	0		595	5	1	0		595	6	1	0
596	1	0	1		596	5	2	0																	596	7	0	0		596	5	2	0		596	7	1	1
597	1	1	1		597	1	0	0																	597	5	0	0		597	1	0	0		597	7	0	0
598	1	0	0		598	1	1	0																	598	7	0	0		598	1	1	0		598	8	0	0
599	1	0	0		599	1	3	0																	599	8	0	0		599	1	3	0		599	7	1	1
600	1	0	0		600	1	0	0																	600	5	0	0		600	1	0	0		600	5	0	0
601	1	0	0		601	3	0	0																	601	7	0	0		601	3	0	0		601	8	0	2
602	1	0	0		602	1	0	0																	602	8	1	1		602	1	0	0		602	4	0	0
603	1	0	0		603	4	0	0																	603	8	0	0		603	4	0	0		603	9	0	0
604	1	1	1		604	1	0	0																	604	7	0	0		604	1	0	0		604	7	0	0
605	1	0	0		605	6	0	0																	605	6	0	0		605	6	0	0		605	4	0	0
606	2	0	0		606	3	0	0																	606	9	0	0		606	3	0	0		606	8	2	0
607	1	0	1		607	7	1	1																	607	6	0	0		607	7	1	1		607	9	0	0
608	1	1	0		608	8	0	0																	608	6	0	0		608	8	0	0		608	8	0	0
609	1	0	0		609	7	0	0																	609	7	0	0		609	7	0	0		609	8	0	0
610	1	0	1		610	7	0	0																	610	7	0	1		610	7	0	0		610	7	1	0
611	1	0	0		611	2	1	0																	611	9	1	1		611	2	1	0		611	7	0	0
612	1	0	0		612	7	0	0																	612	8	0	0		612	7	0	0		612	7	0	0
613	3	0	0		613	9	0	0																	613	6	0	0		613	9	0	0		613	6	0	0
614	5	0	0		614	7	0	0																	614	8	0	0		614	7	0	0		614	4	0	0
615	4	0	0		615	7	1	0																	615	7	0	0		615	7	1	0		615	6	0	0
616	4	0	0		616	8	0	0																	616	8	0	0		616	8	0	0		616	6	3	0
617	4	0	0		617	7	0	0																	617	7	0	0		617	7	0	0		617	5	0	0
618	9	0	0		618	8	0	0																	618	9	0	0		618	8	0	0		618	4	0	0
619	9	0	0		619	7	0	0																	619	8	0	0		619	7	0	0		619	7	0	0
620	9	0	0		620	8	1	0																	620	9	0	0		620	8	1	0		620	9	0	0
621	7	1	1		621	1	0	0																	621	6	0	0		621	1	0	0		621	2	1	0
622	7	1	1		622	6	0	0																	622	7	0	0		622	6	0	0		622	4	0	0
623	9	0	0		623	7	0	1																	623	7	0	0		623	7	0	1		623	9	1	1
624	7	0	0		624	7	0	0																	624	6	0	0		624	7	0	0		624	6	0	1
625	7	1	1		625	8	0	0																	625	6	0	0		625	8	0	0		625	3	0	0
626	8	0	0		626	3	0	1																	626	7	0	0		626	3	0	1		626	7	0	0
627	8	0	0		627	7	2	2																	627	8	0	0		627	7	2	2		627	8	0	0
628	8	1	0		628	8	0	0																	628	6	0	0		628	8	0	0		628	9	1	0
629	7	0	0		629	8	2	0																	629	8	0	0		629	8	2	0		629	5	0	0
630	9	0	0		630	9	0	1																	630	5	1	1		630	9	0	1		630	8	0	0
631	9	0	0		631	8	0	0																	631	5	0	0		631	8	0	0		631	9	0	0
632	8	1	0		632	5	1	0																	632	8	0	0		632	5	1	0		632	4	0	0
633	9	0	0		633	7	0	0																	633	6	0	0		633	7	0	0		633	6	0	0
634	6	0	0		634	8	0	0																	634	7	0	0		634	8	0	0		634	7	0	0
635	8	0	0		635	9	0	0																	635	7	0	0		635	9	0	0		635	4	0	0
636	7	0	0		636	8	0	0																	636	7	0	1		636	8	0	0		636	7	0	0
637	7	0	1		637	1	0	0																	637	4	0	0		637	1	0	0		637	8	0	1
638	1	0	0		638	8	0	0																	638	4	0	0		638	8	0	0		638	5	0	0
639	7	0	0		639	5	1	0																	639	5	0	0		639	5	1	0		639	4	0	0
640	7	0	0		640	9	0	0																	640	6	2	0		640	9	0	0		640	6	2	0
641	4	0	0		641	8	3	2																	641	1	0	0		641	8	3	2		641	7	0	0
642	1	0	0		642	4	0	0																	642	1	0	0		642	4	0	0		642	3	0	0
643	3	0	0		643	8	0	0																	643	1	0	1		643	8	0	0		643	8	1	2
644	1	0	0		644	9	1	0																	644	6	0	0		644	9	1	0		644	8	0	0
645	4	0	0		645	9	0	0																	645	4	0	0		645	9	0	0		645	8	0	1
646	1	0	0		646	9	0	0																	646	6	1	0		646	9	0	0		646	5	0	0
647	1	0	0		647	8	0	0																	647	1	2	0		647	8	0	0		647	6	0	0
648	1	0	0		648	8	0	0																	648	2	0	0		648	8	0	0		648	8	0	0
649	1	0	0		649	8	1	0																	649	7	0	0		649	8	1	0		649	1	0	0
650	1	0	0		650	5	1	1																	650	6	0	1		650	5	1	1		650	7	0	0
651	1	0	0		651	4	0	0																	651	1	0	0		651	4	0	0		651	8	0	0
652	2	0	0		652	7	2	0																	652	7	1	1		652	7	2	0		652	9	0	0
653	3	0	0		653	5	0	0																	653	4	1	2		653	5	0	0		653	9	0	0
654	1	2	0		654	4	1	0																	654	4	0	0		654	4	1	0		654	8	0	0
655	2	1	0		655	6	0	0																	655	5	0	0		655	6	0	0		655	7	0	0
656	2	0	0		656	8	0	0																	656	6	0	0		656	8	0	0		656	8	0	0
657	1	0	0		657	7	4	1																	657	5	0	0		657	7	4	1		657	9	0	0
658	3	0	0		658	2	0	1																	658	8	1	1		658	2	0	1		658	7	1	0
659	3	2	2		659	3	0	0																	659	7	0	0		659	3	0	0		659	7	1	1
660	6	0	0		660	9	4	1																	660	6	0	0		660	9	4	1		660	9	0	0
661	7	4	3		661	5	0	0																	661	6	1	0		661	5	0	0		661	7	0	0
662	5	1	1		662	1	0	0																	662	3	1	2		662	1	0	0		662	8	0	0
663	7	0	0		663	8	2	0																	663	6	0	0		663	8	2	0		663	7	0	0
664	6	0	0		664	9	0	0																	664	4	0	0		664	9	0	0		664	5	0	0
665	5	0	0		665	9	1	0																	665	7	0	0		665	9	1	0		665	7	1	0
666	5	0	0		666	2	0	0																	666	8	3	1		666	2	0	0		666	7	1	0
667	5	0	0		667	8	0	0																	667	5	1	0		667	8	0	0		667	7	1	1
668	7	0	0		668	9	1	0																	668	6	0	0		668	9	1	0		668	9	0	0
669	6	1	1		669	3	1	0																	669	8	1	1		669	3	1	0		669	4	0	0
670	3	1	1		670	4	6	3																	670	8	0	1		670	4	6	3		670	7	0	0
671	1	0	0		671	5	0	1																	671	5	0	0		671	5	0	1		671	8	1	0
672	5	0	0		672	6	0	2																	672	7	0	0		672	6	0	2		672	7	0	0
673	5	0	0		673	8	0	0																	673	4	0	0		673	8	0	0		673	7	1	1
674	4	0	0		674	7	0	0																	674	6	0	0		674	7	0	0		674	8	0	1
675	6	0	0		675	5	0	0																	675	7	0	0		675	5	0	0		675	9	1	3
676	4	0	0		676	2	0	1																	676	7	0	1		676	2	0	1		676	6	0	1
677	6	0	0		677	5	0	0																	677	7	0	0		677	5	0	0		677	9	1	0
678	3	0	0		678	7	1	1																	678	7	1	1		678	7	1	1		678	9	1	0
679	6	0	0		679	3	0	0																	679	7	0	0		679	3	0	0		679	9	0	0
680	4	0	0		680	8	1	0																	680	8	1	0		680	8	1	0		680	9	0	0
681	8	0	0		681	9	0	0																	681	6	0	0		681	9	0	0		681	8	0	0
682	6	0	0		682	9	1	1																	682	6	0	0		682	9	1	1		682	9	1	1
683	7	0	0		683	6	0	0																	683	7	0	0		683	6	0	0		683	6	0	0
684	9	0	0		684	6	0	0																	684	6	0	0		684	6	0	0		684	9	0	0
685	2	0	0		685	9	0	0																	685	7	0	0		685	9	0	0		685	9	0	0
686	1	0	1		686	1	0	0																	686	7	1	2		686	1	0	0		686	7	0	0
687	5	0	0		687	8	0	0																	687	7	0	0		687	8	0	0		687	8	0	0
688	4	1	2		688	8	0	0																	688	9	0	0		688	8	0	0		688	5	1	0
689	3	0	0		689	9	1	0																	689	7	0	0		689	9	1	0		689	9	0	0
690	4	0	0		690	9	0	0																	690	6	0	1		690	9	0	0		690	8	0	0
691	2	0	0		691	8	0	0																	691	9	1	0		691	8	0	0		691	4	0	0
692	3	0	0		692	8	0	0																	692	6	0	0		692	8	0	0		692	6	2	0
693	1	0	0		693	6	0	0																	693	6	0	0		693	6	0	0		693	7	2	1
694	4	0	0		694	9	4	2																	694	6	0	0		694	9	4	2		694	8	0	0
695	5	0	1		695	8	0	0																	695	6	0	0		695	8	0	0		695	9	0	0
696	4	0	0		696	8	0	0																	696	8	0	0		696	8	0	0		696	8	0	0
697	4	0	0		697	9	2	1																	697	7	3	1		697	9	2	1		697	9	0	0
698	6	0	0		698	8	0	0																	698	7	0	0		698	8	0	0		698	8	1	0
699	8	0	1		699	9	0	0																	699	7	0	0		699	9	0	0		699	9	0	0
700	6	3	1		700	8	0	0																	700	9	0	0		700	8	0	0		700	8	0	0
701	6	0	0		701	6	0	0																	701	9	1	0		701	6	0	0		701	9	0	0
702	5	0	0		702	8	2	0																	702	9	0	0		702	8	2	0		702	6	2	0
703	6	0	0		703	8	0	0																	703	8	0	1		703	8	0	0		703	8	3	1
704	7	0	0		704	7	0	2																	704	8	1	0		704	7	0	2		704	9	0	0
705	4	0	0		705	9	0	0																	705	8	0	1		705	9	0	0		705	6	1	0
706	8	1	1		706	6	0	0																	706	8	0	0		706	6	0	0		706	6	0	0
707	3	0	0		707	8	0	0																	707	9	0	1		707	8	0	0		707	8	1	1
708	6	0	0		708	8	0	1																	708	9	0	0		708	8	0	1		708	8	0	0
709	2	0	0		709	8	1	0																	709	9	0	0		709	8	1	0		709	9	1	0
710	6	1	0		710	8	0	0																	710	7	0	0		710	8	0	0		710	8	0	0
711	5	0	0		711	9	0	0																	711	8	0	0		711	9	0	0		711	9	0	0
712	5	0	0		712	9	1	0																	712	9	0	0		712	9	1	0		712	9	0	0
713	5	0	0		713	7	2	0																	713	7	1	0		713	7	2	0		713	9	0	0
714	6	0	0		714	9	1	0																	714	7	1	0		714	9	1	0		714	8	0	0
715	8	0	0		715	9	1	0																	715	2	1	1		715	9	1	0		715	9	0	0
716	5	0	0		716	9	0	0																	716	2	2	0		716	9	0	0		716	9	0	0
717	2	0	0		717	9	1	0																	717	4	0	0		717	9	1	0		717	9	0	1
718	1	0	0		718	8	0	0																	718	2	0	0		718	8	0	0		718	9	0	0
719	1	0	0		719	9	0	0																	719	7	1	1		719	9	0	0		719	9	0	0
720	3	0	1		720	7	0	0																	720	1	0	0		720	7	0	0		720	9	0	0
721	5	0	0		721	9	0	0																	721	6	0	0		721	9	0	0		721	9	0	0
722	4	0	0		722	9	0	0																	722	4	0	0		722	9	0	0		722	8	0	0
723	2	0	0		723	7	0	0																	723	1	0	0		723	7	0	0		723	9	0	0
724	3	0	0		724	9	0	0																	724	3	0	0		724	9	0	0		724	9	2	0
725	1	0	0		725	6	0	0																	725	6	1	1		725	6	0	0		725	8	1	1
726	3	0	0		726	9	0	0																	726	8	0	0		726	9	0	0		726	7	2	1
727	7	0	0		727	8	0	0																	727	7	0	0		727	8	0	0		727	8	0	0
728	7	0	0		728	5	0	0																	728	7	0	0		728	5	0	0		728	9	1	0
729	1	0	0		729	7	0	0																	729	8	0	0		729	7	0	0		729	9	1	2
730	8	0	0		730	8	0	0																	730	4	0	0		730	8	0	0		730	7	0	1
731	2	0	0		731	9	0	0																	731	7	1	1		731	9	0	0		731	9	0	0
732	6	0	0		732	9	0	0																	732	6	1	3		732	9	0	0		732	7	0	1
733	4	0	0		733	8	0	0																	733	3	0	0		733	8	0	0		733	7	0	0
734	5	0	0		734	9	0	0																	734	8	1	1		734	9	0	0		734	9	0	0
735	5	0	0		735	9	0	0																	735	6	0	0		735	9	0	0		735	9	0	0
736	2	0	0		736	9	0	0																	736	8	0	1		736	9	0	0		736	9	0	0
737	2	1	0		737	8	0	1																	737	6	0	0		737	8	0	1		737	9	0	0
738	3	0	0		738	9	2	0																	738	7	0	0		738	9	2	0		738	2	0	0
739	8	1	1		739	7	0	0																	739	7	0	0		739	7	0	0		739	4	0	0
740	1	0	1		740	9	0	0																	740	6	0	0		740	9	0	0		740	6	0	0
741	6	0	0		741	9	0	0																	741	7	0	0		741	9	0	0		741	9	0	0
742	6	0	0		742	7	0	0																	742	9	1	0		742	7	0	0		742	9	0	0
743	8	0	0		743	2	0	0																	743	3	0	0		743	2	0	0		743	8	0	0
744	8	0	0		744	9	2	3																	744	2	0	0		744	9	2	3		744	8	0	0
745	8	0	1		745	8	2	0																	745	7	2	1		745	8	2	0		745	9	0	0
746	5	0	0		746	9	0	0																	746	1	0	0		746	9	0	0		746	8	1	0
747	5	1	2		747	9	0	0																	747	3	0	0		747	9	0	0		747	8	1	0
748	6	1	0		748	9	1	1																	748	1	0	0		748	9	1	1		748	8	1	0
749	6	0	0		749	9	2	0																	749	1	0	0		749	9	2	0		749	9	0	0
750	6	0	0		750	9	0	0																	750	1	0	0		750	9	0	0		750	9	0	0
751	1	0	0		751	8	0	0																	751	5	0	0		751	8	0	0		751	9	0	0
752	1	0	0		752	9	0	0																	752	7	0	0		752	9	0	0		752	9	0	1
753	1	0	0		753	9	5	3																	753	4	2	5		753	9	5	3		753	8	0	0
754	3	0	0		754	9	0	0																	754	7	0	0		754	9	0	0		754	9	1	0
755	4	0	0		755	9	0	0																	755	7	1	0		755	9	0	0		755	8	0	0
756	2	0	0		756	9	0	0																	756	6	0	0		756	9	0	0		756	9	0	0
757	9	0	0		757	9	0	0																	757	7	0	0		757	9	0	0		757	9	0	0
758	4	0	0		758	9	1	1																	758	8	0	0		758	9	1	1		758	9	0	0
759	7	0	0		759	8	2	0																	759	4	1	1		759	8	2	0		759	7	3	0
760	8	0	0		760	9	0	0																	760	7	0	0		760	9	0	0		760	5	0	0
761	6	0	0		761	9	0	0																	761	6	1	0		761	9	0	0		761	6	2	0
762	4	1	0		762	9	3	1																	762	5	0	0		762	9	3	1		762	7	0	0
763	7	1	0		763	8	1	1																	763	7	0	0		763	8	1	1		763	8	0	0
764	9	0	0		764	8	0	0																	764	6	0	0		764	8	0	0		764	5	0	0
765	8	0	0		765	9	0	0																	765	5	0	0		765	9	0	0		765	9	2	0
766	8	1	0		766	9	0	0																	766	6	0	0		766	9	0	0		766	3	0	0
767	8	0	0		767	7	3	2																	767	5	0	0		767	7	3	2		767	6	0	0
768	8	1	0		768	9	0	0																	768	3	0	0		768	9	0	0		768	9	0	0
769	6	0	0		769	8	0	1																	769	3	0	0		769	8	0	1		769	6	8	0
770	2	0	0		770	8	0	0																	770	5	0	0		770	8	0	0		770	9	4	1
771	2	0	0		771	9	0	0																	771	5	0	0		771	9	0	0		771	9	0	0
772	1	1	1		772	9	1	0																	772	1	1	0		772	9	1	0		772	7	1	0
773	6	0	0		773	9	0	0																	773	2	0	0		773	9	0	0		773	9	3	2
774	2	0	1		774	9	1	0																	774	6	0	0		774	9	1	0		774	9	0	1
775	5	1	0		775	4	0	0																	775	4	0	0		775	4	0	0		775	8	1	1
776	3	0	0		776	5	0	0																	776	7	0	0		776	5	0	0		776	8	0	1
777	3	3	2		777	7	0	1																	777	6	0	0		777	7	0	1		777	6	0	0
778	4	0	0		778	9	0	0																	778	5	0	0		778	9	0	0		778	9	0	0
779	2	1	1		779	9	0	0																	779	8	0	0		779	9	0	0		779	8	0	0
780	7	1	0		780	9	0	0																	780	6	0	0		780	9	0	0		780	7	0	0
781	6	0	0		781	9	0	0																	781	8	0	0		781	9	0	0		781	9	0	0
782	7	0	0		782	9	1	0																	782	6	0	0		782	9	1	0		782	9	0	0
783	5	2	0		783	8	1	1																	783	6	2	0		783	8	1	1		783	9	0	0
784	6	0	0		784	9	0	0																	784	6	0	0		784	9	0	0		784	6	0	0
785	4	0	0		785	8	0	0																	785	7	0	0		785	8	0	0		785	9	0	0
786	2	0	0		786	9	2	1																	786	7	0	0		786	9	2	1		786	7	0	0
787	3	0	0		787	9	4	2																	787	6	0	0		787	9	4	2		787	9	0	0
788	1	0	0		788	9	0	0																	788	7	2	0		788	9	0	0		788	9	0	0
789	1	0	0		789	9	0	0																	789	7	0	0		789	9	0	0		789	9	1	0
790	1	0	0		790	8	1	1																	790	5	0	0		790	8	1	1		790	9	1	1
791	1	0	0		791	9	0	0																	791	5	0	0		791	9	0	0		791	9	1	1
792	3	0	0		792	8	0	1																	792	7	0	0		792	8	0	1		792	9	0	1
793	1	1	0		793	9	0	0																	793	7	0	0		793	9	0	0		793	9	0	0
794	1	0	0		794	9	0	0																	794	6	0	0		794	9	0	0		794	9	0	0
795	1	0	0		795	9	0	0																	795	6	1	1		795	9	0	0		795	9	0	0
796	2	1	0		796	8	0	0																	796	8	0	0		796	8	0	0		796	9	0	0
797	1	0	0		797	6	0	0																	797	5	0	0		797	6	0	0		797	8	0	0
798	1	0	0		798	6	0	0																	798	8	0	0		798	6	0	0		798	9	0	0
799	1	0	0		799	7	0	0																	799	8	0	0		799	7	0	0		799	9	0	0
800	1	0	0		800	8	0	0																	800	7	1	1		800	8	0	0		800	9	1	1
801	1	0	0		801	6	0	0																	801	5	0	0		801	6	0	0		801	5	0	0
802	1	0	1		802	9	0	0																	802	8	0	0		802	9	0	0		802	6	0	0
803	1	0	0		803	3	2	1																	803	4	1	0		803	3	2	1		803	9	1	1
804	1	0	2		804	7	0	0																	804	4	0	0		804	7	0	0		804	9	0	0
805	1	0	0		805	9	0	1																	805	5	0	0		805	9	0	1		805	9	0	0
806	1	0	1		806	7	2	1																	806	6	0	0		806	7	2	1		806	9	0	0
807	1	0	0		807	9	0	0																	807	5	1	1		807	9	0	0		807	9	0	0
808	1	0	0		808	9	0	0																	808	4	0	1		808	9	0	0		808	9	1	0
809	1	2	0		809	8	0	0																	809	5	1	0		809	8	0	0		809	9	0	0
810	1	0	0		810	9	1	0																	810	1	0	0		810	9	1	0		810	9	1	1
811	1	0	0		811	9	0	0																	811	4	0	0		811	9	0	0		811	9	1	1
812	5	0	0		812	8	1	0																	812	5	0	0		812	8	1	0		812	9	0	0
813	5	0	0		813	8	0	1																	813	7	1	1		813	8	0	1		813	8	0	0
814	6	0	0		814	3	0	0																	814	6	0	0		814	3	0	0		814	9	2	0
815	7	0	0		815	9	0	0																	815	7	0	0		815	9	0	0		815	9	0	0
816	4	0	0		816	7	1	0																	816	8	0	0		816	7	1	0		816	8	0	0
817	6	0	0		817	8	2	0																	817	6	0	0		817	8	2	0		817	9	1	0
818	4	0	0		818	9	1	2																	818	8	0	0		818	9	1	2		818	4	0	0
819	5	0	0		819	9	1	0																	819	5	0	0		819	9	1	0		819	8	0	0
820	6	0	0		820	9	1	1																	820	7	0	0		820	9	1	1		820	9	0	0
821	8	0	0		821	7	0	0																	821	7	0	0		821	7	0	0		821	8	0	0
822	6	0	0		822	9	0	0																	822	8	0	0		822	9	0	0		822	9	0	0
823	7	0	0		823	8	0	0																	823	7	0	0		823	8	0	0		823	7	0	0
824	6	1	0		824	9	2	1																	824	8	0	0		824	9	2	1		824	7	0	0
825	7	0	0		825	9	0	0																	825	4	0	0		825	9	0	0		825	9	0	0
826	5	0	0		826	9	0	0																	826	8	0	0		826	9	0	0		826	7	1	1
827	4	1	1		827	9	4	1																	827	5	0	0		827	9	4	1		827	5	0	0
828	4	0	0		828	9	0	0																	828	7	0	0		828	9	0	0		828	5	0	0
829	4	0	0		829	9	0	0																	829	8	1	1		829	9	0	0		829	4	0	0
830	6	0	0		830	9	1	0																	830	8	0	0		830	9	1	0		830	8	0	0
831	3	0	0		831	9	0	0																	831	8	0	0		831	9	0	0		831	1	0	0
832	3	0	0		832	9	1	1																	832	8	0	0		832	9	1	1		832	8	1	1
833	4	0	0		833	9	1	0																	833	8	0	0		833	9	1	0		833	7	0	2
834	2	0	0		834	9	1	0																	834	7	0	0		834	9	1	0		834	6	0	0
835	4	0	0		835	9	0	0																	835	7	0	0		835	9	0	0		835	8	0	0
836	1	0	0		836	9	0	0																	836	9	0	0		836	9	0	0		836	6	0	1
837	1	0	0		837	9	0	1																	837	8	0	0		837	9	0	1		837	6	0	0
838	1	0	0		838	3	2	4																	838	9	0	0		838	3	2	4		838	6	2	0
839	1	0	0		839	7	0	0																	839	9	0	0		839	7	0	0		839	6	0	1
840	3	0	0		840	9	0	0																	840	8	3	0		840	9	0	0		840	3	0	0
841	1	0	0		841	9	1	1																	841	8	1	1		841	9	1	1		841	3	1	1
842	1	0	0		842	9	0	1																	842	8	0	0		842	9	0	1		842	2	0	0
843	1	0	0		843	9	0	0																	843	6	0	0		843	9	0	0		843	4	0	0
844	1	0	0		844	9	1	0																	844	6	1	1		844	9	1	0		844	6	0	0
845	1	1	1		845	9	0	0																	845	7	0	0		845	9	0	0		845	3	0	0
846	1	0	0		846	9	0	0																	846	6	0	0		846	9	0	0		846	5	0	1
847	2	0	0		847	9	0	0																	847	8	0	0		847	9	0	0		847	5	0	0
848	1	0	0		848	9	1	0																	848	7	0	0		848	9	1	0		848	7	0	0
849	3	0	0		849	9	0	0																	849	8	0	0		849	9	0	0		849	5	1	1
850	4	2	0		850	8	0	0																	850	8	0	0		850	8	0	0		850	5	0	0
851	5	0	0		851	9	3	0																	851	9	0	0		851	9	3	0		851	3	1	1
852	1	0	0		852	9	0	0																	852	8	0	0		852	9	0	0		852	6	2	0
853	1	0	0		853	9	0	0																	853	7	2	1		853	9	0	0		853	7	0	0
854	1	0	0		854	9	2	1																	854	9	0	0		854	9	2	1		854	7	0	0
855	1	0	0		855	6	0	0																	855	5	0	0		855	6	0	0		855	8	1	0
856	3	0	0		856	9	0	0																	856	7	0	0		856	9	0	0		856	7	0	0
857	1	1	1		857	9	0	0																	857	8	0	1		857	9	0	0		857	8	0	1
858	1	1	0		858	7	0	0																	858	6	0	0		858	7	0	0		858	8	0	0
859	3	0	0		859	9	0	0																	859	7	0	0		859	9	0	0		859	7	0	0
860	1	0	0		860	8	0	0																	860	8	1	0		860	8	0	0		860	7	0	0
861	1	1	0		861	8	0	0																	861	8	0	0		861	8	0	0		861	6	1	1
862	1	4	0		862	9	0	0																	862	9	0	0		862	9	0	0		862	4	2	0
863	1	1	0		863	8	1	1																	863	6	0	0		863	8	1	1		863	7	1	0
864	1	0	0		864	1	0	0																	864	8	0	0		864	1	0	0		864	6	0	0
865	1	0	1		865	7	0	0																	865	7	0	0		865	7	0	0		865	7	0	0
866	1	0	1		866	2	0	0																	866	7	0	0		866	2	0	0		866	7	0	1
867	1	0	0		867	9	0	0																	867	8	0	0		867	9	0	0		867	9	0	0
868	1	1	0		868	1	0	0																	868	7	0	0		868	1	0	0		868	7	0	0
869	1	1	0		869	8	0	0																	869	6	0	0		869	8	0	0		869	6	0	1
870	1	0	0		870	8	2	0																	870	7	0	0		870	8	2	0		870	9	1	0
871	2	0	0		871	7	1	1																	871	7	0	0		871	7	1	1		871	9	0	0
872	1	0	1		872	9	0	0																	872	9	1	1		872	9	0	0		872	9	0	0
873	1	0	0		873	7	0	0																	873	5	0	0		873	7	0	0		873	8	0	0
874	1	0	0		874	5	0	0																	874	6	0	0		874	5	0	0		874	9	0	0
875	3	0	1		875	3	0	0																	875	6	0	0		875	3	0	0		875	9	0	1
876	1	0	0		876	7	0	0																	876	4	0	0		876	7	0	0		876	9	0	1
877	1	0	0		877	2	0	0																	877	5	0	0		877	2	0	0		877	9	0	1
878	1	0	0		878	1	1	0																	878	7	0	1		878	1	1	0		878	9	0	0
879	1	2	0		879	5	0	0																	879	6	0	0		879	5	0	0		879	9	0	0
880	1	0	0		880	3	0	0																	880	8	0	0		880	3	0	0		880	9	0	0
881	2	2	0		881	7	0	0																	881	5	0	0		881	7	0	0		881	9	0	2
882	1	0	0		882	1	1	1																	882	8	0	0		882	1	1	1		882	9	1	1
883	1	0	0		883	5	0	0																	883	8	0	1		883	5	0	0		883	9	1	1
884	1	1	1		884	6	1	1																	884	8	1	0		884	6	1	1		884	9	0	0
885	1	0	0		885	8	0	0																	885	7	0	0		885	8	0	0		885	8	0	0
886	5	0	0		886	7	0	0																	886	6	0	0		886	7	0	0		886	5	0	0
887	7	0	1		887	6	0	0																	887	7	0	0		887	6	0	0		887	8	1	1
888	6	0	0		888	5	0	0																	888	6	1	3		888	5	0	0		888	6	0	0
889	5	0	0		889	7	2	0																	889	6	0	0		889	7	2	0		889	8	1	0
890	6	0	0		890	8	0	1																	890	6	0	0		890	8	0	1		890	9	0	0
891	8	0	0		891	8	1	0																	891	6	0	0		891	8	1	0		891	8	0	0
892	7	0	0		892	8	0	0																	892	6	0	0		892	8	0	0		892	7	0	0
893	7	0	0		893	4	2	0																	893	8	1	0		893	4	2	0		893	5	0	0
894	6	0	0		894	8	1	1																	894	6	0	1		894	8	1	1		894	9	0	0
895	4	0	0		895	8	0	0																						895	8	0	0		895	9	0	0
896	1	1	0		896	5	0	1																						896	5	0	1		896	8	0	0
897	1	0	0		897	8	0	0																						897	8	0	0		897	9	0	0
898	1	2	2		898	7	0	0																						898	7	0	0		898	9	1	0
899	2	0	1		899	4	0	0																						899	4	0	0		899	8	0	0
900	1	2	1		900	7	0	0																						900	7	0	0		900	9	0	0
901	1	0	0		901	7	0	0																						901	7	0	0		901	9	1	0
902	3	0	0		902	8	0	0																						902	8	0	0		902	9	4	0
903	4	0	0		903	8	0	0																						903	8	0	0		903	8	1	1
904	5	0	0		904	9	2	0																						904	9	2	0		904	7	0	0
905	4	0	0		905	8	0	0																						905	8	0	0		905	9	2	0
906	6	0	0		906	7	0	0																						906	7	0	0		906	9	0	0
907	3	0	0		907	9	0	0																						907	9	0	0		907	9	0	0
908	6	0	1		908	9	0	0																						908	9	0	0		908	8	0	0
909	4	0	0		909	9	1	0																						909	9	1	0		909	9	1	1
910	3	0	0		910	8	0	1																						910	8	0	1		910	7	0	0
911	1	0	0		911	9	0	0																						911	9	0	0		911	8	1	0
912	1	0	0		912	9	1	0																						912	9	1	0		912	9	0	0
913	4	2	1		913	9	2	0																						913	9	2	0		913	9	0	0
914	3	0	1		914	9	2	0																						914	9	2	0		914	5	0	0
915	5	0	0		915	9	0	0																						915	9	0	0		915	8	1	0
916	5	0	0		916	9	0	0																						916	9	0	0		916	3	3	0
917	5	0	0		917	9	0	0																						917	9	0	0		917	8	0	0
918	6	0	0		918	9	1	0																						918	9	1	0		918	8	0	0
919	5	0	0		919	9	0	1																						919	9	0	1		919	5	0	1
920	8	0	1		920	9	1	1																						920	9	1	1		920	8	0	0
921	5	0	0		921	9	0	0																						921	9	0	0		921	9	0	0
922	7	0	0		922	8	0	0																						922	8	0	0		922	8	0	1
923	6	0	0		923	7	0	0																						923	7	0	0		923	4	0	0
924	9	0	0		924	9	0	0																						924	9	0	0		924	9	0	0
925	7	0	0		925	4	1	0																						925	4	1	0		925	9	0	0
926	9	2	1		926	9	0	0																						926	9	0	0		926	8	0	0
927	9	0	0		927	9	0	1																						927	9	0	1		927	9	0	0
928	8	1	0		928	8	0	0																						928	8	0	0		928	8	0	1
929	9	0	0		929	8	0	0																						929	8	0	0		929	5	0	1
930	9	1	1		930	7	0	0																						930	7	0	0		930	3	0	0
931	9	1	1		931	9	0	0																						931	9	0	0		931	6	1	0
932	8	0	0		932	9	1	0																						932	9	1	0		932	9	0	1
933	7	0	0		933	9	0	0																						933	9	0	0		933	5	0	0
934	5	0	0		934	9	3	0																						934	9	3	0		934	7	0	0
935	6	0	0		935	9	2	0																						935	9	2	0		935	9	1	1
936	6	0	0		936	9	0	0																						936	9	0	0		936	3	0	0
937	7	1	1		937	9	1	1																						937	9	1	1		937	6	0	0
938	8	0	0		938	9	0	0																						938	9	0	0		938	8	1	0
939	6	1	1		939	9	0	0																						939	9	0	0		939	5	0	0
940	8	0	1		940	8	0	0																						940	8	0	0		940	7	0	0
941	8	1	1		941	7	0	0																						941	7	0	0		941	9	1	0
942	8	0	0		942	9	1	0																						942	9	1	0		942	1	0	0
943	8	0	0		943	9	0	0																						943	9	0	0		943	8	1	0
944	9	0	0		944	9	0	0																						944	9	0	0		944	8	0	1
945	9	0	0		945	8	0	0																						945	8	0	0		945	6	0	0
946	9	0	0		946	9	0	0																						946	9	0	0		946	8	0	0
947	9	0	0		947	8	0	1																						947	8	0	1		947	7	0	1
948	9	0	0		948	9	1	0																						948	9	1	0		948	9	1	0
949	9	0	0		949	9	2	0																						949	9	2	0		949	4	0	0
950	9	0	0		950	9	1	0																						950	9	1	0		950	7	0	0
951	8	4	0		951	7	0	0																						951	7	0	0		951	8	0	1
952	5	0	0		952	9	0	0																						952	9	0	0		952	6	0	0
953	5	0	0		953	4	0	0																						953	4	0	0		953	5	0	0
954	7	0	0		954	8	0	0																						954	8	0	0		954	5	0	0
955	6	0	0		955	8	0	0																						955	8	0	0		955	7	0	0
956	6	0	0		956	1	0	0																						956	1	0	0		956	2	1	1
957	7	0	0		957	8	0	1																						957	8	0	1		957	3	0	0
958	9	0	0		958	9	0	0																						958	9	0	0		958	9	4	3
959	6	0	0		959	9	1	0																						959	9	1	0		959	8	0	1
960	9	0	1		960	5	2	0																						960	5	2	0		960	9	1	0
961	8	0	0		961	9	0	0																						961	9	0	0		961	6	2	0
962	6	1	0		962	9	0	0																						962	9	0	0		962	7	0	0
963	3	0	0		963	8	0	0																						963	8	0	0		963	7	2	0
964	8	0	0		964	9	0	0																						964	9	0	0		964	7	0	0
965	9	0	0		965	9	2	0																						965	9	2	0		965	3	1	0
966	8	1	0		966	4	1	0																						966	4	1	0		966	7	0	0
967	8	1	1		967	4	0	0																						967	4	0	0		967	8	1	2
968	6	0	1		968	6	0	0																						968	6	0	0		968	8	0	0
969	8	0	0		969	9	0	0																						969	9	0	0		969	5	0	0
970	3	1	0		970	6	0	0																						970	6	0	0		970	9	2	1
971	8	0	0		971	8	0	0																						971	8	0	0		971	7	1	0
972	5	1	1		972	9	0	0																						972	9	0	0		972	9	0	0
973	3	1	1		973	4	1	0																						973	4	1	0		973	9	0	0
974	5	0	0		974	7	0	0																						974	7	0	0		974	2	0	0
975	2	2	0		975	6	0	0																						975	6	0	0		975	3	0	0
976	2	0	0		976	6	0	0																						976	6	0	0		976	8	0	0
977	6	0	0		977	8	0	0																						977	8	0	0		977	8	0	0
978	5	0	0		978	9	0	0																						978	9	0	0		978	5	1	1
979	2	0	0		979	4	0	0																						979	4	0	0		979	6	0	0
980	1	1	1		980	8	0	0																						980	8	0	0		980	3	0	0
981	4	3	0		981	9	1	1																						981	9	1	1		981	4	0	0
982	6	0	1		982	7	0	0																						982	7	0	0		982	4	0	0
983	2	2	4		983	9	0	0																						983	9	0	0		983	6	3	2
984	4	0	0		984	8	1	0																						984	8	1	0		984	5	0	0
985	3	0	0		985	9	0	0																						985	9	0	0		985	5	0	0
986	9	1	3		986	5	0	1																						986	5	0	1		986	1	0	0
987	9	0	0		987	8	0	0																						987	8	0	0		987	8	0	0
988	9	0	0		988	9	0	0																						988	9	0	0		988	8	0	0
989	6	0	1		989	7	1	0																						989	7	1	0		989	7	0	0
990	9	0	0		990	4	1	1																						990	4	1	1		990	4	0	0
991	8	0	0		991	6	1	0																						991	6	1	0		991	9	0	0
992	9	1	0		992	5	0	0																						992	5	0	0		992	2	0	0
993	8	0	0		993	4	0	0																						993	4	0	0		993	8	1	1
994	8	0	0		994	5	1	1																						994	5	1	1		994	5	0	0
995	9	1	0		995	9	9	5																						995	9	9	5		995	7	0	0
996	8	0	0		996	9	0	0																						996	9	0	0		996	5	1	1
997	9	0	1		997	9	2	0																						997	9	2	0		997	7	0	0
998	7	0	0		998	6	0	0																						998	6	0	0		998	9	1	1
999	5	0	0		999	8	2	1																						999	8	2	1		999	9	0	0
1000	8	0	0		1000	8	0	0																						1000	8	0	0		1000	9	0	0
1001	7	0	0		1001	8	0	0																						1001	8	0	0		1001	9	0	0
1002	7	0	0		1002	5	0	0																						1002	5	0	0		1002	9	0	0
1003	5	0	1		1003	7	0	0																						1003	7	0	0		1003	8	1	0
1004	5	0	0		1004	9	0	0																						1004	9	0	0		1004	8	1	1
1005	8	0	0		1005	9	1	0																						1005	9	1	0		1005	7	2	1
1006	5	1	0		1006	6	0	0																						1006	6	0	0		1006	5	0	0
1007	6	0	0		1007	9	1	1																						1007	9	1	1		1007	6	0	0
1008	8	0	1		1008	8	0	0																						1008	8	0	0		1008	3	0	0
1009	7	0	0		1009	9	0	0																						1009	9	0	0		1009	4	0	0
1010	3	0	0		1010	9	2	0																						1010	9	2	0		1010	5	0	0
1011	6	0	0		1011	3	0	0																						1011	3	0	0		1011	4	0	0
1012	9	0	0		1012	5	0	0																						1012	5	0	0		1012	7	0	0
1013	6	0	0		1013	8	0	0																						1013	8	0	0		1013	6	3	0
1014	6	0	0		1014	9	0	0																						1014	9	0	0		1014	4	1	0
1015	8	0	0		1015	7	2	3																						1015	7	2	3		1015	6	0	1
1016	7	0	0		1016	7	0	0																						1016	7	0	0		1016	3	3	1
1017	5	1	0		1017	5	0	0																						1017	5	0	0		1017	6	0	0
1018	6	0	0		1018	5	0	0																						1018	5	0	0		1018	5	0	0
1019	5	0	0		1019	5	0	0																						1019	5	0	0		1019	3	1	1
1020	9	0	0		1020	7	1	1																						1020	7	1	1		1020	1	2	0
1021	5	0	0		1021	6	0	0																						1021	6	0	0		1021	4	0	0
1022	6	0	0		1022	7	0	0																						1022	7	0	0		1022	2	0	0
1023	4	1	1		1023	3	1	1																						1023	3	1	1		1023	5	0	0
1024	3	0	0		1024	8	0	0																						1024	8	0	0		1024	1	0	0
1025	2	0	0		1025	7	0	0																						1025	7	0	0		1025	3	0	0
1026	7	0	2		1026	8	1	0																						1026	8	1	0		1026	1	0	0
1027	5	0	0		1027	4	0	0																						1027	4	0	0		1027	1	1	0
1028	4	0	0		1028	9	2	2																						1028	9	2	2		1028	2	0	0
1029	5	0	0		1029	4	0	0																						1029	4	0	0		1029	4	0	0
1030	7	0	0		1030	9	1	1																						1030	9	1	1		1030	5	0	0
1031	7	0	0		1031	5	0	0																						1031	5	0	0		1031	5	0	0
1032	3	0	2		1032	8	0	0																						1032	8	0	0		1032	6	0	0
1033	3	0	0		1033	6	1	0																						1033	6	1	0		1033	6	0	0
1034	5	0	0		1034	6	0	0																						1034	6	0	0		1034	8	0	0
1035	2	0	0		1035	9	1	1																						1035	9	1	1		1035	9	0	0
1036	5	0	0		1036	9	1	0																						1036	9	1	0		1036	9	0	0
1037	8	0	0		1037	9	0	0																						1037	9	0	0		1037	9	0	0
1038	7	1	1		1038	9	3	1																						1038	9	3	1		1038	5	0	0
1039	6	0	0		1039	9	0	0																						1039	9	0	0		1039	9	1	2
1040	6	0	0		1040	9	2	0																						1040	9	2	0		1040	8	0	0
1041	5	2	4		1041	8	1	1																						1041	8	1	1		1041	9	4	2
1042	1	0	1		1042	8	0	0																						1042	8	0	0		1042	8	0	0
1043	8	0	0		1043	6	2	0																						1043	6	2	0		1043	8	2	0
1044	7	0	0		1044	4	0	0																						1044	4	0	0		1044	8	0	0
1045	3	1	0		1045	4	0	0																						1045	4	0	0		1045	8	0	0
1046	4	0	0		1046	3	0	0																						1046	3	0	0		1046	6	0	0
1047	8	0	0		1047	5	0	0																						1047	5	0	0		1047	7	1	0
1048	8	0	0		1048	5	0	0																						1048	5	0	0		1048	7	1	0
1049	6	0	0		1049	6	0	0																						1049	6	0	0		1049	6	0	0
1050	6	1	1		1050	7	0	0																						1050	7	0	0		1050	6	0	0
1051	5	0	0		1051	5	0	0																						1051	5	0	0		1051	4	0	0
1052	4	0	0		1052	7	0	0																						1052	7	0	0		1052	7	1	0
1053	5	0	0		1053	5	0	0																						1053	5	0	0		1053	4	0	0
1054	4	0	1		1054	6	0	0																						1054	6	0	0		1054	6	3	0
1055	1	0	0		1055	3	1	1																						1055	3	1	1		1055	3	0	0
1056	5	0	0		1056	3	0	0																						1056	3	0	0		1056	6	0	1
1057	4	1	0		1057	1	1	1																						1057	1	1	1		1057	5	0	0
1058	3	0	0		1058	3	0	0																						1058	3	0	0		1058	5	0	0
1059	5	0	0		1059	1	1	0																						1059	1	1	0		1059	5	0	0
1060	7	0	0		1060	4	0	0																						1060	4	0	0		1060	5	0	0
1061	2	0	0		1061	1	0	0																						1061	1	0	0		1061	2	0	0
1062	4	0	0		1062	1	0	0																						1062	1	0	0		1062	2	0	0
1063	7	0	1		1063	1	1	0																						1063	1	1	0		1063	1	0	0
1064	7	0	0		1064	1	0	0																						1064	1	0	0		1064	1	0	0
1065	6	0	0		1065	1	0	0																						1065	1	0	0		1065	2	0	0
1066	6	0	0		1066	2	1	0																						1066	2	1	0		1066	2	0	2
1067	6	0	0		1067	7	1	0																						1067	7	1	0		1067	1	2	0
1068	7	1	1		1068	5	0	0																						1068	5	0	0		1068	1	0	0
1069	6	0	0		1069	7	0	0																						1069	7	0	0		1069	3	0	0
1070	7	0	0		1070	7	0	0																						1070	7	0	0		1070	3	0	0
1071	8	0	0		1071	7	0	0																						1071	7	0	0		1071	1	0	0
1072	8	0	0		1072	8	0	0																						1072	8	0	0		1072	4	0	0
1073	6	0	0		1073	9	0	0																						1073	9	0	0		1073	1	9	0
1074	7	0	0		1074	9	1	0																						1074	9	1	0		1074	3	1	0
1075	2	0	0		1075	9	1	0																						1075	9	1	0		1075	3	1	0
1076	3	0	0		1076	7	0	0																						1076	7	0	0		1076	3	0	1
1077	5	0	0		1077	9	0	0																						1077	9	0	0		1077	1	0	0
1078	7	0	1		1078	9	0	0																						1078	9	0	0		1078	3	3	0
1079	3	0	1		1079	9	0	0																						1079	9	0	0		1079	3	0	0
1080	6	0	0		1080	8	0	0																						1080	8	0	0		1080	1	0	0
1081	7	0	0		1081	9	0	1																						1081	9	0	1		1081	5	0	0
1082	4	0	0		1082	9	1	1																						1082	9	1	1		1082	6	0	0
1083	6	0	0		1083	9	0	0																						1083	9	0	0		1083	6	1	1
1084	5	0	0		1084	7	0	0																						1084	7	0	0		1084	6	0	0
1085	6	0	0		1085	8	0	0																						1085	8	0	0		1085	7	1	0
1086	1	2	1		1086	8	1	2																						1086	8	1	2		1086	9	3	0
1087	6	0	0		1087	7	0	0																						1087	7	0	0		1087	7	0	0
1088	8	0	0		1088	7	0	0																						1088	7	0	0		1088	8	0	0
1089	7	1	0		1089	6	0	0																						1089	6	0	0
1090	8	1	0		1090	8	0	0																						1090	8	0	0
1091	8	0	0		1091	3	0	0																						1091	3	0	0
1092	8	0	0		1092	4	0	0																						1092	4	0	0
1093	8	1	0		1093	4	0	0																						1093	4	0	0
1094	9	0	0		1094	8	0	2																						1094	8	0	2
1095	7	0	1		1095	7	0	0																						1095	7	0	0
1096	8	1	0		1096	7	3	0																						1096	7	3	0
1097	8	0	0		1097	3	0	0																						1097	3	0	0
1098	8	0	0		1098	5	0	0																						1098	5	0	0
1099	9	0	0		1099	1	0	0																						1099	1	0	0
1100	7	0	1		1100	4	1	0																						1100	4	1	0
1101	4	0	0		1101	1	0	0																						1101	1	0	0
1102	6	0	0		1102	1	0	0																						1102	1	0	0
1103	6	0	1		1103	1	0	0																						1103	1	0	0
1104	7	0	0		1104	5	0	0																						1104	5	0	0
1105	8	0	0		1105	1	0	0																						1105	1	0	0
1106	8	0	0		1106	1	0	0																						1106	1	0	0
1107	2	0	0		1107	5	0	0																						1107	5	0	0
1108	7	0	0		1108	3	0	0																						1108	3	0	0
1109	6	1	1		1109	1	0	0																						1109	1	0	0
1110	8	0	0		1110	5	2	0																						1110	5	2	0
1111	8	0	0		1111	2	0	1																						1111	2	0	1
1112	8	0	0		1112	1	0	0																						1112	1	0	0
1113	8	1	0		1113	5	1	0																						1113	5	1	0
					1114	1	0	0																						1114	1	0	0
					1115	2	0	0																						1115	2	0	0
					1116	3	1	0																						1116	3	1	0
					1117	4	0	0																						1117	4	0	0
					1118	4	0	0																						1118	4	0	0
					1119	6	0	0																						1119	6	0	0
					1120	4	0	0																						1120	4	0	0
					1121	2	1	0																						1121	2	1	0
					1122	1	0	0																						1122	1	0	0
					1123	4	0	0																						1123	4	0	0
					1124	5	0	0																						1124	5	0	0
					1125	2	3	3																						1125	2	3	3
					1126	3	0	0																						1126	3	0	0
					1127	4	0	0																						1127	4	0	0
					1128	9	0	0																						1128	9	0	0
					1129	8	0	0																						1129	8	0	0
					1130	9	0	0																						1130	9	0	0

## Sheet: Cancer type
The amount of mutations in different caner type(TCGA)
	ACC(92)	BLCA(412)	BRCA(1098)	CESC(307)	CHOL(51)	COAD(461)	DLBC(58)	ESCA(185)	GBM(617)	HNSC(528)	KICH(113)	KIRC(537)	KIRP(291)	LAML(200)	LGG(516)	LIHC(377)	LUAD(585)	LUSC(504)	MESO(87)	OV(608)	PAAD(185)	PCPG(179)	PRAD(500)	SARC(261)	SKCM(470)	STAD(443)	TGCT(150?	THCA(507)	THYM(124)	UCEC(560)	UCS(57)	UVM(80?
KIBRA	0	0.00242718	0.000910747	0	0	0.0021692	0	0	0	0.00568182	0	0	0.00343643	0	0	0	0	0.00198413	0	0.00164474	0	0	0	0.00581395	0	0	0	0	0	0.0403226	0	0
NF2	0	0	0	0	0	0	0	0	0	0	0	0	0	0	0	0	0	0	0	0	0	0	0	0	0	0	0	0	0	0	0	0
MST1	0	0	0.00182149	0	0	0.0021692	0	0	0	0.00378788	0	0	0	0	0	0	0	0	0	0.00164474	0	0	0	0	0	0	0	0	0	0.00806452	0	0
MST2	0	0	0.000910747	0	0	0	0	0	0	0	0	0	0	0	0	0	0	0.00198413	0	0	0	0	0	0.00581395	0	0	0	0	0	0.00806452	0	0
SAV1	0	0	0.000910747	0	0	0	0	0	0	0	0	0	0	0	0	0	0	0	0	0	0.00540541	0	0.002	0	0	0	0	0	0	0	0	0
MAP4K1	0	0	0	0	0	0.0021692	0	0	0	0.00189394	0	0	0	0	0	0	0.0034188	0.00198413	0	0	0	0	0	0.00581395	0	0	0	0	0	0.00806452	0	0
MAP4K2	0	0	0	0	0	0	0	0	0	0	0	0	0	0	0	0	0.0017094	0	0	0	0	0	0	0	0	0	0	0	0	0.016129	0	0
MAP4K3	0	0.00485437	0	0	0	0	0	0	0	0	0	0	0	0	0	0	0	0	0	0	0	0	0.002	0	0	0	0	0	0	0.00806452	0	0
MAP4K4	0	0	0.000910747	0	0	0.0021692	0	0	0	0.00189394	0	0	0	0	0	0	0.0017094	0	0.045977	0	0	0	0.002	0	0	0	0	0	0	0.016129	0	0
MAP4K5	0	0	0	0	0	0.0021692	0	0	0	0	0	0	0	0	0	0	0	0	0	0	0	0	0	0	0	0	0	0	0	0.00806452	0	0
MAP4K6	0	0.00242718	0.00273224	0	0	0	0	0	0	0.00189394	0	0	0	0	0	0	0	0	0	0	0	0	0.002	0	0	0.00212766	0	0.00666667	0	0.0564516	0	0
MAP4K7	0	0	0	0	0	0.0021692	0	0	0.00324149	0	0	0	0	0	0	0	0	0.00595238	0	0	0	0	0.002	0	0	0	0	0	0	0.0241935	0	0
LATS1	0	0.0121359	0.00455373	0	0	0.0043384	0	0	0.00324149	0.0113636	0	0	0	0	0	0	0.0119658	0.00396825	0.0229885	0	0	0.0111732	0.002	0.0290698	0	0.00851064	0	0.00666667	0	0.0403226	0.00178571	0
LATS2	0	0	0.00182149	0	0.0196078	0.0151844	0	0	0	0.00378788	0	0	0	0	0	0	0.00512821	0.00198413	0	0	0	0.0167598	0	0	0	0.00212766	0	0.0133333	0	0.0887097	0	0
MOB1A	0	0.00485437	0	0	0	0	0	0	0	0.00189394	0	0	0	0	0	0	0.0034188	0	0	0	0	0	0	0	0	0.00212766	0	0	0	0	0	0
MOB1B	0	0	0	0	0	0	0	0	0	0	0	0	0	0	0	0	0	0.00198413	0	0	0	0	0	0	0	0	0	0	0	0	0	0
*Numbers in braces mean amounts of case
The mutation in TCGA ranked by conserved
KIBRA							NF2							MST1							MST2							SAV1							MAP4K1							MAP4K2							MAP4K3
Sample ID	Cancer type	Abbreviation of cancer type	Mutation	Site number	Conserved score		Sample ID	Cancer type	Abbreviation of cancer type	Mutation	Site number	Conserved score		Sample ID	Cancer type	Abbreviation of cancer type	Mutation	Site number	Conserved score		Sample ID	Cancer type	Abbreviation of cancer type	Mutation	Site number	Conserved score		Sample ID	Cancer type	Abbreviation of cancer type	Mutation	Site number	Conserved score		Sample ID	Cancer type	Abbreviation of cancer type	Mutation	Site number	Conserved score		Sample ID	Cancer type	Abbreviation of cancer type	Mutation	Site number	Conserved score		Sample ID
TCGA-CN-4723-01	Head and Neck Squamous Cell Carcinoma	hnsc	Q80E	80	9		TCGA-91-6848-01	Lung Adenocarcinoma	luad	T230I	230	8		TCGA-B5-A1N2-01	Uterine Serous Carcinoma/Uterine Papillary Serous Carcinoma	ucec	I155T	155	9		TCGA-24-1426-01	Serous Ovarian Cancer	sarc	H144Y	144	9		TCGA-AG-A00Y-01	Rectal Adenocarcinoma	prad	P305L	305	9		TCGA-58-8390-01	Lung Squamous Cell Carcinoma	lusc	I138T	138	9		TCGA-99-7458-01	Lung Adenocarcinoma	luad	W532L	532	9		TCGA-DK-A6AW-01
TCGA-CQ-5327-01	Head and Neck Squamous Cell Carcinoma	hnsc	R85Q	85	9		TCGA-AP-A056-01	Uterine Endometrioid Carcinoma	ucec	R418C	418	8		TCGA-5M-AAT6-01	Colon Adenocarcinoma	coad	M455T	455	9		TCGA-LP-A4AV-01	Cervical Squamous Cell Carcinoma	brca	E213Q	213	9		TCGA-B6-A402-01	Breast Invasive Ductal Carcinoma	brca	D254H	254	9		LUAD-NYU330-Tumor	Lung Adenocarcinoma	luad	K139N	139	9		TCGA-D1-A103-01	Uterine Endometrioid Carcinoma	ucec	N537T	537	9		TCGA-DK-A6AW-01
TCGA-FI-A2D5-01	Uterine Endometrioid Carcinoma	ucec	R120H	120	9		TCGA-BS-A0UF-01	Uterine Endometrioid Carcinoma	ucec	R418C	418	8		TCGA-AN-A0FL-01	Invasive Breast Carcinoma	hnsc	R470W	470	9		TCGA-3N-A9WB-06	Cutaneous Melanoma	coadread	E460K	460	9		TCGA-2Z-A9JG-01	Papillary Renal Cell Carcinoma	paad	H220Q	220	9		TCGA-F7-A624-01	Head and Neck Squamous Cell Carcinoma	hnsc	W636R	636	9		TCGA-A5-A0G1-01	Uterine Serous Carcinoma/Uterine Papillary Serous Carcinoma	ucec	R221M	221	9		TCGA-FI-A2D5-01
TCGA-AA-3850-01	Colon Adenocarcinoma	coad	A124S	124	9		TCGA-WQ-A9G7-01	Hepatocellular Carcinoma	hnsc	R418C	418	8		TCGA-AN-A0FL-01	Invasive Breast Carcinoma	hnsc	R470W	470	9		TCGA-85-A5B5-01	Lung Squamous Cell Carcinoma	lusc	Y470C	470	9		TCGA-KQ-A41N-01	Bladder Urothelial Carcinoma	blca	L322M	322	8		TCGA-D3-A2JP-06	Cutaneous Melanoma	coadread	W636L	636	9		TCGA-HU-A4H3-01	Stomach Adenocarcinoma	stad	T105I	105	8		TCGA-AH-6903-01
TCGA-DD-AACP-01	Hepatocellular Carcinoma	hnsc	G191D	191	9		TCGA-AJ-A5DW-01	Uterine Endometrioid Carcinoma	ucec	R418C	418	8		TCGA-AN-A0FL-01	Breast Invasive Ductal Carcinoma	brca	R470W	470	9		TCGA-AJ-A2QO-01	Uterine Endometrioid Carcinoma	ucec	K484E	484	9		TCGA-EE-A181-06	Cutaneous Melanoma	coadread	P298L	298	8		TCGA-64-1679-01	Lung Adenocarcinoma	luad	F643L	643	9		TCGA-HU-A4H3-01	Diffuse Type Stomach Adenocarcinoma	coadread	T105I	105	8		TCGA-EB-A5SH-06
TCGA-FS-A1Z0-06	Cutaneous Melanoma	coadread	Q422K	422	9		TCGA-06-5416-01	Glioblastoma Multiforme	gbm	R418C	418	8		TCGA-AN-A0FL-01	Breast Invasive Ductal Carcinoma	brca	R470W	470	9		TCGA-XF-AAN2-01	Bladder Urothelial Carcinoma	blca	E35K	35	8		TCGA-DI-A1BU-01	Uterine Mixed Endometrial Carcinoma	ucec	P298S	298	8		TCGA-59-2349-01	Serous Ovarian Cancer	sarc	R647W	647	9		TCGA-73-A9RS-01	Lung Adenocarcinoma	luad	K256N	256	8		TCGA-EB-A5SH-06
TCGA-13-0894-01	Serous Ovarian Cancer	sarc	L442I	442	9		TCGA-EO-A22R-01	Uterine Endometrioid Carcinoma	ucec	R418H	418	8		TCGA-HZ-7918-01	Pancreatic Adenocarcinoma	ov	K480M	480	9		TCGA-B5-A0JY-01	Uterine Endometrioid Carcinoma	ucec	E70D	70	8		TCGA-DD-A11D-01	Hepatocellular Carcinoma	hnsc	N297K	297	8		TCGA-AP-A1E0-01	Uterine Endometrioid Carcinoma	ucec	D787Y	787	9		TCGA-77-7465-01	Lung Squamous Cell Carcinoma	lusc	Q776K	776	8		TCGA-EE-A3AA-06
TCGA-85-A50Z-01	Lung Squamous Cell Carcinoma	lusc	R446Q	446	9		TCGA-AA-3663-01	Colon Adenocarcinoma	coad	A464V	464	8		TCGA-AA-3821-01	Colorectal Adenocarcinoma	coad	K46N	46	8		TCGA-FD-A43P-01	Bladder Urothelial Carcinoma	blca	S106C	106	8		TCGA-53-A4EZ-01	Lung Adenocarcinoma	luad	R214K	214	8		TCGA-AZ-4315-01	Colon Adenocarcinoma	coad	D787Y	787	9		TCGA-A2-A04T-01	Breast Invasive Ductal Carcinoma	brca	S755C	755	8		PR-06-1749
TCGA-FR-A726-01	Lentigo Maligna Melanoma	kirp	S459L	459	9		TCGA-BR-6452-01	Stomach Adenocarcinoma	stad	C133Y	133	7		TCGA-AA-3821-01	Mucinous Adenocarcinoma of the Colon and Rectum	meso	K46N	46	8		TCGA-D7-A4YT-01	Stomach Adenocarcinoma	stad	S106F	106	8		TCGA-EE-A2GU-06	Cutaneous Melanoma	coadread	S68L	68	7		TCGA-17-Z022-01	Lung Adenocarcinoma	luad	Q100L	100	8		TCGA-H6-8124-01	Pancreatic Adenocarcinoma	ov	P494S	494	8		TCGA-31-1959-01
TCGA-ER-A193-06	Cutaneous Melanoma	coadread	S533F	533	9		TCGA-B1-A47M-01	Papillary Renal Cell Carcinoma	paad	P134H	134	7		TCGA-AA-3821-01	Mucinous Adenocarcinoma of the Colon and Rectum	meso	K46N	46	8		TCGA-D7-A4YT-01	Tubular Stomach Adenocarcinoma	thca	S106F	106	8		TCGA-FS-A1ZB-06	Cutaneous Melanoma	coadread	Q336K	336	7		TCGA-EE-A2GM-06	Cutaneous Melanoma	coadread	D137N	137	8		TCGA-4R-AA8I-01	Hepatocellular Carcinoma	hnsc	A806V	806	8		TCGA-31-1959-01
TCGA-EE-A29M-06	Cutaneous Melanoma	coadread	S548F	548	9		TCGA-CR-6484-01	Head and Neck Squamous Cell Carcinoma	hnsc	S143F	143	7		TCGA-EE-A3AB-06	Cutaneous Melanoma	coadread	I150T	150	8		TCGA-NJ-A4YP-01	Lung Adenocarcinoma	luad	K142R	142	8		TCGA-D3-A2JL-06	Cutaneous Melanoma	coadread	W324L	324	7		TCGA-50-7109-01	Lung Adenocarcinoma	luad	R152K	152	8		TCGA-2Z-A9JQ-01	Papillary Renal Cell Carcinoma	paad	G730S	730	8		TCGA-31-1959-01
TCGA-FD-A6TI-01	Bladder Urothelial Carcinoma	blca	R926C	926	9		TCGA-06-5416-01	Glioblastoma Multiforme	gbm	A145T	145	7		TCGA-EE-A3AB-06	Cutaneous Melanoma	coadread	I150T	150	8		TCGA-D3-A8GL-06	Cutaneous Melanoma	coadread	R145K	145	8		TCGA-37-3789-01	Lung Squamous Cell Carcinoma	lusc	W324L	324	7		TCGA-56-A5DR-01	Lung Squamous Cell Carcinoma	lusc	S159W	159	8		TCGA-W3-AA1V-06	Cutaneous Melanoma	coadread	P494L	494	8		TCGA-BS-A0UV-01
TCGA-BS-A0UL-01	Uterine Endometrioid Carcinoma	ucec	F930S	930	9		TCGA-Z2-A8RT-06	Cutaneous Melanoma	coadread	A145V	145	7		TCGA-E2-A1IN-01	Breast Invasive Ductal Carcinoma	brca	D167N	167	8		TCGA-EO-A22R-01	Uterine Endometrioid Carcinoma	ucec	D146N	146	8		TCGA-DK-A2I2-01	Bladder Urothelial Carcinoma	blca	W324C	324	7		TCGA-06-5859-01	Diffuse Glioma	coadread	R169C	169	8		TCGA-A5-A0G1-01	Uterine Serous Carcinoma/Uterine Papillary Serous Carcinoma	ucec	G208S	208	8		TCGA-BS-A0UV-01
TCGA-EB-A3Y6-01	Cutaneous Melanoma	coadread	S931F	931	9		TCGA-CH-5739-01	Prostate Adenocarcinoma	prad	P252H	252	7		TCGA-E2-A1IN-01	Breast Invasive Ductal Carcinoma	brca	D167N	167	8		TCGA-AJ-A3EL-01	Uterine Endometrioid Carcinoma	ucec	D146Y	146	8		TCGA-BR-6706-01	Stomach Adenocarcinoma	stad	H300D	300	7		TCGA-06-5859-01	Glioblastoma Multiforme	gbm	R169C	169	8		TCGA-AJ-A3EL-01	Uterine Endometrioid Carcinoma	ucec	E519D	519	8		TCGA-BS-A0UV-01
TCGA-FU-A3HZ-01	Cervical Squamous Cell Carcinoma	brca	R960Q	960	9		TCGA-VQ-A91V-01	Stomach Adenocarcinoma	stad	L356W	356	7		TCGA-E2-A1IN-01	Breast Invasive Ductal Carcinoma	brca	D167N	167	8		TCGA-EO-A22X-01	Uterine Endometrioid Carcinoma	ucec	D146Y	146	8		TCGA-D1-A17Q-01	Uterine Endometrioid Carcinoma	ucec	R47Q	47	6		TCGA-CU-A3YL-01	Bladder Urothelial Carcinoma	blca	R169C	169	8		TCGA-B5-A3FC-01	Uterine Endometrioid Carcinoma	ucec	Q632H	632	8		TCGA-CQ-7071-01
TCGA-D1-A16X-01	Uterine Endometrioid Carcinoma	ucec	R986C	986	9		TCGA-VQ-A91V-01	Tubular Stomach Adenocarcinoma	thca	L356W	356	7		TCGA-AO-A128-01	Invasive Breast Carcinoma	hnsc	A179S	179	8		TCGA-EA-A3Y4-01	Cervical Squamous Cell Carcinoma	brca	L153F	153	8		TCGA-HI-7171-01	Prostate Adenocarcinoma	prad	P35L	35	6		TCGA-F1-6177-01	Stomach Adenocarcinoma	stad	R169H	169	8		TCGA-DF-A2KU-01	Uterine Endometrioid Carcinoma	ucec	R529H	529	8		TCGA-CQ-7071-01
TCGA-D1-A174-01	Uterine Endometrioid Carcinoma	ucec	R986H	986	9		TCGA-C5-A8XK-01	Cervical Squamous Cell Carcinoma	brca	E463K	463	7		TCGA-EA-A3HU-01	Cervical Squamous Cell Carcinoma	brca	A179T	179	8		TCGA-91-6848-01	Lung Adenocarcinoma	luad	D173Y	173	8		TCGA-Q9-A6FW-01	Esophageal Adenocarcinoma	esad	T48S	48	6		TCGA-BR-4184-01	Stomach Adenocarcinoma	stad	R169H	169	8		TCGA-D1-A15X-01	Uterine Serous Carcinoma/Uterine Papillary Serous Carcinoma	ucec	P653L	653	7		TCGA-B5-A0JV-01
TCGA-B5-A3FA-01	Uterine Endometrioid Carcinoma	ucec	R986H	986	9		TCGA-B5-A11Y-01	Uterine Endometrioid Carcinoma	ucec	R466Q	466	7		TCGA-EA-A3HU-01	Cervical Squamous Cell Carcinoma	brca	A179T	179	8		TCGA-86-A456-01	Lung Adenocarcinoma	luad	A176S	176	8		TCGA-D3-A8GL-06	Cutaneous Melanoma	coadread	R31W	31	6		TCGA-B5-A3FC-01	Uterine Endometrioid Carcinoma	ucec	R169H	169	8		TCGA-CU-A0YO-01	Bladder Urothelial Carcinoma	blca	E747Q	747	7		TCGA-B5-A0JV-01
TCGA-IB-7651-01	Pancreatic Adenocarcinoma	ov	A997V	997	9		TCGA-CA-6717-01	Mucinous Adenocarcinoma of the Colon and Rectum	meso	S506Y	506	7		TCGA-OR-A5J9-01	Adrenocortical Carcinoma	acc	R181Q	181	8		TCGA-AN-A041-01	Invasive Breast Carcinoma	hnsc	G178V	178	8		TCGA-AJ-A5DW-01	Uterine Endometrioid Carcinoma	ucec	N382K	382	6		TCGA-98-8021-01	Lung Squamous Cell Carcinoma	lusc	M179I	179	8		TCGA-DK-A2I6-01	Bladder Urothelial Carcinoma	blca	I62T	62	7		TCGA-A5-A1OF-01
TCGA-FI-A2D5-01	Uterine Endometrioid Carcinoma	ucec	D17N	17	8		TCGA-AN-A0XW-01	Breast Invasive Ductal Carcinoma	brca	E555K	555	7		TCGA-OR-A5J9-01	Adrenocortical Carcinoma	acc	R181Q	181	8		TCGA-AP-A0LM-01	Uterine Endometrioid Carcinoma	ucec	R178H	178	8		TCGA-EO-A3AV-01	Uterine Endometrioid Carcinoma	ucec	K381N	381	6		TCGA-EO-A3B0-01	Uterine Endometrioid Carcinoma	ucec	M179L	179	8		TCGA-H4-A2HQ-01	Bladder Urothelial Carcinoma	blca	R786Q	786	7		TCGA-B5-A0JV-01
TCGA-E9-A1R7-01	Breast Invasive Ductal Carcinoma	brca	C50S	50	8		TCGA-DR-A0ZM-01	Cervical Squamous Cell Carcinoma	brca	L558V	558	7		TCGA-DK-A1AC-01	Bladder Urothelial Carcinoma	blca	E219K	219	8		TCGA-D1-A16X-01	Uterine Endometrioid Carcinoma	ucec	R178H	178	8		TCGA-AZ-4315-01	Colon Adenocarcinoma	coad	K381T	381	6		TCGA-A3-3363-01	Renal Clear Cell Carcinoma	reca	A184T	184	8		TCGA-55-A48X-01	Lung Adenocarcinoma	luad	Q211L	211	7		TCGA-FI-A2D4-01
TCGA-EQ-A4SO-01	Stomach Adenocarcinoma	stad	V67F	67	8		TCGA-C5-A7CO-01	Cervical Squamous Cell Carcinoma	brca	A6V	6	7		TCGA-DK-A1AC-01	Bladder Urothelial Carcinoma	blca	E219K	219	8		TCGA-B5-A3FC-01	Uterine Endometrioid Carcinoma	ucec	R178H	178	8		TCGA-DA-A1IB-06	Cutaneous Melanoma	coadread	P315T	315	6		TCGA-BS-A0UV-01	Uterine Endometrioid Carcinoma	ucec	E207K	207	8		TCGA-90-A4ED-01	Lung Squamous Cell Carcinoma	lusc	S316F	316	7		TCGA-YC-A89H-01
TCGA-BR-8360-01	Intestinal Type Stomach Adenocarcinoma	hnsc	R89W	89	8		TCGA-FS-A1ZW-06	Cutaneous Melanoma	coadread	H84Y	84	7		TCGA-DK-A1AC-01	Bladder Urothelial Carcinoma	blca	E219K	219	8		TCGA-DU-6392-01	Astrocytoma	acc	T180I	180	8		TCGA-AP-A059-01	Uterine Endometrioid Carcinoma	ucec	P268T	268	6		TCGA-D3-A8GB-06	Cutaneous Melanoma	coadread	E207K	207	8		TCGA-ZB-A969-01	Thymoma	thym	R562W	562	7		TCGA-YC-A89H-01
TCGA-BR-8360-01	Stomach Adenocarcinoma	stad	R89W	89	8		TCGA-D1-A17Q-01	Uterine Endometrioid Carcinoma	ucec	K123N	123	6		TCGA-DK-A1AC-01	Bladder Urothelial Carcinoma	blca	E219K	219	8		LUAD-RT-S01477-Tumor	Lung Adenocarcinoma	luad	V181L	181	8		TCGA-B5-A11R-01	Uterine Endometrioid Carcinoma	ucec	R233Q	233	6		TCGA-EO-A22U-01	Uterine Endometrioid Carcinoma	ucec	E207K	207	8		TCGA-B5-A3FC-01	Uterine Endometrioid Carcinoma	ucec	R562W	562	7		TCGA-LN-A9FQ-01
TCGA-85-A4QQ-01	Lung Squamous Cell Carcinoma	lusc	Q104H	104	8		TCGA-DF-A2KU-01	Uterine Endometrioid Carcinoma	ucec	K123N	123	6		TCGA-EE-A2GT-06	Cutaneous Melanoma	coadread	P229Q	229	8		TCGA-AA-3947-01	Mucinous Adenocarcinoma of the Colon and Rectum	meso	M188T	188	8		TCGA-EE-A181-06	Cutaneous Melanoma	coadread	Q309H	309	5		TCGA-AA-A00N-01	Colorectal Adenocarcinoma	coad	E207K	207	8		TCGA-A5-A1OF-01	Uterine Mixed Endometrial Carcinoma	ucec	F640L	640	7		TCGA-LN-A9FQ-01
TCGA-IB-7651-01	Pancreatic Adenocarcinoma	ov	A106T	106	8		TCGA-CA-6717-01	Mucinous Adenocarcinoma of the Colon and Rectum	meso	K123N	123	6		TCGA-D5-6928-01	Mucinous Adenocarcinoma of the Colon and Rectum	meso	F257I	257	8		TCGA-DD-A3A0-01	Hepatocellular Carcinoma	hnsc	E195K	195	8		TCGA-EE-A2MJ-06	Cutaneous Melanoma	coadread	E125K	125	5		TCGA-AA-A00N-01	Mucinous Adenocarcinoma of the Colon and Rectum	meso	E207K	207	8		TCGA-DD-AAVR-01	Hepatocellular Carcinoma	hnsc	W242L	242	7		TCGA-LN-A9FQ-01
TCGA-B5-A3FC-01	Uterine Endometrioid Carcinoma	ucec	Q125H	125	8		TCGA-85-7710-01	Lung Squamous Cell Carcinoma	lusc	K278N	278	6		TCGA-B5-A0JY-01	Uterine Endometrioid Carcinoma	ucec	F257V	257	8		TCGA-BP-4991-01	Renal Clear Cell Carcinoma	reca	E216D	216	8		TCGA-EE-A17Y-06	Cutaneous Melanoma	coadread	P45S	45	4		TCGA-IB-7651-01	Pancreatic Adenocarcinoma	ov	G521S	521	8		TCGA-IB-7651-01	Pancreatic Adenocarcinoma	ov	H549Y	549	7		TCGA-GL-A59R-01
TCGA-BR-6706-01	Stomach Adenocarcinoma	stad	E163D	163	8		TCGA-CG-5721-01	Stomach Adenocarcinoma	stad	A313S	313	6		TCGA-B5-A0JY-01	Uterine Endometrioid Carcinoma	ucec	F257V	257	8		TCGA-06-0155-01	Diffuse Glioma	coadread	P226A	226	8		TCGA-BR-4361-01	Stomach Adenocarcinoma	stad	P45A	45	4		TCGA-AX-A2HC-01	Uterine Endometrioid Carcinoma	ucec	E531K	531	8		TCGA-32-2616-01	Glioblastoma Multiforme	gbm	R605Q	605	7		TCGA-04-1331-01
TCGA-EO-A3AV-01	Uterine Endometrioid Carcinoma	ucec	E184K	184	8		TCGA-CG-5721-01	Intestinal Type Stomach Adenocarcinoma	hnsc	A313S	313	6		TCGA-B5-A0JY-01	Uterine Endometrioid Carcinoma	ucec	F257V	257	8		TCGA-06-0155-01	Glioblastoma Multiforme	gbm	P226A	226	8		TCGA-EE-A2A5-06	Cutaneous Melanoma	coadread	P277H	277	4		TCGA-21-1083-01	Lung Squamous Cell Carcinoma	lusc	R541W	541	8		TCGA-EE-A2GE-06	Cutaneous Melanoma	coadread	P262S	262	7		TCGA-04-1331-01
TCGA-HQ-A5NE-01	Bladder Urothelial Carcinoma	blca	L238V	238	8		TCGA-D3-A8GI-06	Cutaneous Melanoma	coadread	R341Q	341	6		TCGA-04-1360-01	Serous Ovarian Cancer	sarc	I370N	370	8		TCGA-G4-6320-01	Colon Adenocarcinoma	coad	F251S	251	8		TCGA-G7-A8LC-01	Papillary Renal Cell Carcinoma	paad	D155Y	155	4		TCGA-VS-A958-01	Cervical Squamous Cell Carcinoma	brca	L552F	552	8		TCGA-E6-A1M0-01	Uterine Endometrioid Carcinoma	ucec	D793Y	793	7		TCGA-04-1331-01
TCGA-44-7660-01	Lung Adenocarcinoma	luad	I344T	344	8		TCGA-A5-A0G2-01	Uterine Serous Carcinoma/Uterine Papillary Serous Carcinoma	ucec	E365K	365	6		TCGA-BG-A222-01	Uterine Endometrioid Carcinoma	ucec	D443G	443	8		TCGA-XR-A8TC-01	Hepatocellular Carcinoma	hnsc	D253N	253	8		TCGA-DQ-5629-01	Head and Neck Squamous Cell Carcinoma	hnsc	S113F	113	4		TCGA-AZ-6598-01	Colon Adenocarcinoma	coad	R692H	692	8		TCGA-F5-6814-01	Rectal Adenocarcinoma	prad	D793Y	793	7		TCGA-09-2044-01
TCGA-D1-A103-01	Uterine Endometrioid Carcinoma	ucec	E346K	346	8		TCGA-DF-A2KU-01	Uterine Endometrioid Carcinoma	ucec	A448V	448	6		TCGA-EJ-5519-01	Prostate Adenocarcinoma	prad	D443N	443	8		TCGA-AP-A1DV-01	Uterine Endometrioid Carcinoma	ucec	D253N	253	8		TCGA-AJ-A3EL-01	Uterine Endometrioid Carcinoma	ucec	F383V	383	3		TCGA-29-1761-01	Serous Ovarian Cancer	sarc	E751K	751	8		TCGA-EY-A1H0-01	Uterine Endometrioid Carcinoma	ucec	L541M	541	7		TCGA-AZ-6605-01
TCGA-MV-A51V-01	Bladder Urothelial Carcinoma	blca	P549L	549	8		TCGA-D9-A6EC-06	Cutaneous Melanoma	coadread	P488L	488	6		TCGA-EJ-5519-01	Prostate Adenocarcinoma	prad	D443N	443	8		TCGA-BK-A6W3-01	Uterine Endometrioid Carcinoma	ucec	D253N	253	8		TCGA-EY-A1GI-01	Uterine Endometrioid Carcinoma	ucec	F383V	383	3		TCGA-FI-A2D5-01	Uterine Endometrioid Carcinoma	ucec	A755V	755	8		TCGA-19-5956-01	Glioblastoma Multiforme	gbm	L541M	541	7		TCGA-D1-A103-01
TCGA-BA-A8YP-01	Head and Neck Squamous Cell Carcinoma	hnsc	R699H	699	8		TCGA-B8-4153-01	Renal Clear Cell Carcinoma	reca	D494N	494	6		TCGA-EJ-5519-01	Prostate Adenocarcinoma	prad	D443N	443	8		TCGA-AA-3510-01	Colon Adenocarcinoma	coad	D253N	253	8		TCGA-FI-A2D0-01	Uterine Endometrioid Carcinoma	ucec	F383V	383	3		TCGA-DA-A1I7-06	Cutaneous Melanoma	coadread	W88C	88	8		TCGA-A2-A0T5-01	Breast Invasive Ductal Carcinoma	brca	H270P	270	7		TCGA-D1-A103-01
TCGA-MV-A51V-01	Bladder Urothelial Carcinoma	blca	S706Y	706	8		TCGA-4Z-AA7R-01	Bladder Urothelial Carcinoma	blca	D559Y	559	6		TCGA-BR-4184-01	Stomach Adenocarcinoma	stad	V44A	44	7		TCGA-2G-AAGA-01	Embryonal Carcinoma	eopc	R266I	266	8		TCGA-55-5899-01	Lung Adenocarcinoma	luad	W209C	209	3		TCGA-FS-A1ZG-06	Cutaneous Melanoma	coadread	W88L	88	8		TCGA-QQ-A8VF-01	Leiomyosarcoma	kirp	R605W	605	7		TCGA-D1-A103-01
TCGA-39-5030-01	Lung Squamous Cell Carcinoma	lusc	L739R	739	8		TCGA-DX-A6YV-01	Myxofibrosarcoma	meso	S10I	10	6		TCGA-BR-4184-01	Stomach Adenocarcinoma	stad	V44A	44	7		TCGA-A5-A1OF-01	Uterine Mixed Endometrial Carcinoma	ucec	A269V	269	8		TCGA-59-2355-01	Serous Ovarian Cancer	sarc	W209C	209	3		TCGA-DK-AA6W-01	Bladder Urothelial Carcinoma	blca	Y103N	103	7		TCGA-A5-A0G1-01	Uterine Serous Carcinoma/Uterine Papillary Serous Carcinoma	ucec	K591N	591	7		TCGA-AX-A06F-01
TCGA-A5-A0G2-01	Uterine Serous Carcinoma/Uterine Papillary Serous Carcinoma	ucec	R745I	745	8		TCGA-GN-A26C-01	Cutaneous Melanoma	coadread	R8S	8	6		TCGA-BR-4184-01	Stomach Adenocarcinoma	stad	V44A	44	7		TCGA-DV-A4VX-01	Renal Clear Cell Carcinoma	reca	P23L	23	7		TCGA-W3-AA1V-06	Cutaneous Melanoma	coadread	E154K	154	3		TCGA-EO-A22U-01	Uterine Endometrioid Carcinoma	ucec	Y103C	103	7		TCGA-AP-A1DV-01	Uterine Endometrioid Carcinoma	ucec	R585H	585	7		TCGA-E6-A1LX-01
TCGA-BA-A6DA-01	Head and Neck Squamous Cell Carcinoma	hnsc	R920L	920	8		TCGA-BH-A0C7-01	Invasive Breast Carcinoma	hnsc	E215D	215	5		TCGA-B5-A3FC-01	Uterine Endometrioid Carcinoma	ucec	I100T	100	7		TCGA-A5-A2K5-01	Uterine Endometrioid Carcinoma	ucec	V41A	41	7		TCGA-05-4249-01	Lung Adenocarcinoma	luad	H153R	153	3		TCGA-UC-A7PG-01	Cervical Squamous Cell Carcinoma	brca	I145M	145	7		TCGA-AX-A2HD-01	Uterine Endometrioid Carcinoma	ucec	W87L	87	7		LUAD-S01315-Tumor
TCGA-KH-A6WC-01	Esophageal Squamous Cell Carcinoma	esca	C940F	940	8		TCGA-BH-A0C7-01	Breast Invasive Ductal Carcinoma	brca	E215D	215	5		TCGA-A6-6648-01	Colon Adenocarcinoma	coad	Y139H	139	7		TCGA-E6-A1LX-01	Uterine Endometrioid Carcinoma	ucec	A54T	54	7		TCGA-B5-A0JY-01	Uterine Endometrioid Carcinoma	ucec	R146W	146	3		TCGA-53-7626-01	Lung Adenocarcinoma	luad	G149W	149	7		TCGA-DI-A1NO-01	Uterine Endometrioid Carcinoma	ucec	F785L	785	7		TCGA-05-4427-01
TCGA-EE-A20C-06	Cutaneous Melanoma	coadread	R941W	941	8		TCGA-ZF-AA4W-01	Bladder Urothelial Carcinoma	blca	E103K	103	5		TCGA-F7-A624-01	Head and Neck Squamous Cell Carcinoma	hnsc	T177A	177	7		TCGA-AA-A01R-01	Colorectal Adenocarcinoma	coad	A54T	54	7		TCGA-N8-A4PO-01	Uterine Carcinosarcoma/Uterine Malignant Mixed Mullerian Tumor	ucs	P77R	77	2		TCGA-ER-A19C-06	Cutaneous Melanoma	coadread	L153F	153	7		TCGA-E6-A1LX-01	Uterine Endometrioid Carcinoma	ucec	V774M	774	7		TCGA-05-4427-01
TCGA-F4-6463-01	Mucinous Adenocarcinoma of the Colon and Rectum	meso	S967N	967	8		TCGA-DD-AADS-01	Hepatocellular Carcinoma	hnsc	E107D	107	5		TCGA-F7-A624-01	Head and Neck Squamous Cell Carcinoma	hnsc	T177A	177	7		TCGA-2W-A8YY-01	Cervical Squamous Cell Carcinoma	brca	A54T	54	7		TCGA-A5-A2K5-01	Uterine Endometrioid Carcinoma	ucec	L362F	362	2		TCGA-CN-6024-01	Head and Neck Squamous Cell Carcinoma	hnsc	D217V	217	7		TCGA-EY-A215-01	Uterine Endometrioid Carcinoma	ucec	T511P	511	7		TCGA-EE-A29S-06
TCGA-FR-A726-01	Cutaneous Melanoma	coadread	E1008K	1008	8		TCGA-22-1000-01	Lung Squamous Cell Carcinoma	lusc	E136K	136	5		TCGA-50-5933-01	Lung Adenocarcinoma	luad	Y201H	201	7		TCGA-AA-A01R-01	Mucinous Adenocarcinoma of the Colon and Rectum	meso	A54T	54	7		TCGA-FS-A1ZB-06	Cutaneous Melanoma	coadread	G195C	195	2		TCGA-AG-A002-01	Rectal Adenocarcinoma	prad	L224I	224	7		TCGA-2W-A8YY-01	Cervical Squamous Cell Carcinoma	brca	G766D	766	7		TCGA-EE-A29S-06
TCGA-FR-A726-01	Lentigo Maligna Melanoma	kirp	E1008K	1008	8		TCGA-EL-A3CN-01	Papillary Thyroid Cancer	paad	V146I	146	5		TCGA-50-5933-01	Lung Adenocarcinoma	luad	Y201H	201	7		TCGA-KN-8432-01	Chromophobe Renal Cell Carcinoma	chol	A54T	54	7		TCGA-BQ-5885-01	Papillary Renal Cell Carcinoma	paad	A177T	177	2		TCGA-98-8021-01	Lung Squamous Cell Carcinoma	lusc	K229N	229	7		TCGA-MY-A913-01	Cervical Squamous Cell Carcinoma	brca	F246L	246	7		TCGA-KQ-A41O-01
TCGA-NH-A5IV-01	Colon Adenocarcinoma	coad	R38W	38	7		TCGA-FD-A5BU-01	Bladder Urothelial Carcinoma	blca	V146F	146	5		TCGA-50-5933-01	Lung Adenocarcinoma	luad	Y201H	201	7		TCGA-ES-A2HT-01	Hepatocellular Carcinoma	hnsc	S72P	72	7		TCGA-PL-A8LV-01	Breast Invasive Ductal Carcinoma	brca	F116L	116	2		TCGA-EE-A3AG-06	Cutaneous Melanoma	coadread	L288F	288	7		TCGA-A6-6781-01	Mucinous Adenocarcinoma of the Colon and Rectum	meso	P262L	262	7		TCGA-KQ-A41O-01
TCGA-D3-A2JO-06	Cutaneous Melanoma	coadread	A227T	227	7		TCGA-L5-A893-01	Esophageal Adenocarcinoma	esad	V146F	146	5		TCGA-50-5933-01	Lung Adenocarcinoma	luad	Y201H	201	7		TCGA-AA-3710-01	Colon Adenocarcinoma	coad	S79I	79	7		TCGA-ND-A4WC-01	Uterine Carcinosarcoma/Uterine Malignant Mixed Mullerian Tumor	ucs	F139L	139	1		TCGA-AP-A0LE-01	Uterine Endometrioid Carcinoma	ucec	A503T	503	7		TCGA-51-4080-01	Lung Squamous Cell Carcinoma	lusc	G173V	173	6		TCGA-BP-4353-01
TCGA-A4-8517-01	Papillary Renal Cell Carcinoma	paad	D237A	237	7		TCGA-NJ-A4YP-01	Lung Adenocarcinoma	luad	Y150C	150	5		TCGA-KK-A59V-01	Prostate Adenocarcinoma	prad	N202K	202	7		TCGA-EJ-A8FU-01	Prostate Adenocarcinoma	prad	G208A	208	7									TCGA-18-3412-01	Lung Squamous Cell Carcinoma	lusc	E519Q	519	7		TCGA-VR-AA4D-01	Esophageal Adenocarcinoma	esad	P800H	800	6		TCGA-CV-7252-01
TCGA-DK-A3IM-01	Bladder Urothelial Carcinoma	blca	G288R	288	7		TCGA-XF-A9SI-01	Bladder Urothelial Carcinoma	blca	E166Q	166	5		TCGA-KK-A59V-01	Prostate Adenocarcinoma	prad	N202K	202	7		TCGA-D3-A2JC-06	Cutaneous Melanoma	coadread	P220H	220	7									TCGA-D3-A2J9-06	Cutaneous Melanoma	coadread	M536I	536	7		TCGA-Y8-A898-01	Papillary Renal Cell Carcinoma	paad	L740P	740	6		TCGA-CV-7252-01
TCGA-AJ-A3EL-01	Uterine Endometrioid Carcinoma	ucec	R305C	305	7		TCGA-CC-5263-01	Hepatocellular Carcinoma	hnsc	E166D	166	5		TCGA-FW-A3R5-06	Cutaneous Melanoma	coadread	P223S	223	7		TCGA-AP-A051-01	Uterine Endometrioid Carcinoma	ucec	Q274H	274	7									TCGA-KN-8428-01	Chromophobe Renal Cell Carcinoma	chol	M553V	553	7		TCGA-EE-A3JA-06	Cutaneous Melanoma	coadread	P607S	607	6		TCGA-CV-7252-01
TCGA-DU-6392-01	Astrocytoma	acc	R305C	305	7		TCGA-VS-A94Z-01	Cervical Squamous Cell Carcinoma	brca	R249K	249	5		TCGA-FW-A3R5-06	Cutaneous Melanoma	coadread	P223S	223	7		TCGA-GS-A9TW-01	Diffuse Large B-Cell Lymphoma, NOS	coadread	E293K	293	7									CPCG0081-F1	Prostate Adenocarcinoma	prad	K605N	605	7		TCGA-FR-A3YO-06	Cutaneous Melanoma	coadread	P213S	213	6		TCGA-ZJ-AAXU-01
TCGA-EY-A1GK-01	Uterine Endometrioid Carcinoma	ucec	R305H	305	7		TCGA-AA-A00N-01	Mucinous Adenocarcinoma of the Colon and Rectum	meso	F271L	271	5		TCGA-AP-A056-01	Uterine Endometrioid Carcinoma	ucec	N239H	239	7		TCGA-GS-A9TW-01	Diffuse Large B-Cell Lymphoma	coadread	E293K	293	7									TCGA-12-0778-01	Glioblastoma Multiforme	gbm	S618F	618	7		TCGA-YD-A9TA-06	Cutaneous Melanoma	coadread	L146F	146	6		TCGA-55-7994-01
TCGA-EE-A2GO-06	Cutaneous Melanoma	coadread	L318M	318	7		TCGA-AJ-A3EL-01	Uterine Endometrioid Carcinoma	ucec	E372K	372	5		TCGA-AP-A056-01	Uterine Endometrioid Carcinoma	ucec	N239H	239	7		TCGA-CZ-4864-01	Renal Clear Cell Carcinoma	reca	M379T	379	7									TCGA-EE-A181-06	Cutaneous Melanoma	coadread	G620D	620	7		TCGA-A5-A0G1-01	Uterine Serous Carcinoma/Uterine Papillary Serous Carcinoma	ucec	A472T	472	6		TCGA-55-7994-01
TCGA-A7-A0DA-01	Breast Invasive Ductal Carcinoma	brca	E337D	337	7		TCGA-CK-6746-01	Colon Adenocarcinoma	coad	E372K	372	5		TCGA-AP-A056-01	Uterine Endometrioid Carcinoma	ucec	N239H	239	7		TCGA-F1-6177-01	Stomach Adenocarcinoma	stad	R451Q	451	7									TCGA-AX-A2HD-01	Uterine Endometrioid Carcinoma	ucec	C624Y	624	7		TCGA-FI-A2D0-01	Uterine Endometrioid Carcinoma	ucec	A472T	472	6		TCGA-42-2587-01
TCGA-A5-A1OF-01	Uterine Mixed Endometrial Carcinoma	ucec	L381M	381	7		TCGA-94-8491-01	Lung Squamous Cell Carcinoma	lusc	K387E	387	5		TCGA-W3-A828-06	Cutaneous Melanoma	coadread	P266L	266	7		TCGA-FI-A2D5-01	Uterine Endometrioid Carcinoma	ucec	R451W	451	7									TCGA-A5-A0G2-01	Uterine Serous Carcinoma/Uterine Papillary Serous Carcinoma	ucec	L634I	634	7		TCGA-FI-A2D0-01	Uterine Endometrioid Carcinoma	ucec	R576H	576	6		TCGA-3N-A9WC-06
TCGA-VR-A8EY-01	Esophageal Squamous Cell Carcinoma	esca	A384S	384	7		TCGA-EO-A22U-01	Uterine Endometrioid Carcinoma	ucec	T419M	419	5		LUAD-B01246-Tumor	Lung Adenocarcinoma	luad	T340P	340	7		TCGA-A5-A2K5-01	Uterine Endometrioid Carcinoma	ucec	E465K	465	7									TCGA-FA-A4BB-01	Diffuse Large B-Cell Lymphoma, NOS	coadread	H689P	689	7		TCGA-B8-A54J-01	Renal Clear Cell Carcinoma	reca	P442H	442	6		TCGA-BR-6452-01
TCGA-AP-A051-01	Uterine Endometrioid Carcinoma	ucec	L409M	409	7		TCGA-EO-A3AS-01	Uterine Endometrioid Carcinoma	ucec	L436R	436	5		TCGA-A8-A094-01	Invasive Breast Carcinoma	hnsc	R447T	447	7		TCGA-CN-5365-01	Head and Neck Squamous Cell Carcinoma	hnsc	N490H	490	7									TCGA-IR-A3LH-01	Cervical Squamous Cell Carcinoma	brca	D719H	719	7		TCGA-FW-A3R5-06	Cutaneous Melanoma	coadread	S57F	57	6		TCGA-BR-6452-01
TCGA-CQ-A4C6-01	Head and Neck Squamous Cell Carcinoma	hnsc	R414W	414	7		TCGA-BR-8687-01	Stomach Adenocarcinoma	stad	P492S	492	5		TCGA-A8-A094-01	Breast Invasive Ductal Carcinoma	brca	R447T	447	7		TCGA-AP-A1DK-01	Uterine Endometrioid Carcinoma	ucec	L14P	14	6									TCGA-06-0645-01	Diffuse Glioma	coadread	V756M	756	7		TCGA-B6-A0RE-01	Breast Invasive Ductal Carcinoma	brca	G189R	189	6		TCGA-BR-6452-01
TCGA-MP-A4TA-01	Lung Adenocarcinoma	luad	D455C	455	7		TCGA-AN-A0XW-01	Breast Invasive Ductal Carcinoma	brca	E564Q	564	5		TCGA-A8-A094-01	Breast Invasive Ductal Carcinoma	brca	R447T	447	7		TCGA-CR-7402-01	Head and Neck Squamous Cell Carcinoma	hnsc	Q57H	57	6									TCGA-06-0645-01	Glioblastoma Multiforme	gbm	V756M	756	7		TCGA-BR-6452-01	Stomach Adenocarcinoma	stad	R677C	677	5		LUAD-B00915-Tumor
TCGA-MP-A4TA-01	Lung Adenocarcinoma	luad	D455G	455	7		TCGA-CH-5794-01	Prostate Adenocarcinoma	prad	P91L	91	5		TCGA-A8-A094-01	Breast Invasive Ductal Carcinoma	brca	R447T	447	7		TCGA-63-A5MT-01	Lung Squamous Cell Carcinoma	lusc	V82I	82	6									TCGA-AP-A059-01	Uterine Endometrioid Carcinoma	ucec	R786K	786	7		TCGA-G4-6320-01	Colon Adenocarcinoma	coad	R677C	677	5		TCGA-EK-A2PK-01
TCGA-MP-A4TA-01	Lung Adenocarcinoma	luad	D455Y	455	7		TCGA-60-2704-01	Lung Squamous Cell Carcinoma	lusc	P155S	155	4		TCGA-49-4514-01	Lung Adenocarcinoma	luad	E461D	461	7		TCGA-BG-A0VW-01	Uterine Endometrioid Carcinoma	ucec	I110T	110	6									TCGA-IR-A3LH-01	Cervical Squamous Cell Carcinoma	brca	R786K	786	7		TCGA-HU-A4HD-01	Stomach Adenocarcinoma	stad	L533V	533	5		TCGA-EO-A22R-01
TCGA-38-4631-01	Lung Adenocarcinoma	luad	T463A	463	7		TCGA-BS-A0UV-01	Uterine Endometrioid Carcinoma	ucec	E202A	202	4		TCGA-49-4514-01	Lung Adenocarcinoma	luad	E461D	461	7		TCGA-06-5416-01	Glioblastoma Multiforme	gbm	F277C	277	6									TCGA-A5-A0G2-01	Uterine Serous Carcinoma/Uterine Papillary Serous Carcinoma	ucec	D12G	12	7		TCGA-HU-A4HD-01	Tubular Stomach Adenocarcinoma	thca	L533V	533	5		TCGA-A6-5661-01
TCGA-EE-A3AG-06	Cutaneous Melanoma	coadread	P536S	536	7		TCGA-BT-A42F-01	Bladder Urothelial Carcinoma	blca	E204K	204	4		TCGA-49-4514-01	Lung Adenocarcinoma	luad	E461D	461	7		TCGA-DD-A114-01	Hepatocellular Carcinoma	hnsc	M326L	326	6									TCGA-G3-A25Y-01	Hepatocellular Carcinoma	hnsc	Q21R	21	7		TCGA-AP-A059-01	Uterine Endometrioid Carcinoma	ucec	A737V	737	5		LUAD-YKER9-Tumor
TCGA-BF-A3DN-01	Cutaneous Melanoma	coadread	L540F	540	7		TCGA-A8-A09G-01	Breast Invasive Ductal Carcinoma	brca	E386K	386	4		TCGA-49-4514-01	Lung Adenocarcinoma	luad	E461D	461	7		TCGA-DD-A1EE-01	Hepatocellular Carcinoma	hnsc	M326L	326	6									TCGA-BS-A0TJ-01	Uterine Endometrioid Carcinoma	ucec	T27M	27	7		TCGA-55-7994-01	Lung Adenocarcinoma	luad	G557C	557	5		TCGA-D9-A6EC-06
TCGA-69-7978-01	Lung Adenocarcinoma	luad	A621T	621	7		TCGA-49-4486-01	Lung Adenocarcinoma	luad	E527Q	527	4		TCGA-HZ-7918-01	Pancreatic Adenocarcinoma	ov	I477K	477	7		TCGA-18-5592-01	Lung Squamous Cell Carcinoma	lusc	M357I	357	6									TCGA-CC-A7II-01	Hepatocellular Carcinoma	hnsc	V117A	117	6		TCGA-FU-A3NI-01	Cervical Squamous Cell Carcinoma	brca	L250F	250	5		TCGA-WS-AB45-01
TCGA-DF-A2KU-01	Uterine Endometrioid Carcinoma	ucec	V622I	622	7		TCGA-24-2293-01	High-Grade Serous Ovarian Cancer	hnsc	Y221C	221	3		TCGA-CG-5726-01	Stomach Adenocarcinoma	stad	N486T	486	7		TCGA-BR-6452-01	Stomach Adenocarcinoma	stad	T471A	471	6									TCGA-98-8021-01	Lung Squamous Cell Carcinoma	lusc	E150K	150	6		TCGA-B0-4845-01	Renal Clear Cell Carcinoma	reca	P464T	464	5		TCGA-D3-A8GI-06
TCGA-78-7152-01	Lung Adenocarcinoma	luad	E625K	625	7		TCGA-24-2293-01	Serous Ovarian Cancer	sarc	Y221C	221	3		TCGA-CG-5726-01	Intestinal Type Stomach Adenocarcinoma	hnsc	N486T	486	7		TCGA-AZ-6598-01	Colon Adenocarcinoma	coad	A472V	472	6									TCGA-FR-A726-01	Cutaneous Melanoma	coadread	E239K	239	6		TCGA-IB-7651-01	Pancreatic Adenocarcinoma	ov	V197I	197	5		TCGA-06-5856-01
TCGA-BG-A222-01	Uterine Endometrioid Carcinoma	ucec	S637F	637	7		TCGA-ZH-A8Y4-01	Intrahepatic Cholangiocarcinoma	hnsc	R225W	225	3		TCGA-CG-5726-01	Stomach Adenocarcinoma	stad	N486T	486	7		TCGA-B5-A1MX-01	Uterine Endometrioid Carcinoma	ucec	L13R	13	5									TCGA-FR-A726-01	Lentigo Maligna Melanoma	kirp	E239K	239	6		TCGA-BF-A1PU-01	Cutaneous Melanoma	coadread	E109D	109	5		TCGA-06-5856-01
TCGA-AG-A002-01	Rectal Adenocarcinoma	prad	R661L	661	7		TCGA-BT-A20O-01	Bladder Urothelial Carcinoma	blca	P246L	246	3		TCGA-CG-5726-01	Stomach Adenocarcinoma	stad	N486T	486	7		TCGA-DF-A2KZ-01	Uterine Endometrioid Carcinoma	ucec	G16R	16	5									TCGA-HV-A7OL-01	Pancreatic Adenocarcinoma	ov	C335R	335	6		TCGA-D3-A1Q3-06	Cutaneous Melanoma	coadread	M470I	470	5		TCGA-06-5856-01
TCGA-BR-8680-01	Stomach Adenocarcinoma	stad	R661Q	661	7		TCGA-B5-A11N-01	Uterine Endometrioid Carcinoma	ucec	R291C	291	3		TCGA-FD-A3N5-01	Bladder Urothelial Carcinoma	blca	Q60H	60	6		TCGA-B5-A0JY-01	Uterine Endometrioid Carcinoma	ucec	E31D	31	5									TCGA-DF-A2KU-01	Uterine Endometrioid Carcinoma	ucec	K475N	475	6		TCGA-AA-3715-01	Colon Adenocarcinoma	coad	W198S	198	5		TCGA-B5-A3FA-01
TCGA-AP-A056-01	Uterine Endometrioid Carcinoma	ucec	R661Q	661	7		TCGA-A5-A1OF-01	Uterine Mixed Endometrial Carcinoma	ucec	A367S	367	3		TCGA-FD-A3N5-01	Bladder Urothelial Carcinoma	blca	Q60H	60	6		TCGA-W5-AA2X-01	Perihilar Cholangiocarcinoma	pbca	E31D	31	5									LUAD-D01603-Tumor	Lung Adenocarcinoma	luad	K478N	478	6		TCGA-BS-A0UF-01	Uterine Endometrioid Carcinoma	ucec	D692N	692	4		TCGA-66-2754-01
TCGA-BR-8680-01	Tubular Stomach Adenocarcinoma	thca	R661Q	661	7		TCGA-MN-A4N4-01	Lung Adenocarcinoma	luad	N371I	371	3		TCGA-FD-A3N5-01	Bladder Urothelial Carcinoma	blca	Q60H	60	6		TCGA-E1-5304-01	Diffuse Glioma	coadread	D78G	78	5									TCGA-DF-A2KU-01	Uterine Endometrioid Carcinoma	ucec	A502T	502	6		TCGA-2Y-A9GS-01	Hepatocellular Carcinoma	hnsc	R279W	279	4		TCGA-66-2754-01
TCGA-ES-A2HS-01	Hepatocellular Carcinoma	hnsc	V887A	887	7		TCGA-AG-A002-01	Rectal Adenocarcinoma	prad	R424C	424	3		TCGA-FD-A3N5-01	Bladder Urothelial Carcinoma	blca	Q60H	60	6		TCGA-E1-5304-01	Anaplastic Astrocytoma	acc	D78G	78	5									TCGA-BA-A6DJ-01	Head and Neck Squamous Cell Carcinoma	hnsc	T542I	542	6		TCGA-HU-A4GT-01	Stomach Adenocarcinoma	stad	Q334P	334	4		TCGA-66-2754-01
TCGA-A6-5661-01	Colon Adenocarcinoma	coad	Q937K	937	7		TCGA-AG-3591-01	Rectal Adenocarcinoma	prad	T59A	59	3		TCGA-FI-A2D0-01	Uterine Endometrioid Carcinoma	ucec	D97G	97	6		TCGA-E1-5304-01	Astrocytoma	acc	D78G	78	5									TCGA-AO-A0JL-01	Invasive Breast Carcinoma	hnsc	G579E	579	6		TCGA-HU-A4GT-01	Tubular Stomach Adenocarcinoma	thca	Q334P	334	4		TCGA-D3-A3C3-06
TCGA-G4-6304-01	Colon Adenocarcinoma	coad	G1026R	1026	7		TCGA-77-6845-01	Lung Squamous Cell Carcinoma	lusc	K69R	69	3		TCGA-UY-A8OD-01	Bladder Urothelial Carcinoma	blca	D97V	97	6		TCGA-EO-A22X-01	Uterine Endometrioid Carcinoma	ucec	K132N	132	5									TCGA-AO-A0JL-01	Breast Invasive Ductal Carcinoma	brca	G579E	579	6		TCGA-BF-A1PX-01	Cutaneous Melanoma	coadread	P278H	278	4		TCGA-D3-A3C3-06
TCGA-66-2734-01	Lung Squamous Cell Carcinoma	lusc	G1026W	1026	7		TCGA-XK-AAIW-01	Prostate Adenocarcinoma	prad	A98V	98	3		TCGA-AP-A059-01	Uterine Endometrioid Carcinoma	ucec	T120M	120	6		TCGA-A5-A2K5-01	Uterine Endometrioid Carcinoma	ucec	R141I	141	5									TCGA-IB-7651-01	Pancreatic Adenocarcinoma	ov	D603N	603	6		TCGA-A6-5665-01	Colon Adenocarcinoma	coad	P278H	278	4		TCGA-32-1977-01
TCGA-AR-A5QP-01	Breast Invasive Lobular Carcinoma	brca	E1038K	1038	7		TCGA-BG-A222-01	Uterine Endometrioid Carcinoma	ucec	Y192H	192	2		TCGA-AP-A059-01	Uterine Endometrioid Carcinoma	ucec	T120M	120	6		TCGA-AN-A041-01	Breast Invasive Ductal Carcinoma	brca	G150V	150	5									TCGA-FW-A3R5-06	Cutaneous Melanoma	coadread	D603N	603	6		TCGA-DD-A116-01	Hepatocellular Carcinoma	hnsc	H469N	469	4		TCGA-32-1977-01
TCGA-DU-6392-01	Astrocytoma	acc	T1063I	1063	7		TCGA-A5-A2K7-01	Uterine Endometrioid Carcinoma	ucec	A193T	193	2		TCGA-AP-A059-01	Uterine Endometrioid Carcinoma	ucec	T120M	120	6		TCGA-UY-A9PF-01	Bladder Urothelial Carcinoma	blca	E264K	264	5									TCGA-AR-A24Z-01	Breast Invasive Ductal Carcinoma	brca	A609V	609	6		TCGA-DD-A1EE-01	Hepatocellular Carcinoma	hnsc	H469N	469	4		TCGA-32-1977-01
TCGA-ER-A193-06	Cutaneous Melanoma	coadread	R1068G	1068	7		TCGA-BA-6870-01	Head and Neck Squamous Cell Carcinoma	hnsc	D245G	245	2		TCGA-55-A491-01	Lung Adenocarcinoma	luad	T128A	128	6		TCGA-HU-8602-01	Stomach Adenocarcinoma	stad	H353N	353	5									TCGA-A6-2686-01	Colon Adenocarcinoma	coad	A672T	672	6		TCGA-EE-A2A6-06	Cutaneous Melanoma	coadread	P278S	278	4		TCGA-32-1977-01
TCGA-2W-A8YY-01	Cervical Squamous Cell Carcinoma	brca	R1078Q	1078	7		TCGA-EO-A3AV-01	Uterine Endometrioid Carcinoma	ucec	K550T	550	2		TCGA-55-A491-01	Lung Adenocarcinoma	luad	T128A	128	6		TCGA-HU-8602-01	Diffuse Type Stomach Adenocarcinoma	coadread	H353N	353	5									TCGA-AA-A022-01	Colon Adenocarcinoma	coad	R740W	740	6		TCGA-B5-A3FC-01	Uterine Endometrioid Carcinoma	ucec	A487T	487	4		TCGA-AP-A059-01
TCGA-EE-A17Z-06	Cutaneous Melanoma	coadread	M1095I	1095	7		TCGA-CA-6717-01	Mucinous Adenocarcinoma of the Colon and Rectum	meso	V92A	92	2		TCGA-VQ-A91X-01	Intestinal Type Stomach Adenocarcinoma	hnsc	R245Q	245	6		TCGA-NA-A4R0-01	Uterine Carcinosarcoma/Uterine Malignant Mixed Mullerian Tumor	ucs	K399E	399	5									TCGA-D3-A5GO-06	Cutaneous Melanoma	coadread	D779N	779	6		TCGA-2W-A8YY-01	Cervical Squamous Cell Carcinoma	brca	A487T	487	4		TCGA-AP-A059-01
TCGA-AP-A0LM-01	Uterine Endometrioid Carcinoma	ucec	R1100Q	1100	7		TCGA-AG-A002-01	Rectal Adenocarcinoma	prad	F96L	96	2		TCGA-WS-AB45-01	Mucinous Adenocarcinoma of the Colon and Rectum	meso	A284V	284	6		TCGA-AP-A059-01	Uterine Endometrioid Carcinoma	ucec	R461Q	461	5									TCGA-AX-A0J1-01	Uterine Endometrioid Carcinoma	ucec	A76T	76	6		TCGA-D9-A4Z3-01	Cutaneous Melanoma	coadread	T326I	326	4		TCGA-AP-A059-01
TCGA-L5-A88W-01	Esophageal Squamous Cell Carcinoma	esca	R190S	190	6		TCGA-GF-A769-01	Cutaneous Melanoma	coadread	T114I	114	1		TCGA-AA-3710-01	Colon Adenocarcinoma	coad	M330V	330	6		TCGA-GD-A3OS-01	Bladder Urothelial Carcinoma	blca	D479H	479	5									TCGA-ER-A19P-06	Cutaneous Melanoma	coadread	Q85H	85	6		TCGA-D9-A4Z3-01	Melanoma	maly	T326I	326	4		TCGA-94-8490-01
TCGA-VS-A94Z-01	Cervical Squamous Cell Carcinoma	brca	S265C	265	6		TCGA-GF-A769-01	Melanoma	maly	T114I	114	1		TCGA-AA-3710-01	Colon Adenocarcinoma	coad	M330V	330	6		TCGA-IB-A7M4-01	Pancreatic Adenocarcinoma	ov	R479W	479	5									TCGA-NC-A5HL-01	Lung Squamous Cell Carcinoma	lusc	A96V	96	6		TCGA-FS-A1ZP-06	Cutaneous Melanoma	coadread	Q130K	130	4		TCGA-94-8490-01
TCGA-FR-A3YO-06	Cutaneous Melanoma	coadread	S269L	269	6		TCGA-A2-A0T5-01	Breast Invasive Ductal Carcinoma	brca	H195P	195	1		TCGA-VQ-A91K-01	Intestinal Type Stomach Adenocarcinoma	hnsc	T360M	360	6		TCGA-VQ-A91D-01	Intestinal Type Stomach Adenocarcinoma	hnsc	A104T	104	4									TCGA-AC-A23H-01	Breast Invasive Ductal Carcinoma	brca	S110L	110	5		TCGA-A5-A1OF-01	Uterine Mixed Endometrial Carcinoma	ucec	G78V	78	4		TCGA-NC-A5HP-01
TCGA-EO-A22X-01	Uterine Endometrioid Carcinoma	ucec	S269L	269	6		TCGA-B7-5816-01	Stomach Adenocarcinoma	stad	R198Q	198	1		TCGA-24-1565-01	High-Grade Serous Ovarian Cancer	hnsc	R463Q	463	6		TCGA-AX-A06F-01	Uterine Endometrioid Carcinoma	ucec	R114Q	114	4									TCGA-55-7907-01	Lung Adenocarcinoma	luad	A164D	164	5		TCGA-AX-A2HD-01	Uterine Endometrioid Carcinoma	ucec	Q244H	244	4		TCGA-NC-A5HP-01
TCGA-AN-A046-01	Breast Invasive Ductal Carcinoma	brca	S269L	269	6		TCGA-B7-5816-01	Diffuse Type Stomach Adenocarcinoma	coadread	R198Q	198	1		TCGA-24-1565-01	Serous Ovarian Cancer	sarc	R463Q	463	6		TCGA-AA-3510-01	Colon Adenocarcinoma	coad	R114Q	114	4									TCGA-61-1914-01	Serous Ovarian Cancer	sarc	T266N	266	5		TCGA-CV-7235-01	Head and Neck Squamous Cell Carcinoma	hnsc	Q579K	579	3		TCGA-EE-A2GR-06
TCGA-EI-6510-01	Rectal Adenocarcinoma	prad	E394V	394	6		LUAD-S01356-Tumor	Lung Adenocarcinoma	luad	R338H	338	1		TCGA-24-1565-01	Serous Ovarian Cancer	sarc	R463Q	463	6		TCGA-B5-A11U-01	Uterine Endometrioid Carcinoma	ucec	L290M	290	4									TCGA-CV-6961-01	Head and Neck Squamous Cell Carcinoma	hnsc	K267N	267	5		TCGA-JY-A6FH-01	Esophageal Adenocarcinoma	esad	T590N	590	3		TCGA-EE-A2GR-06
TCGA-CG-5721-01	Stomach Adenocarcinoma	stad	T499I	499	6		TCGA-AA-3516-01	Colorectal Adenocarcinoma	coad	R338C	338	1		TCGA-AJ-A3EK-01	Uterine Endometrioid Carcinoma	ucec	R463W	463	6		TCGA-CV-A45P-01	Head and Neck Squamous Cell Carcinoma	hnsc	E314Q	314	4									TCGA-97-8174-01	Lung Adenocarcinoma	luad	D289G	289	5		TCGA-N5-A4RT-01	Uterine Carcinosarcoma/Uterine Malignant Mixed Mullerian Tumor	ucs	R580C	580	3		TCGA-IB-7651-01
TCGA-CG-5721-01	Intestinal Type Stomach Adenocarcinoma	hnsc	T499I	499	6		TCGA-AA-3516-01	Mucinous Adenocarcinoma of the Colon and Rectum	meso	R338C	338	1		TCGA-2G-AAF8-01	Seminoma	sarc	R463W	463	6		TCGA-B5-A11E-01	Uterine Endometrioid Carcinoma	ucec	S316L	316	4									TCGA-73-4668-01	Lung Adenocarcinoma	luad	D385Y	385	5		TCGA-AG-3605-01	Rectal Adenocarcinoma	prad	N349S	349	3		TCGA-GF-A6C9-06
TCGA-DA-A1HY-06	Cutaneous Melanoma	coadread	S523F	523	6		TCGA-AU-6004-01	Colon Adenocarcinoma	coad	R359W	359	1		TCGA-CF-A47X-01	Bladder Urothelial Carcinoma	blca	K16R	16	5		TCGA-D1-A16X-01	Uterine Endometrioid Carcinoma	ucec	S316L	316	4									TCGA-AA-A010-01	Colon Adenocarcinoma	coad	E477D	477	5		TCGA-CV-A45X-01	Head and Neck Squamous Cell Carcinoma	hnsc	E731V	731	3		TCGA-GF-A6C9-06
TCGA-BF-A3DM-01	Cutaneous Melanoma	coadread	P528S	528	6		TCGA-HF-7132-01	Stomach Adenocarcinoma	stad	R411H	411	1		TCGA-CF-A47X-01	Bladder Urothelial Carcinoma	blca	K16R	16	5		TCGA-A5-A1OF-01	Uterine Mixed Endometrial Carcinoma	ucec	S316L	316	4									TCGA-2F-A9KR-01	Bladder Urothelial Carcinoma	blca	K480N	480	5		TCGA-ZF-AA51-01	Bladder Urothelial Carcinoma	blca	S703L	703	3		TCGA-BS-A0TC-01
TCGA-86-8056-01	Lung Adenocarcinoma	luad	R537C	537	6		TCGA-HF-7132-01	Mucinous Stomach Adenocarcinoma	meso	R411H	411	1		TCGA-UB-A7MB-01	Hepatocellular Carcinoma	hnsc	Q54L	54	5		TCGA-AX-A1CE-01	Uterine Endometrioid Carcinoma	ucec	S316L	316	4									TCGA-T3-A92M-01	Head and Neck Squamous Cell Carcinoma	hnsc	D529N	529	5		TCGA-WE-AAA0-06	Cutaneous Melanoma	coadread	E67K	67	3		TCGA-BS-A0TC-01
TCGA-39-5011-01	Lung Squamous Cell Carcinoma	lusc	M551I	551	6		TCGA-AJ-A3BH-01	Uterine Endometrioid Carcinoma	ucec	E434D	434	1		TCGA-UB-A7MB-01	Hepatocellular Carcinoma	hnsc	Q54L	54	5		TCGA-E6-A1LX-01	Uterine Endometrioid Carcinoma	ucec	S316L	316	4									TCGA-B5-A11R-01	Uterine Endometrioid Carcinoma	ucec	V545L	545	5		TCGA-B5-A1MW-01	Uterine Endometrioid Carcinoma	ucec	T263A	263	3		TCGA-BS-A0TC-01
TCGA-JX-A3Q0-01	Cervical Squamous Cell Carcinoma	brca	D559N	559	6		TCGA-KQ-A41N-01	Bladder Urothelial Carcinoma	blca	D508Y	508	1		TCGA-21-5786-01	Lung Squamous Cell Carcinoma	lusc	V61F	61	5		TCGA-B5-A11R-01	Uterine Endometrioid Carcinoma	ucec	E318K	318	4									TCGA-AP-A059-01	Uterine Endometrioid Carcinoma	ucec	L568I	568	5		TCGA-L5-A8NJ-01	Esophageal Adenocarcinoma	esad	G480C	480	2		TCGA-EO-A3AV-01
TCGA-AC-A2FG-01	Breast Invasive Lobular Carcinoma	brca	D669N	669	6		TCGA-06-5416-01	Glioblastoma Multiforme	gbm	D508N	508	1		TCGA-21-5786-01	Lung Squamous Cell Carcinoma	lusc	V61F	61	5		TCGA-AN-A046-01	Breast Invasive Ductal Carcinoma	brca	E408K	408	4									TCGA-AN-A0FD-01	Invasive Breast Carcinoma	hnsc	E575V	575	5		TCGA-R6-A6KZ-01	Esophageal Adenocarcinoma	esad	G461R	461	2		TCGA-BR-8680-01
TCGA-DU-5851-01	Oligoastrocytoma	nbl	V700M	700	6		TCGA-A5-A1OF-01	Uterine Mixed Endometrial Carcinoma	ucec	K552N	552	1		TCGA-21-5786-01	Lung Squamous Cell Carcinoma	lusc	V61F	61	5		TCGA-EO-A3AY-01	Uterine Endometrioid Carcinoma	ucec	K10T	10	3									TCGA-AN-A0FD-01	Breast Invasive Ductal Carcinoma	brca	E575V	575	5		TCGA-HU-8238-01	Tubular Stomach Adenocarcinoma	thca	R451W	451	2		TCGA-BR-8680-01
TCGA-AA-A03F-01	Colorectal Adenocarcinoma	coad	R908W	908	6		TCGA-DK-A6AW-01	Bladder Urothelial Carcinoma	blca	F591L	591	1		TCGA-21-5786-01	Lung Squamous Cell Carcinoma	lusc	V61F	61	5		TCGA-AP-A1DK-01	Uterine Endometrioid Carcinoma	ucec	G50S	50	3									TCGA-AP-A1DH-01	Uterine Endometrioid Carcinoma	ucec	A592T	592	5		TCGA-GN-A262-06	Cutaneous Melanoma	coadread	R451L	451	2		TCGA-BR-8680-01
TCGA-AA-A03F-01	Mucinous Adenocarcinoma of the Colon and Rectum	meso	R908W	908	6		TCGA-AZ-4315-01	Colon Adenocarcinoma	coad	T67A	67	1		TCGA-B5-A11E-01	Uterine Endometrioid Carcinoma	ucec	R115Q	115	5		TCGA-D3-A2JB-06	Cutaneous Melanoma	coadread	W96L	96	3									TCGA-DY-A1DD-01	Rectal Adenocarcinoma	prad	T629K	629	5		TCGA-GN-A26C-01	Cutaneous Melanoma	coadread	G295W	295	2		TCGA-BR-8680-01
TCGA-33-4538-01	Lung Squamous Cell Carcinoma	lusc	V939L	939	6		TCGA-ER-A19J-06	Cutaneous Melanoma	coadread	H95Y	95	1		TCGA-B5-A11E-01	Uterine Endometrioid Carcinoma	ucec	R115Q	115	5		TCGA-BR-8372-01	Stomach Adenocarcinoma	stad	Y101H	101	3									TCGA-D5-6929-01	Colon Adenocarcinoma	coad	V739F	739	5		TCGA-BR-6452-01	Stomach Adenocarcinoma	stad	W356R	356	1		TCGA-AG-3892-01
TCGA-NH-A5IV-01	Colon Adenocarcinoma	coad	V968I	968	6									TCGA-B5-A11E-01	Uterine Endometrioid Carcinoma	ucec	R115Q	115	5		TCGA-ER-A1A1-06	Cutaneous Melanoma	coadread	R338L	338	3									TCGA-D1-A103-01	Uterine Endometrioid Carcinoma	ucec	P52S	52	5		TCGA-BT-A0YX-01	Bladder Urothelial Carcinoma	blca	E455K	455	1		TCGA-AG-3892-01
TCGA-EY-A549-01	Uterine Endometrioid Carcinoma	ucec	E982K	982	6									TCGA-FD-A6TG-01	Bladder Urothelial Carcinoma	blca	K135N	135	5		TCGA-UY-A78M-01	Bladder Urothelial Carcinoma	blca	R338W	338	3									TCGA-78-7220-01	Lung Adenocarcinoma	luad	S108F	108	4		TCGA-VQ-AA6J-01	Stomach Adenocarcinoma	stad	P299A	299	1		TCGA-AG-3892-01
TCGA-13-1487-01	High-Grade Serous Ovarian Cancer	hnsc	R989H	989	6									TCGA-FD-A6TG-01	Bladder Urothelial Carcinoma	blca	K135N	135	5		TCGA-E5-A4U1-01	Bladder Urothelial Carcinoma	blca	D427H	427	3									TCGA-FP-A4BE-01	Stomach Adenocarcinoma	stad	A245T	245	4		TCGA-BR-6452-01	Stomach Adenocarcinoma	stad	P351Q	351	1		TCGA-18-3409-01
TCGA-CV-A6JY-01	Head and Neck Squamous Cell Carcinoma	hnsc	R1050W	1050	6									TCGA-HU-8610-01	Stomach Adenocarcinoma	stad	P240R	240	5		TCGA-FI-A2D5-01	Uterine Endometrioid Carcinoma	ucec	S421P	421	2									TCGA-ER-A2NH-06	Cutaneous Melanoma	coadread	E304D	304	4		TCGA-AP-A1DK-01	Uterine Endometrioid Carcinoma	ucec	R317Q	317	1		TCGA-18-3409-01
TCGA-KQ-A41N-01	Bladder Urothelial Carcinoma	blca	M1103I	1103	6									TCGA-HU-8610-01	Tubular Stomach Adenocarcinoma	thca	P240R	240	5		TCGA-66-2758-01	Lung Squamous Cell Carcinoma	lusc	N423S	423	2									TCGA-55-A490-01	Lung Adenocarcinoma	luad	P315A	315	4		TCGA-D9-A6EC-06	Cutaneous Melanoma	coadread	C676R	676	1		TCGA-18-3409-01
TCGA-GN-A267-06	Cutaneous Melanoma	coadread	S1109F	1109	6									TCGA-HU-8610-01	Tubular Stomach Adenocarcinoma	thca	P240R	240	5		TCGA-AX-A2HA-01	Uterine Endometrioid Carcinoma	ucec	Q433R	433	2									TCGA-69-7974-01	Lung Adenocarcinoma	luad	P411H	411	4		TCGA-GF-A769-01	Cutaneous Melanoma	coadread	P425S	425	1		TCGA-FS-A1ZG-06
TCGA-SX-A7SS-01	Papillary Renal Cell Carcinoma	paad	Q129L	129	5									TCGA-HU-8610-01	Stomach Adenocarcinoma	stad	P240R	240	5		TCGA-AA-3492-01	Colon Adenocarcinoma	coad	D249N	249	1									TCGA-RD-A7C1-01	Stomach Adenocarcinoma	stad	R573W	573	4		TCGA-GF-A769-01	Melanoma	maly	P425S	425	1		TCGA-BS-A0UF-01
TCGA-EE-A3AA-06	Cutaneous Melanoma	coadread	F187L	187	5									TCGA-24-1422-01	Serous Ovarian Cancer	sarc	T255I	255	5		TCGA-86-7701-01	Lung Adenocarcinoma	luad	V284G	284	1									TCGA-RD-A7C1-01	Diffuse Type Stomach Adenocarcinoma	coadread	R573W	573	4		TCGA-AX-A1C4-01	Uterine Endometrioid Carcinoma	ucec	P435S	435	1		TCGA-BS-A0UF-01
TCGA-2H-A9GJ-01	Esophageal Adenocarcinoma	esad	R374W	374	5									TCGA-CK-4951-01	Mucinous Adenocarcinoma of the Colon and Rectum	meso	A270T	270	5		TCGA-77-A5G3-01	Lung Squamous Cell Carcinoma	lusc	T292I	292	1									TCGA-XF-AAN5-01	Bladder Urothelial Carcinoma	blca	P738R	738	4		TCGA-F4-6809-01	Colon Adenocarcinoma	coad	P327L	327	1		TCGA-BS-A0UF-01
TCGA-FU-A3YQ-01	Cervical Squamous Cell Carcinoma	brca	R407K	407	5									TCGA-17-Z026-01	Lung Adenocarcinoma	luad	V281I	281	5		TCGA-AA-3715-01	Colon Adenocarcinoma	coad	G335D	335	1									TCGA-D3-A8GK-06	Cutaneous Melanoma	coadread	P738L	738	4		TCGA-2G-AAKG-01	Embryonal Carcinoma	eopc	R341G	341	1		TCGA-EO-A22U-01
TCGA-AP-A051-01	Uterine Endometrioid Carcinoma	ucec	G491S	491	5									TCGA-E7-A7DV-01	Bladder Urothelial Carcinoma	blca	L396V	396	5		TCGA-BS-A0UV-01	Uterine Endometrioid Carcinoma	ucec	V388I	388	1									TCGA-66-2792-01	Lung Squamous Cell Carcinoma	lusc	D53N	53	4		TCGA-HM-A4S6-01	Cervical Squamous Cell Carcinoma	brca	E672Q	672	1		TCGA-FS-A1ZC-06
TCGA-DA-A1I7-06	Cutaneous Melanoma	coadread	T500I	500	5									TCGA-E7-A7DV-01	Bladder Urothelial Carcinoma	blca	L396V	396	5																TCGA-BR-8591-01	Stomach Adenocarcinoma	stad	R70W	70	4									TCGA-FS-A1ZC-06
TCGA-QC-A7B5-01	Undifferentiated Pleomorphic Sarcoma/Malignant Fibrous Histiocytoma/High-Grade Spindle Cell Sarcoma	thca	E503K	503	5									TCGA-AP-A0LM-01	Uterine Endometrioid Carcinoma	ucec	D432Y	432	5																TCGA-B5-A1MR-01	Uterine Endometrioid Carcinoma	ucec	K260N	260	3									TCGA-L5-A4OE-01
TCGA-D1-A103-01	Uterine Endometrioid Carcinoma	ucec	E503K	503	5									TCGA-AP-A0LM-01	Uterine Endometrioid Carcinoma	ucec	D432Y	432	5																TCGA-Z4-A8JB-01	Desmoid/Aggressive Fibromatosis	coadread	R589C	589	3									TCGA-L5-A4OE-01
TCGA-GN-A26C-01	Cutaneous Melanoma	coadread	M531I	531	5									TCGA-AP-A0LM-01	Uterine Endometrioid Carcinoma	ucec	D432Y	432	5																TCGA-EJ-5518-01	Prostate Adenocarcinoma	prad	R589H	589	3									TCGA-L5-A4OE-01
TCGA-GN-A26C-01	Desmoplastic Melanoma	coadread	M531I	531	5									TCGA-EO-A3AS-01	Uterine Endometrioid Carcinoma	ucec	K437N	437	5																TCGA-B5-A0JN-01	Uterine Serous Carcinoma/Uterine Papillary Serous Carcinoma	ucec	S57C	57	3									TCGA-D7-A4Z0-01
TCGA-60-2720-01	Lung Squamous Cell Carcinoma	lusc	I662V	662	5									TCGA-D3-A5GU-06	Cutaneous Melanoma	coadread	P62S	62	4																TCGA-B5-A0K9-01	Uterine Endometrioid Carcinoma	ucec	G295R	295	2									TCGA-D7-A4Z0-01
TCGA-B5-A3FA-01	Uterine Endometrioid Carcinoma	ucec	K695T	695	5									TCGA-R5-A7ZE-01	Tubular Stomach Adenocarcinoma	thca	R117Q	117	4																TCGA-EO-A22U-01	Uterine Endometrioid Carcinoma	ucec	G295R	295	2									TCGA-D7-A4Z0-01
TCGA-AG-A002-01	Rectal Adenocarcinoma	prad	D747N	747	5									TCGA-A5-A2K3-01	Uterine Serous Carcinoma/Uterine Papillary Serous Carcinoma	ucec	R117Q	117	4																TCGA-EE-A2GR-06	Cutaneous Melanoma	coadread	P308L	308	2									TCGA-D7-A4Z0-01
TCGA-EI-6507-01	Rectal Adenocarcinoma	prad	D747N	747	5									TCGA-XP-A8T8-01	Esophageal Squamous Cell Carcinoma	esca	D313Y	313	4																TCGA-06-5416-01	Glioblastoma Multiforme	gbm	R323H	323	2									TCGA-A5-A2K5-01
TCGA-F5-6465-01	Rectal Adenocarcinoma	prad	R972Q	972	5									TCGA-XP-A8T8-01	Esophageal Squamous Cell Carcinoma	esca	D313Y	313	4																LUAD-RT-S01813-Tumor	Lung Adenocarcinoma	luad	M347K	347	2									TCGA-IB-7651-01
TCGA-IB-7651-01	Pancreatic Adenocarcinoma	ov	A1003V	1003	5									TCGA-XP-A8T8-01	Esophageal Squamous Cell Carcinoma	esca	D313Y	313	4																TCGA-VQ-A8PH-01	Tubular Stomach Adenocarcinoma	thca	G412R	412	2									TCGA-IB-7651-01
TCGA-W3-A828-06	Cutaneous Melanoma	coadread	R1041C	1041	5									TCGA-C5-A2LZ-01	Cervical Squamous Cell Carcinoma	brca	E324K	324	4																TCGA-C5-A3HE-01	Cervical Squamous Cell Carcinoma	brca	G412R	412	2									TCGA-W5-AA2G-01
TCGA-D5-6928-01	Mucinous Adenocarcinoma of the Colon and Rectum	meso	R1041H	1041	5									TCGA-B8-A54H-01	Renal Clear Cell Carcinoma	reca	Q364E	364	4																TCGA-EB-A299-01	Cutaneous Melanoma	coadread	G412V	412	2									TCGA-BP-5200-01
TCGA-DU-6392-01	Astrocytoma	acc	R1041H	1041	5									TCGA-ND-A4WC-01	Uterine Carcinosarcoma/Uterine Malignant Mixed Mullerian Tumor	ucs	E434K	434	4																TCGA-EE-A182-06	Cutaneous Melanoma	coadread	D2N	2	2									TCGA-BP-5200-01
TCGA-ER-A19C-06	Cutaneous Melanoma	coadread	R1041S	1041	5									TCGA-ND-A4WC-01	Uterine Carcinosarcoma/Uterine Malignant Mixed Mullerian Tumor	ucs	E434K	434	4																TCGA-EE-A20C-06	Cutaneous Melanoma	coadread	S299F	299	1									TCGA-BP-5200-01
TCGA-61-1907-01	Serous Ovarian Cancer	sarc	Q186P	186	4									TCGA-DK-A2I4-01	Bladder Urothelial Carcinoma	blca	H84Y	84	3																TCGA-86-8669-01	Lung Adenocarcinoma	luad	P311H	311	1									TCGA-78-8640-01
TCGA-18-3419-01	Lung Squamous Cell Carcinoma	lusc	Q206H	206	4									TCGA-DK-A2I4-01	Bladder Urothelial Carcinoma	blca	H84Y	84	3																TCGA-EE-A3AG-06	Cutaneous Melanoma	coadread	P312S	312	1									TCGA-78-8640-01
TCGA-17-Z057-01	Lung Adenocarcinoma	luad	L218F	218	4									TCGA-DK-A2I4-01	Bladder Urothelial Carcinoma	blca	H84Y	84	3																TCGA-E7-A3X6-01	Bladder Urothelial Carcinoma	blca	R337Q	337	1									TCGA-D3-A3CE-06
TCGA-96-8170-01	Lung Squamous Cell Carcinoma	lusc	H256Y	256	4									TCGA-DK-A2I4-01	Bladder Urothelial Carcinoma	blca	H84Y	84	3																TCGA-C5-A8YQ-01	Cervical Squamous Cell Carcinoma	brca	R337W	337	1									TCGA-C8-A274-01
TCGA-28-1751-01	Glioblastoma Multiforme	gbm	H256Y	256	4									TCGA-06-5416-01	Glioblastoma Multiforme	gbm	W99L	99	3																TCGA-BF-AAP0-06	Cutaneous Melanoma	coadread	R345Q	345	1									TCGA-C8-A274-01
TCGA-B5-A11Y-01	Uterine Endometrioid Carcinoma	ucec	S257L	257	4									TCGA-A6-5665-01	Colon Adenocarcinoma	coad	Y104C	104	3																TCGA-E6-A2P8-01	Uterine Mixed Endometrial Carcinoma	ucec	R345Q	345	1									TCGA-C8-A274-01
TCGA-AP-A059-01	Uterine Endometrioid Carcinoma	ucec	A507D	507	4									TCGA-B5-A3FC-01	Uterine Endometrioid Carcinoma	ucec	M298T	298	3																TCGA-DA-A1IB-06	Cutaneous Melanoma	coadread	R345L	345	1									TCGA-B0-4846-01
TCGA-IB-7651-01	Pancreatic Adenocarcinoma	ov	A512T	512	4									TCGA-44-5644-01	Lung Adenocarcinoma	luad	Q305H	305	3																TCGA-UY-A8OB-01	Bladder Urothelial Carcinoma	blca	R350T	350	1									TCGA-B0-4846-01
TCGA-BR-4184-01	Stomach Adenocarcinoma	stad	R522C	522	4									TCGA-44-5644-01	Lung Adenocarcinoma	luad	Q305H	305	3																TCGA-59-2349-01	Serous Ovarian Cancer	sarc	R357H	357	1									TCGA-B5-A1MR-01
TCGA-E2-A152-01	Breast Invasive Ductal Carcinoma	brca	S525F	525	4									TCGA-05-4382-01	Lung Adenocarcinoma	luad	D323N	323	3																TCGA-AR-A1AP-01	Invasive Breast Carcinoma	hnsc	R362Q	362	1									TCGA-AX-A0J0-01
TCGA-EE-A183-06	Cutaneous Melanoma	coadread	L688M	688	4									TCGA-05-4382-01	Lung Adenocarcinoma	luad	D323N	323	3																TCGA-AR-A1AP-01	Breast Invasive Ductal Carcinoma	brca	R362Q	362	1									TCGA-AX-A0J0-01
EOPC-02	Prostate Adenocarcinoma	prad	L688V	688	4									TCGA-05-4382-01	Lung Adenocarcinoma	luad	D323N	323	3																TCGA-EK-A2PG-01	Cervical Squamous Cell Carcinoma	brca	P401S	401	1									TCGA-AX-A0J0-01
TCGA-AC-A23H-01	Breast Invasive Ductal Carcinoma	brca	K827N	827	4									TCGA-05-4382-01	Lung Adenocarcinoma	luad	D323N	323	3																TCGA-E7-A7XN-01	Bladder Urothelial Carcinoma	blca	E409K	409	1									TCGA-VQ-A91D-01
TCGA-N7-A4Y0-01	Uterine Carcinosarcoma/Uterine Malignant Mixed Mullerian Tumor	ucs	P913L	913	4									TCGA-D3-A2JG-06	Cutaneous Melanoma	coadread	R384S	384	3																TCGA-FS-A1ZK-06	Cutaneous Melanoma	coadread	P422Q	422	1									TCGA-B5-A11J-01
TCGA-MV-A51V-01	Bladder Urothelial Carcinoma	blca	K1023N	1023	4									TCGA-D1-A103-01	Uterine Endometrioid Carcinoma	ucec	D315Y	315	2																TCGA-EE-A2M6-06	Cutaneous Melanoma	coadread	G423R	423	1									TCGA-UD-AAC1-01
TCGA-B5-A1MS-01	Uterine Serous Carcinoma/Uterine Papillary Serous Carcinoma	ucec	R1054Q	1054	4									TCGA-D1-A103-01	Uterine Endometrioid Carcinoma	ucec	D315Y	315	2																TCGA-XK-AAIW-01	Prostate Adenocarcinoma	prad	A429T	429	1									TCGA-XF-AAMG-01
TCGA-BR-8487-01	Stomach Adenocarcinoma	stad	Y128C	128	3									TCGA-D1-A103-01	Uterine Endometrioid Carcinoma	ucec	D315Y	315	2																TCGA-33-4583-01	Lung Squamous Cell Carcinoma	lusc	R438H	438	1									TCGA-XF-AAMG-01
TCGA-CN-6010-01	Head and Neck Squamous Cell Carcinoma	hnsc	S255Y	255	3									TCGA-XK-AAIW-01	Prostate Adenocarcinoma	prad	P453L	453	2																TCGA-AP-A1DK-01	Uterine Endometrioid Carcinoma	ucec	A578T	578	1									TCGA-A5-A0G2-01
TCGA-A8-A095-01	Breast Invasive Ductal Carcinoma	brca	L266V	266	3									TCGA-XK-AAIW-01	Prostate Adenocarcinoma	prad	P453L	453	2																TCGA-AZ-6598-01	Colon Adenocarcinoma	coad	A583T	583	1									TCGA-77-8140-01
TCGA-E6-A1LX-01	Uterine Endometrioid Carcinoma	ucec	S294N	294	3									TCGA-FR-A726-01	Cutaneous Melanoma	coadread	P453L	453	2																TCGA-EW-A1P7-01	Breast Invasive Ductal Carcinoma	brca	G40R	40	1									TCGA-77-8140-01
TCGA-A2-A04W-01	Invasive Breast Carcinoma	hnsc	A659T	659	3									TCGA-FR-A726-01	Lentigo Maligna Melanoma	kirp	P453L	453	2																TCGA-ER-A19P-06	Cutaneous Melanoma	coadread	G40W	40	1									TCGA-DK-A1A7-01
TCGA-A2-A04W-01	Breast Invasive Carcinoma (NOS)	brca	A659T	659	3									TCGA-FW-A3R5-06	Cutaneous Melanoma	coadread	P83L	83	1																														TCGA-DK-A1A7-01
TCGA-A2-A04W-01	Breast Invasive Ductal Carcinoma	brca	A659T	659	3									TCGA-FW-A3R5-06	Cutaneous Melanoma	coadread	P83L	83	1																														TCGA-DK-A1A7-01
TCGA-VQ-A8E3-01	Intestinal Type Stomach Adenocarcinoma	hnsc	A659V	659	3									TCGA-B5-A0JY-01	Uterine Endometrioid Carcinoma	ucec	D292Y	292	1																														TCGA-DK-A1A7-01
TCGA-D1-A1NU-01	Uterine Serous Carcinoma/Uterine Papillary Serous Carcinoma	ucec	E670D	670	3									TCGA-B5-A0JY-01	Uterine Endometrioid Carcinoma	ucec	D292Y	292	1																														TCGA-XF-A8HD-01
TCGA-R5-A7ZR-01	Tubular Stomach Adenocarcinoma	thca	A720T	720	3									TCGA-B5-A0JY-01	Uterine Endometrioid Carcinoma	ucec	D292Y	292	1																														TCGA-NJ-A4YP-01
TCGA-J9-A52C-01	Prostate Adenocarcinoma	prad	S777L	777	3									TCGA-CM-5341-01	Colon Adenocarcinoma	coad	G335C	335	1																														TCGA-XF-A8HD-01
TCGA-GN-A267-06	Cutaneous Melanoma	coadread	S777L	777	3									TCGA-AJ-A3EK-01	Uterine Endometrioid Carcinoma	ucec	E386K	386	1																														TCGA-NJ-A4YP-01
TCGA-A5-A0G1-01	Uterine Serous Carcinoma/Uterine Papillary Serous Carcinoma	ucec	A875D	875	3									TCGA-09-2044-01	Serous Ovarian Cancer	sarc	P418Q	418	1																														TCGA-22-1012-01
TCGA-EE-A20C-06	Cutaneous Melanoma	coadread	S914F	914	3									TCGA-77-A5G6-01	Lung Squamous Cell Carcinoma	lusc	W425C	425	1																														TCGA-22-1012-01
TCGA-D7-A4YV-01	Stomach Adenocarcinoma	stad	P973S	973	3									TCGA-77-A5G6-01	Lung Squamous Cell Carcinoma	lusc	W425C	425	1																														TCGA-22-1012-01
TCGA-D7-A4YV-01	Tubular Stomach Adenocarcinoma	thca	P973S	973	3																																												TCGA-22-1012-01
TCGA-D3-A1Q6-06	Cutaneous Melanoma	coadread	Q1032H	1032	3																																												TCGA-DD-A73F-01
TCGA-D3-A1Q6-06	Cutaneous Melanoma	coadread	Q1032P	1032	3																																												TCGA-DD-A73F-01
TCGA-IW-A3M6-01	Leiomyosarcoma	kirp	G1079D	1079	3																																												TCGA-B5-A3FC-01
TCGA-IW-A3M6-01	Uterine Leiomyosarcoma	ucec	G1079D	1079	3																																												TCGA-DU-6392-01
TCGA-D3-A2JD-06	Cutaneous Melanoma	coadread	W135L	135	2																																												TCGA-12-1598-01
TCGA-EE-A2GE-06	Cutaneous Melanoma	coadread	G774V	774	2																																												TCGA-EB-A431-01
TCGA-WS-AB45-01	Mucinous Adenocarcinoma of the Colon and Rectum	meso	R779C	779	2																																												TCGA-EB-A431-01
TCGA-VQ-A8E3-01	Intestinal Type Stomach Adenocarcinoma	hnsc	S899P	899	2																																												TCGA-HT-7684-01
TCGA-DD-A116-01	Hepatocellular Carcinoma	hnsc	R983H	983	2																																												TCGA-56-8628-01
TCGA-DD-A1EE-01	Hepatocellular Carcinoma	hnsc	R983H	983	2																																												TCGA-56-8628-01
TCGA-13-1487-01	Serous Ovarian Cancer	sarc	R983H	983	2																																												TCGA-CV-7568-01
TCGA-57-1992-01	Serous Ovarian Cancer	sarc	R983P	983	2																																												TCGA-CV-7568-01
TCGA-AJ-A3BH-01	Uterine Endometrioid Carcinoma	ucec	P570L	570	1																																												TCGA-CV-7568-01
TCGA-05-4396-01	Lung Adenocarcinoma	luad	P570R	570	1																																												TCGA-CV-7568-01
TCGA-D8-A1J8-01	Breast Invasive Ductal Carcinoma	brca	A585T	585	1																																												TCGA-AP-A1DV-01
TCGA-F4-6570-01	Colon Adenocarcinoma	coad	A585T	585	1																																												TCGA-39-5030-01
TCGA-EE-A2GT-06	Cutaneous Melanoma	coadread	Q586K	586	1																																												TCGA-39-5030-01
TCGA-EO-A22R-01	Uterine Endometrioid Carcinoma	ucec	R590W	590	1																																												TCGA-39-5030-01
LUAD-D02085-Tumor	Lung Adenocarcinoma	luad	G595V	595	1																																												TCGA-39-5030-01
TCGA-AJ-A3OL-01	Uterine Endometrioid Carcinoma	ucec	T596M	596	1																																												TCGA-WS-AB45-01
TCGA-JW-A5VL-01	Cervical Squamous Cell Carcinoma	brca	E597Q	597	1																																												TCGA-AA-A010-01
TCGA-D1-A15X-01	Uterine Serous Carcinoma/Uterine Papillary Serous Carcinoma	ucec	A604V	604	1																																												TCGA-AA-A010-01
TCGA-AA-A022-01	Colon Adenocarcinoma	coad	T607M	607	1																																												TCGA-AA-A010-01
TCGA-CV-7440-01	Head and Neck Squamous Cell Carcinoma	hnsc	G610V	610	1																																												TCGA-18-3416-01
TCGA-EE-A20F-06	Cutaneous Melanoma	coadread	S686Y	686	1																																												TCGA-18-3416-01
TCGA-D3-A8GB-06	Cutaneous Melanoma	coadread	H740Y	740	1																																												TCGA-43-6647-01
TCGA-AD-A5EJ-01	Colon Adenocarcinoma	coad	R772Q	772	1																																												TCGA-43-6647-01
TCGA-43-2581-01	Lung Squamous Cell Carcinoma	lusc	M802I	802	1																																												TCGA-43-6647-01
TCGA-ER-A2NF-06	Cutaneous Melanoma	coadread	P804H	804	1																																												TCGA-43-6647-01
TCGA-G7-6797-01	Papillary Renal Cell Carcinoma	paad	P804H	804	1																																												TCGA-EE-A29D-06
TCGA-B5-A1MW-01	Uterine Endometrioid Carcinoma	ucec	S806A	806	1																																												TCGA-EE-A29D-06
TCGA-EE-A2GM-06	Cutaneous Melanoma	coadread	E845K	845	1																																												LUAD-B01811-Tumor
TCGA-EE-A181-06	Cutaneous Melanoma	coadread	E857K	857	1																																												TCGA-AP-A0LM-01
TCGA-DD-A39X-01	Hepatocellular Carcinoma	hnsc	E865G	865	1																																												TCGA-AP-A0LM-01
TCGA-LN-A49Y-01	Esophageal Squamous Cell Carcinoma	esca	G866R	866	1																																												TCGA-AP-A0LM-01
TCGA-AA-A02R-01	Colon Adenocarcinoma	coad	T872I	872	1																																												TCGA-ND-A4WC-01
TCGA-AN-A049-01	Invasive Breast Carcinoma	hnsc	A884T	884	1																																												TCGA-ND-A4WC-01
TCGA-AN-A049-01	Breast Invasive Ductal Carcinoma	brca	A884T	884	1																																												TCGA-C5-A1BI-01
LUAD-F00134-Tumor	Lung Adenocarcinoma	luad	P898L	898	1																																												TCGA-C5-A1BI-01
TCGA-EB-A4IS-01	Cutaneous Melanoma	coadread	P898S	898	1																																												TCGA-BS-A0TC-01
TCGA-18-3409-01	Lung Squamous Cell Carcinoma	lusc	P900T	900	1																																												TCGA-AP-A0LM-01
TCGA-DQ-5629-01	Head and Neck Squamous Cell Carcinoma	hnsc	R980C	980	1																																												TCGA-AP-A0LM-01
TCGA-DU-7294-01	Oligodendroglioma	nbl	L1042M	1042	1																																												TCGA-BS-A0TC-01
TCGA-FS-A4F9-06	Cutaneous Melanoma	coadread	P1086S	1086	1																																												TCGA-AP-A0LM-01
																																																	TCGA-BS-A0TC-01
																																																	TCGA-EO-A22R-01
																																																	TCGA-EI-6917-01
																																																	TCGA-09-2044-01
																																																	TCGA-95-7947-01
																																																	TCGA-95-7947-01
																																																	TCGA-95-7947-01
																																																	TCGA-95-7947-01
																																																	TCGA-FF-A7CX-01
																																																	TCGA-FF-A7CX-01
																																																	TCGA-C5-A1BL-01
																																																	TCGA-FD-A6TC-01
																																																	TCGA-FD-A6TC-01
																																																	TCGA-A5-A0G2-01
																																																	TCGA-EI-6881-01
																																																	TCGA-F5-6814-01
																																																	TCGA-AP-A0LM-01
																																																	TCGA-AP-A0LM-01
																																																	TCGA-W3-AA1R-06
																																																	TCGA-AP-A0LM-01
																																																	TCGA-13-1499-01
																																																	TCGA-13-1499-01
																																																	TCGA-13-1499-01
																																																	TCGA-17-Z062-01
																																																	TCGA-NH-A5IV-01
																																																	TCGA-G8-6326-01
																																																	TCGA-99-7458-01
																																																	TCGA-99-7458-01
																																																	TCGA-99-7458-01
																																																	TCGA-99-7458-01
																																																	TCGA-CN-4730-01
																																																	TCGA-CN-4730-01
																																																	TCGA-CN-4730-01
																																																	TCGA-CI-6624-01
																																																	TCGA-86-8278-01
																																																	TCGA-86-8278-01
																																																	TCGA-91-6836-01
																																																	TCGA-19-5956-01
																																																	TCGA-04-1331-01
																																																	TCGA-VS-A9UY-01
																																																	TCGA-AX-A1CE-01
																																																	TCGA-E6-A1LX-01
																																																	LUAD-S01409-Tumor
																																																	TCGA-MX-A5UJ-01
																																																	TCGA-MX-A5UJ-01
																																																	TCGA-MX-A5UJ-01
																																																	TCGA-A5-A0G2-01
																																																	TCGA-A5-A2K5-01
																																																	TCGA-HV-AA8V-01
																																																	TCGA-HV-AA8V-01
																																																	TCGA-AA-3947-01
																																																	TCGA-AA-3947-01
																																																	TCGA-AA-3947-01
																																																	TCGA-AA-A00N-01
																																																	TCGA-AA-A00N-01
																																																	TCGA-AA-A00N-01
																																																	TCGA-AX-A2HJ-01
																																																	TCGA-D1-A16J-01
																																																	TCGA-D1-A16J-01
																																																	TCGA-D1-A16J-01
																																																	TCGA-FS-A1ZT-06
																																																	TCGA-FS-A1ZT-06
																																																	TCGA-S5-A6DX-01
																																																	TCGA-S5-A6DX-01
																																																	TCGA-24-1417-01
																																																	TCGA-AP-A059-01
																																																	TCGA-AP-A059-01
																																																	TCGA-AP-A059-01
																																																	TCGA-B5-A3FC-01
																																																	TCGA-FW-A3R5-06
																																																	TCGA-FW-A3R5-06
																																																	TCGA-EE-A20F-06
																																																	TCGA-91-6847-01
																																																	TCGA-91-6847-01
																																																	TCGA-91-6847-01
																																																	TCGA-91-6847-01
																																																	TCGA-CV-7242-01
																																																	TCGA-CV-7242-01
																																																	TCGA-CV-7242-01
																																																	TCGA-2W-A8YY-01
[truncated: 53 more columns]

## Sheet: Funtional mutation sites
Functional mutation sites
LATS1
Protein Change	Patients number	Sample ID	Cancer Type	Conserved score
R657C	1	TCGA-A5-A0G9-01	Endometrial Cancer	7
R660H	1	TCGA-B5-A5OC-01	Endometrial Cancer	9
R694C	1	TCGA-24-1603-01	Ovarian Cancer	9
R694H	1	TCGA-GU-A767-01	Bladder Cancer	9
R697G	1	TCGA-77-8009-01	Non-Small Cell Lung Cancer	9
E753D	1	TCGA-A2-A0YK-01	Breast Cancer	9
E753Q	2	TCGA-DK-AA6S-01	Bladder Cancer	9
E753Q	2	TCGA-XF-AAMG-01	Bladder Cancer	9
G787A	1	TCGA-BR-8384-01	Esophagogastric Cancer	9
G787V	1	TCGA-55-7907-01	Non-Small Cell Lung Cancer	9
H820R	1	TCGA-35-4122-01	Non-Small Cell Lung Cancer	9
F824L	1	TCGA-DA-A95Z-06	NA	9
D832Y	1	TCGA-3H-AB3T-01	Hepatobiliary Cancer	9
H841Y	1	TCGA-ZF-AA4N-01	Bladder Cancer	9
R896Q	1	LUAD-FH5PJ-Tumor	Non-Small Cell Lung Cancer	5
L910S	1	TCGA-DD-AAEG-01	Hepatobiliary Cancer	8
E920G	1	TCGA-DD-A3A0-01	Hepatobiliary Cancer	9
G937V	1	TCGA-EK-A2RB-01	Cervical Cancer	9
R995C	2	TCGA-GN-A8LK-06	NA	9
R995C	2	TCGA-W3-AA1V-06	NA	9
R995G	1	TCGA-VQ-AA6K-01	Esophagogastric Cancer	9
R995H	2	TCGA-UD-AAC1-01	Hepatobiliary Cancer	9
R995H	2	TCGA-CL-5918-01	Colorectal Cancer	9
P1028T	1	TCGA-13-0714-01	Ovarian Cancer	9
I1030V	1	TCGA-86-8281-01	Non-Small Cell Lung Cancer	9
LATS2
Protein Change	Patients number	Sample ID	Cancer Type	Conserved score
R623W	1	TCGA-EE-A3JE-06	NA	9
G675V	1	TCGA-NJ-A4YF-01	Non-Small Cell Lung Cancer	9
G675W	2	TCGA-39-5040-01	Non-Small Cell Lung Cancer	9
G675W	2	TCGA-DM-A1DA-01	Colorectal Adenocarcinoma	9
R717W	1	TCGA-MQ-A4LV-01	Hepatobiliary Cancer	9
D752Y	1	TCGA-D6-8569-01	Head and Neck Cancer	9
E774K	1	TCGA-MQ-A6BL-01	Mesothelioma	9
R790Q	1	TCGA-KN-8427-01	Renal Cell Carcinoma	9
G803C	1	TCGA-44-6774-01	Non-Small Cell Lung Cancer	9
A881T	1	TCGA-UD-AAC1-01	Hepatobiliary Cancer	9
A881V	1	TCGA-AA-3525-01	Colorectal Adenocarcinoma	9
E883K	1	TCGA-F7-A624-01	Head and Neck Cancer	9
R958H	3	TCGA-EO-A22R-01	Endometrial Cancer	9
R958H	3	TCGA-EY-A215-01	Endometrial Cancer	9
R958H	3	TCGA-EO-A3AZ-01	Endometrial Cancer	9
L967R	1	TCGA-TS-A8AV-01	Hepatobiliary Cancer	8
T1041A	1	TCGA-AX-A1CE-01	Endometrial Cancer	9
T1041P	1	TCGA-A2-A0T5-01	Breast Cancer	9
MOB1A
Protein Change	Patients number	Sample ID	Cancer Type	Conserved score
H161Y	1	TCGA-T3-A92M-01	Head and Neck Cancer	9
MST1
Protein Change	Patients number	Sample ID	Cancer Type	Conserved score
V44A	1	TCGA-BR-4184-01	Esophagogastric Cancer	7
K46N	1	TCGA-AA-3821-01	Colorectal Adenocarcinoma	8
D97V	1	TCGA-UY-A8OD-01	Bladder Cancer	6
W99L	1	TCGA-06-5416-01	Glioma	3
I155T	1	TCGA-B5-A1N2-01	Endometrial Cancer	9
D167N	1	TCGA-E2-A1IN-01	Breast Cancer	8
R181Q	1	TCGA-OR-A5J9-01	Adrenocortical Carcinoma	8
E219K	1	TCGA-DK-A1AC-01	Bladder Cancer	8
P223S	1	TCGA-FW-A3R5-06	NA	7
P229Q	1	TCGA-EE-A2GT-06	NA	8
MST2
Protein Change	Patients number	Sample ID	Cancer Type	Conserved score
E70D	1	TCGA-B5-A0JY-01	Endometrial Cancer	8
S72P	1	TCGA-ES-A2HT-01	Hepatobiliary Cancer	7
A104T	1	TCGA-VQ-A91D-01	Esophagogastric Cancer	4
S106F	1	TCGA-D7-A4YT-01	Esophagogastric Cancer	8
H144Y	1	TCGA-24-1426-01	Ovarian Cancer	9
R145K	1	TCGA-D3-A8GL-06	NA	8
D146N	1	TCGA-EO-A22R-01	Endometrial Cancer	8
D146Y	2	TCGA-AJ-A3EL-01	Endometrial Cancer	8
D146Y	2	TCGA-EO-A22X-01	Endometrial Cancer	8
T180I	1	TCGA-DU-6392-01	Glioma	8
R266I	1	TCGA-2G-AAGA-01	Germ Cell Tumor	8
MAP4K3
Protein Change	Patients number	Sample ID	Cancer Type	Conserved score
E61K	1	Uterine Corpus Endometrial Carcinoma (TCGA, Provisional)	Uterine Endometrioid Carcinoma	8
G123R	1	Kidney Renal Clear Cell Carcinoma (TCGA, Nature 2013)	Renal Clear Cell Carcinoma	6
G156V	1	Lung Adenocarcinoma (TCGA, PanCancer Atlas)	Lung Adenocarcinoma	6
R168W	2	Uterine Corpus Endometrial Carcinoma (TCGA, Provisional)	Uterine Endometrioid Carcinoma	8
W177L	1	Skin Cutaneous Melanoma (TCGA, PanCancer Atlas)	Cutaneous Melanoma	6
E186Q	1	Bladder Cancer (TCGA, Cell 2017)	Bladder Urothelial Carcinoma	8
Y191C	1	Esophageal Carcinoma (TCGA, Provisional)	Esophageal Squamous Cell Carcinoma	8
D196E	1	Kidney Renal Papillary Cell Carcinoma (TCGA, PanCancer Atlas)	Papillary Renal Cell Carcinoma	8
D196N	1	Ovarian Serous Cystadenocarcinoma (TCGA, Nature 2011)	High-Grade Serous Ovarian Cancer	8
G201V	1	Breast Invasive Carcinoma (TCGA, Cell 2015)	Breast Mixed Ductal and Lobular Carcinoma	6
E206Q	1	Colorectal Adenocarcinoma (TCGA, PanCancer Atlas)	Colon Adenocarcinoma	8
T227P	1	Uterine Corpus Endometrial Carcinoma (TCGA, PanCancer Atlas)	Uterine Endometrioid Carcinoma	7
L267V	1	Uterine Corpus Endometrial Carcinoma (TCGA, PanCancer Atlas)	Uterine Endometrioid Carcinoma	6
P271L	1	Head and Neck Squamous Cell Carcinoma (TCGA, Provisional)	Head and Neck Squamous Cell Carcinoma	5
R279W	1	Lung Squamous Cell Carcinoma (TCGA, Nature 2012)	Lung Squamous Cell Carcinoma	5
P540H	1	Lung Squamous Cell Carcinoma (TCGA, Nature 2012)	Lung Squamous Cell Carcinoma	5
K541E	1	Lung Squamous Cell Carcinoma (TCGA, Nature 2012)	Lung Squamous Cell Carcinoma	5
